# Supplementary material for: Identification and Comprehensive Prognostic Analysis of a Novel Chemokine-Related lncRNA Signature and Immune Landscape in Gastric Cancer
Source: Front Cell Dev Biol. 2022 Jan 14;9:797341. doi: 10.3389/fcell.2021.797341 (PMC8795836; doi:10.3389/fcell.2021.797341)
Supplement: Supplementary file 2 [file Table10.XLS]

barcode	ips_ctla4_neg_pd1_neg	ips_ctla4_neg_pd1_pos	ips_ctla4_pos_pd1_neg	ips_ctla4_pos_pd1_pos
TCGA-HU-8602	5	6	6	6
TCGA-VQ-A91A	6	5	6	5
TCGA-HU-8610	6	6	7	6
TCGA-BR-7851	6	6	6	5
TCGA-FP-8211	6	6	6	5
TCGA-BR-8680	6	4	5	3
TCGA-VQ-A8DV	6	4	6	4
TCGA-BR-4257	6	6	6	6
TCGA-D7-A6F2	6	5	5	4
TCGA-CG-4436	6	5	6	5
TCGA-D7-8572	6	6	6	6
TCGA-IN-A7NT	6	6	6	5
TCGA-BR-8078	6	6	6	6
TCGA-VQ-A91S	6	6	6	6
TCGA-BR-7723	6	6	6	6
TCGA-KB-A93G	6	6	6	6
TCGA-BR-A4IV	7	6	7	5
TCGA-CG-4472	7	7	7	6
TCGA-CG-4441	7	6	6	6
TCGA-HU-A4H3	7	6	7	6
TCGA-BR-4253	7	8	8	9
TCGA-HU-8604	7	8	7	8
TCGA-BR-4368	7	7	7	7
TCGA-VQ-AA69	7	7	8	8
TCGA-D7-A4YV	7	7	7	7
TCGA-F1-6874	7	7	7	7
TCGA-BR-8081	7	7	7	7
TCGA-CG-4449	7	6	6	5
TCGA-BR-8060	7	7	7	7
TCGA-RD-A7BT	7	6	7	5
TCGA-D7-8575	7	6	6	6
TCGA-BR-8485	7	7	7	6
TCGA-BR-6452	7	6	7	6
TCGA-F1-6875	7	6	8	7
TCGA-BR-4361	7	7	8	7
TCGA-VQ-A8PB	7	5	6	5
TCGA-CD-A4MG	7	6	7	5
TCGA-BR-8683	7	5	6	4
TCGA-BR-4201	7	6	7	6
TCGA-KB-A93J	7	7	7	7
TCGA-CD-5804	7	7	7	7
TCGA-BR-8059	7	5	6	5
TCGA-BR-8361	7	6	8	6
TCGA-BR-8678	7	7	7	7
TCGA-RD-A8MW	7	7	7	7
TCGA-BR-A4IY	7	8	7	8
TCGA-BR-4294	7	6	6	5
TCGA-HU-8608	7	9	7	9
TCGA-VQ-A924	7	7	7	6
TCGA-HU-A4HD	7	6	7	5
TCGA-BR-6709	7	8	7	8
TCGA-CG-4305	7	7	7	7
TCGA-VQ-A94O	7	6	7	6
TCGA-BR-A452	7	6	7	6
TCGA-VQ-A8PP	7	6	7	6
TCGA-EQ-A4SO	7	6	7	5
TCGA-SW-A7EA	7	8	7	7
TCGA-HU-8243	7	6	7	5
TCGA-BR-A4CR	7	6	7	6
TCGA-R5-A7ZE	7	6	7	5
TCGA-CG-4301	7	5	6	5
TCGA-VQ-A922	7	6	7	5
TCGA-CG-4440	7	6	7	5
TCGA-VQ-AA6D	7	6	7	5
TCGA-CG-5721	7	8	8	8
TCGA-HF-7133	7	7	7	7
TCGA-BR-8373	7	6	7	6
TCGA-BR-8295	7	5	7	4
TCGA-BR-8366	7	8	7	8
TCGA-BR-8384	7	6	6	5
TCGA-CG-4462	7	6	6	6
TCGA-CD-A487	7	6	7	5
TCGA-CD-A48C	7	6	7	6
TCGA-IN-A6RS	7	6	7	6
TCGA-CG-4475	7	5	6	5
TCGA-B7-5816	7	8	7	7
TCGA-BR-4357	7	7	7	7
TCGA-VQ-A8P2	7	6	7	5
TCGA-FP-7998	7	9	8	9
TCGA-F1-A448	7	6	7	6
TCGA-BR-4370	7	6	7	6
TCGA-VQ-A94T	7	6	6	5
TCGA-CD-8536	7	5	6	4
TCGA-VQ-A8PE	8	7	8	7
TCGA-CD-5803	8	8	8	8
TCGA-VQ-A91D	8	8	8	7
TCGA-CG-4474	8	7	8	7
TCGA-R5-A7O7	8	7	8	7
TCGA-CG-4460	8	7	7	6
TCGA-D7-A74A	8	7	7	7
TCGA-D7-6518	8	7	7	6
TCGA-HU-A4GY	8	8	8	8
TCGA-B7-A5TI	8	7	8	6
TCGA-MX-A5UJ	8	7	8	6
TCGA-CG-4476	8	7	8	7
TCGA-BR-6852	8	9	8	9
TCGA-FP-7829	8	6	7	5
TCGA-BR-8058	8	8	8	8
TCGA-BR-A453	8	6	7	6
TCGA-CD-8528	8	7	7	7
TCGA-BR-4267	8	7	8	7
TCGA-BR-7957	8	7	8	6
TCGA-BR-8591	8	8	8	8
TCGA-BR-A4PF	8	8	8	8
TCGA-HF-7134	8	7	8	7
TCGA-D7-8570	8	8	8	9
TCGA-IN-AB1X	8	8	8	8
TCGA-D7-6820	8	7	8	7
TCGA-BR-4279	8	7	8	7
TCGA-BR-4187	8	7	7	7
TCGA-BR-7958	8	9	9	9
TCGA-CG-5725	8	6	8	6
TCGA-BR-A4J2	8	7	8	7
TCGA-FP-8209	8	8	8	8
TCGA-BR-6801	8	6	8	6
TCGA-D7-A6EZ	8	8	8	8
TCGA-BR-8291	8	7	8	7
TCGA-IN-A7NU	8	6	7	5
TCGA-RD-A8N4	8	7	8	7
TCGA-BR-7703	8	7	8	6
TCGA-CG-4469	8	7	8	7
TCGA-D7-A4YX	8	8	8	8
TCGA-CG-4466	8	7	8	6
TCGA-CG-4438	8	8	8	7
TCGA-HJ-7597	8	7	8	7
TCGA-CD-5813	8	7	8	7
TCGA-CD-8530	8	7	7	6
TCGA-ZA-A8F6	8	7	8	6
TCGA-RD-A8N2	8	7	7	6
TCGA-VQ-A8P5	8	7	8	7
TCGA-FP-8210	8	7	8	7
TCGA-FP-A4BF	8	8	9	8
TCGA-BR-6706	8	10	8	10
TCGA-VQ-A94R	8	7	8	7
TCGA-CG-5724	8	7	8	7
TCGA-CG-4477	8	8	9	9
TCGA-KB-A6F7	8	7	8	7
TCGA-BR-8284	8	8	8	8
TCGA-VQ-A8DZ	8	7	8	6
TCGA-D7-6818	8	6	7	6
TCGA-CD-8533	8	6	7	5
TCGA-BR-6565	8	8	8	8
TCGA-HU-A4GP	8	6	7	6
TCGA-CD-8526	8	7	7	6
TCGA-MX-A5UG	8	7	8	7
TCGA-ZQ-A9CR	8	8	8	8
TCGA-HF-7132	8	8	8	7
TCGA-D7-6521	8	7	8	7
TCGA-B7-5818	8	7	8	6
TCGA-RD-A8N5	8	6	7	6
TCGA-R5-A805	8	8	8	7
TCGA-BR-8077	8	7	8	7
TCGA-IP-7968	8	8	8	7
TCGA-VQ-A8PQ	8	8	8	8
TCGA-BR-8483	8	8	8	8
TCGA-RD-A8NB	8	7	7	7
TCGA-D7-A6EV	8	6	7	6
TCGA-CG-4306	8	8	8	7
TCGA-BR-4191	8	7	7	6
TCGA-VQ-A8PD	8	8	8	8
TCGA-VQ-A91W	8	7	7	6
TCGA-BR-4256	8	7	8	6
TCGA-HU-A4H2	8	7	8	7
TCGA-BR-A4J4	8	8	8	7
TCGA-EQ-8122	8	6	7	5
TCGA-D7-6524	8	7	8	7
TCGA-CD-A489	8	7	7	6
TCGA-VQ-A8PO	8	8	8	8
TCGA-B7-A5TK	8	9	8	8
TCGA-D7-8578	8	7	7	6
TCGA-BR-A4J9	8	7	8	6
TCGA-D7-6522	8	8	8	8
TCGA-CG-4443	8	6	7	6
TCGA-VQ-A91Y	8	8	8	8
TCGA-D7-8579	8	7	7	6
TCGA-BR-4366	8	6	7	5
TCGA-RD-A8N9	8	7	8	7
TCGA-D7-6525	8	8	8	7
TCGA-CD-8535	8	7	7	6
TCGA-BR-A4J5	8	7	8	6
TCGA-CD-8529	8	8	8	8
TCGA-CG-4444	8	7	8	7
TCGA-BR-8364	8	7	7	6
TCGA-HF-7136	8	7	7	6
TCGA-BR-8363	8	8	8	8
TCGA-BR-4363	8	7	8	7
TCGA-BR-7715	8	6	8	6
TCGA-MX-A666	8	7	8	7
TCGA-BR-8080	8	7	8	7
TCGA-BR-4367	8	8	8	7
TCGA-HF-A5NB	8	7	8	7
TCGA-MX-A663	8	6	7	5
TCGA-BR-8486	8	7	8	7
TCGA-VQ-A8E0	8	6	8	6
TCGA-BR-8380	8	7	8	6
TCGA-HU-8249	8	7	8	7
TCGA-D7-6519	8	7	8	6
TCGA-BR-A4IU	8	7	8	7
TCGA-BR-8590	8	7	8	7
TCGA-RD-A7C1	8	8	8	8
TCGA-CG-4465	8	7	8	7
TCGA-BR-7716	8	7	8	7
TCGA-CG-5718	8	8	8	7
TCGA-BR-8682	8	6	7	6
TCGA-BR-A4IZ	8	7	7	6
TCGA-VQ-A91Z	8	6	8	6
TCGA-CG-5717	8	7	7	7
TCGA-BR-8589	8	8	8	8
TCGA-CD-5798	8	7	7	6
TCGA-BR-6458	8	8	8	8
TCGA-BR-8367	8	7	8	6
TCGA-BR-6705	8	7	8	7
TCGA-BR-7959	8	7	7	6
TCGA-BR-4362	8	8	8	8
TCGA-D7-A6F0	8	7	8	7
TCGA-VQ-A94P	8	7	7	6
TCGA-D7-6526	8	6	8	6
TCGA-CD-A4MI	8	8	8	8
TCGA-BR-8592	8	7	8	6
TCGA-BR-4369	8	7	8	7
TCGA-BR-8297	9	8	8	7
TCGA-HU-A4G6	9	8	9	7
TCGA-BR-8690	9	9	9	9
TCGA-FP-A9TM	9	8	9	8
TCGA-HU-A4HB	9	8	9	8
TCGA-D7-A747	9	8	9	7
TCGA-BR-A4J7	9	8	9	8
TCGA-CD-8525	9	8	9	7
TCGA-D7-6520	9	8	9	8
TCGA-VQ-AA6I	9	8	9	8
TCGA-BR-8371	9	8	9	7
TCGA-VQ-AA6B	9	7	8	7
TCGA-HU-A4H6	9	8	9	7
TCGA-BR-6566	9	9	9	9
TCGA-RD-A8N1	9	9	9	9
TCGA-FP-A4BE	9	8	9	9
TCGA-CG-5716	9	8	9	8
TCGA-VQ-A91X	9	8	9	7
TCGA-VQ-A923	9	9	9	9
TCGA-BR-7196	9	8	8	8
TCGA-BR-6456	9	8	9	7
TCGA-CG-5723	9	9	9	9
TCGA-FP-7735	9	8	9	8
TCGA-CD-A4MH	9	8	9	7
TCGA-BR-8368	9	8	9	8
TCGA-HU-A4H4	9	9	9	9
TCGA-CG-5719	9	8	9	7
TCGA-BR-8296	9	8	9	8
TCGA-VQ-A8PC	9	8	8	7
TCGA-CD-A4MJ	9	7	8	7
TCGA-VQ-A91K	9	8	8	7
TCGA-IN-A6RJ	9	8	9	8
TCGA-D7-5577	9	8	9	8
TCGA-VQ-A91E	9	8	9	8
TCGA-BR-6803	9	8	9	8
TCGA-CD-8524	9	7	8	7
TCGA-BR-8679	9	8	8	7
TCGA-HU-A4GJ	9	9	9	9
TCGA-BR-6457	9	8	9	7
TCGA-HF-7131	9	8	8	8
TCGA-VQ-AA6K	9	8	9	8
TCGA-IN-7808	9	9	9	9
TCGA-CG-4442	9	8	9	8
TCGA-HU-A4GC	9	7	9	7
TCGA-SW-A7EB	9	8	9	8
TCGA-3M-AB47	9	8	9	8
TCGA-HU-A4G8	9	8	9	8
TCGA-CG-5726	9	8	9	7
TCGA-IN-7806	9	7	9	7
TCGA-VQ-A8PF	9	9	9	9
TCGA-BR-8289	9	7	8	6
TCGA-RD-A8MV	9	9	9	9
TCGA-BR-4255	9	8	8	7
TCGA-VQ-A8PJ	9	7	8	6
TCGA-R5-A7ZF	9	8	8	7
TCGA-D7-8574	9	8	8	8
TCGA-RD-A7BS	9	8	9	7
TCGA-HU-A4GD	9	7	8	6
TCGA-BR-7901	9	8	8	7
TCGA-VQ-A92D	9	7	8	7
TCGA-HU-8238	9	8	9	7
TCGA-VQ-A91Q	9	7	9	7
TCGA-CD-A486	9	7	9	7
TCGA-VQ-A8E2	9	8	9	8
TCGA-IN-A6RL	9	8	9	7
TCGA-HU-A4GH	9	8	9	7
TCGA-CG-5722	9	9	9	9
TCGA-BR-4371	9	7	8	7
TCGA-F1-6177	9	8	9	7
TCGA-BR-A4PD	9	8	9	7
TCGA-D7-A4Z0	9	8	8	7
TCGA-IN-A7NR	9	7	8	7
TCGA-IN-AB1V	9	7	8	6
TCGA-RD-A8N6	9	7	8	6
TCGA-BR-8369	9	9	9	9
TCGA-D7-A4YT	9	8	9	7
TCGA-BR-6707	9	9	9	8
TCGA-HU-A4GF	9	8	9	8
TCGA-BR-8484	9	8	9	8
TCGA-HU-A4G3	9	7	9	7
TCGA-D7-6817	9	7	8	7
TCGA-BR-4292	9	9	9	9
TCGA-VQ-AA64	9	7	8	7
TCGA-BR-4280	9	9	9	9
TCGA-BR-A4PE	9	7	8	6
TCGA-HU-A4H0	9	9	9	9
TCGA-D7-A6EY	9	9	8	9
TCGA-HU-A4GX	9	9	9	8
TCGA-BR-6455	9	8	8	8
TCGA-HU-A4GQ	9	8	8	8
TCGA-B7-A5TN	9	8	9	7
TCGA-BR-A44U	9	7	9	7
TCGA-HU-A4GT	9	9	9	9
TCGA-BR-8686	9	8	9	8
TCGA-BR-6802	9	9	9	9
TCGA-CG-5720	9	8	9	8
TCGA-BR-8286	9	8	9	7
TCGA-VQ-A8E7	9	7	8	6
TCGA-VQ-A8DT	9	8	8	8
TCGA-HU-A4G9	9	8	9	7
TCGA-VQ-A8PH	9	7	9	7
TCGA-BR-7722	9	8	9	7
TCGA-CG-4304	9	8	9	8
TCGA-CD-8532	9	8	9	8
TCGA-D7-6815	9	8	8	7
TCGA-BR-8365	9	8	8	7
TCGA-B7-A5TJ	9	7	9	7
TCGA-VQ-A8PK	9	7	8	7
TCGA-FP-8099	9	8	8	7
TCGA-BR-8372	9	9	9	9
TCGA-F1-A72C	9	7	8	7
TCGA-BR-8687	9	7	9	7
TCGA-CG-4437	9	8	8	8
TCGA-BR-8677	9	8	9	8
TCGA-RD-A7BW	9	7	9	7
TCGA-BR-8588	9	9	8	9
TCGA-HU-A4H5	9	7	8	7
TCGA-IN-A6RN	9	7	8	6
TCGA-VQ-AA6A	9	7	8	7
TCGA-HU-A4GU	9	8	9	7
TCGA-IN-8462	9	7	8	7
TCGA-VQ-A8PM	9	8	9	8
TCGA-FP-7916	9	8	9	8
TCGA-BR-7704	9	9	9	9
TCGA-D7-6822	9	8	8	7
TCGA-CD-5800	9	7	8	6
TCGA-BR-8381	9	9	9	9
TCGA-BR-6564	9	8	9	8
TCGA-BR-8487	9	8	9	8
TCGA-IN-8663	9	9	8	8
TCGA-CD-5799	9	7	8	6
TCGA-VQ-A94U	9	7	9	7
TCGA-HU-8244	9	7	8	6
TCGA-BR-8362	9	8	8	8
TCGA-3M-AB46	9	7	9	7
TCGA-D7-8573	9	7	8	7
TCGA-D7-A748	9	8	9	8
TCGA-VQ-A8PU	9	7	8	6
TCGA-D7-6527	9	7	8	7
TCGA-VQ-A91N	9	8	9	7
TCGA-VQ-AA6J	9	8	9	8
TCGA-BR-8382	9	8	9	8
TCGA-D7-5578	9	8	8	8
TCGA-FP-A8CX	9	8	9	7
TCGA-D7-A4YU	10	9	9	8
TCGA-D7-6528	10	9	9	8
TCGA-VQ-A91U	10	9	9	9
TCGA-HU-A4G2	10	8	9	8
TCGA-VQ-AA68	10	9	10	9
TCGA-VQ-A928	10	8	10	8
TCGA-VQ-A91V	10	8	9	7
TCGA-FP-8631	10	8	9	7
TCGA-BR-A4QM	10	10	10	10
TCGA-D7-A6EX	10	8	9	8
TCGA-CD-8527	10	8	9	7
TCGA-BR-A4J6	10	9	10	8
TCGA-BR-A4J8	10	9	10	9
TCGA-RD-A8N0	10	9	10	9
TCGA-VQ-A925	10	8	9	8
TCGA-CG-5734	10	9	10	9
TCGA-BR-A4CS	10	8	9	8
TCGA-IN-A6RO	10	9	10	9
TCGA-VQ-A8P8	10	9	9	8
TCGA-BR-7707	10	8	9	8
TCGA-BR-7717	10	9	10	8
TCGA-D7-A4YY	10	9	10	9
TCGA-CD-A48A	10	8	9	8
TCGA-HU-A4H8	10	10	10	9
TCGA-BR-A44T	10	9	10	9
TCGA-BR-A4QL	10	8	10	8
TCGA-BR-6454	10	9	10	9
TCGA-VQ-AA6F	10	8	9	8
TCGA-KB-A93H	10	8	9	7
TCGA-HU-A4GN	10	9	10	9
TCGA-CD-5801	10	9	10	9
TCGA-R5-A7ZR	10	8	9	8
TCGA-VQ-A8DU	10	9	10	9
TCGA-VQ-A927	10	8	9	8
TCGA-BR-7197	10	8	9	7
TCGA-IN-A6RR	10	8	9	8
TCGA-BR-A4QI	10	9	9	8
TCGA-VQ-A8P3	10	9	9	9
TCGA-CD-8534	10	8	9	8
TCGA-BR-8676	10	9	10	9
TCGA-BR-A4J1	10	9	10	9
TCGA-VQ-A8E3	10	10	9	9
TCGA-BR-6563	10	9	9	9
TCGA-IN-A6RI	10	8	9	7
TCGA-D7-8576	10	8	9	8
TCGA-BR-6453	10	9	10	9
TCGA-CD-8531	10	9	9	8
TCGA-CG-5732	10	9	10	9
TCGA-VQ-A8PX	10	9	10	8
TCGA-R5-A7ZI	10	10	10	10
TCGA-VQ-AA6G	10	9	9	8
