# Supplementary material for: Identification and Comprehensive Prognostic Analysis of a Novel Chemokine-Related lncRNA Signature and Immune Landscape in Gastric Cancer
Source: Front Cell Dev Biol. 2022 Jan 14;9:797341. doi: 10.3389/fcell.2021.797341 (PMC8795836; doi:10.3389/fcell.2021.797341)
Supplement: Supplementary file 3 [file Table4.XLS]

id	futime	fustat	ZNF667-AS1	AC016737.1	LINC01235	AC133552.5	AC091043.1	AC147067.2	USP30-AS1	MIR3142HG	LINC01094	AC006504.5	LINC02532	AC008770.3	AC010719.1	AC116914.2	BX293535.1	SERTAD4-AS1	AC004687.1	ACTA2-AS1	AC090192.2	AP000892.3	C1RL-AS1	AL499627.1	AC005332.4	MIAT
TCGA-D7-A74A	0.616438356164384	0	0.2354733	0.6345813	0.06863349	1.048439	1.431051	0.05098035	1.931503	1.280602	0.1797355	0.733657	0.01560261	0.7870364	0.7297629	0.5569297	0.260306	1.17397	0.2175998	0.2129227	0.02664254	0.1438477	0.5077121	0.006733694	0.8230085	0.2074575
TCGA-BR-7704	1.66027397260274	0	0.7084322	1.065788	0.1904619	3.528125	7.408186	1.290238	5.295212	1.842261	0.5320283	1.278825	0.8728906	0.6709468	4.492514	1.686013	0.06934697	1.524666	4.202811	0.7830347	0	0.8659257	0.5989967	0	3.249658	0.9757158
TCGA-CD-A4MH	1.01643835616438	0	0.5689759	2.020729	0.1992574	0.4369144	4.094553	0.2018272	0.7291009	4.699706	0.1778897	1.318366	0.1041258	1.346032	2.514276	1.844049	2.143505	1.591822	1.076826	1.048183	0.3164271	0.4358725	0.9284251	0.0159949	1.163652	0.2494342
TCGA-EQ-8122	0.665753424657534	1	1.049827	1.020718	1.212842	0.9470578	2.282416	1.011069	0.5482156	0.5616767	0.3427508	0.6120905	1.848133	0.4082332	0.7672816	0.8496399	0.2779821	2.619313	0.2074785	1.835997	1.646134	3.555527	0.8852053	0.005136389	0.5044677	0.08009999
TCGA-CG-4438	4.50684931506849	0	0.597315	0.5436537	0.7362963	0.6523845	0.8972087	0	2.478265	0.639248	1.455982	1.370333	0.1903199	1.033871	0.8031811	0.7981061	0.5471116	1.387941	0.357306	0.9971938	1.994904	0.9520779	1.607017	0.008845554	0.8204969	0.8966294
TCGA-VQ-AA64	1.53424657534247	1	1.039375	0.4563478	0.5429221	2.658722	0.7016693	0.476601	0.3714783	0.188789	0.5816413	0.2246406	0.18754	0.6565406	0.6098981	1.05588	0.1123167	2.036728	0.09128178	0.7356395	0.1915951	1.967454	0.5094184	0.009684832	0.6975398	0.153794
TCGA-CG-5717	0.580821917808219	1	1.223983	0	0.1768528	1.035947	0.1077514	0.4503932	1.711374	0.3111256	1.031032	0.3354733	1.309513	0.521489	0.2395917	0.1677367	0	1.1506	0.680856	0.4651623	0.08826649	0.4399072	0.5419925	0	1.136092	0.2206163
TCGA-HU-A4G3	0.465753424657534	0	0.3244457	0.5043108	0.1312862	1.383923	1.65903	0.2167071	1.088359	0.1306459	0.123092	0.3605913	2.315639	0.5352852	2.246908	0.7747839	0.6639049	2.819524	0.3237405	0.4289345	0.06795121	0.3645286	0.7276154	0.005724713	0.6684524	0.111049
TCGA-IN-AB1X	1.12602739726027	0	0.3348247	0.2754466	0.193642	1.437113	0.169408	0.2655427	2.94411	2.117821	0.2383825	0.8309593	0.03095989	2.022399	0.3595668	1.450447	0.1807817	2.637045	0.8264504	0.417905	0.02312894	0.4346686	1.047319	0.09353056	1.479975	1.252905
TCGA-CG-5721	0.501369863013699	0	0.7234735	0.1252647	0.4024906	1.158698	0	0.1735935	8.692816	0.6395522	0.9973634	1.021391	0.03541902	1.179174	0.1567066	0.9769355	0	1.265872	2.089068	0.3467506	0	1.651561	1.265052	0	1.901649	1.077064
TCGA-CD-A489	0.942465753424658	1	5.27434	1.519065	1.27232	2.700559	0	0.1134082	0.5495803	0.6623364	1.005129	0.5163922	1.579248	1.22556	0.3729414	1.126288	0.5211567	16.25691	1.189983	6.378917	0.2370703	10.59679	1.46288	0	1.561102	0.6167563
TCGA-VQ-AA69	2.36712328767123	0	0.09071162	0.3082326	0.0804617	0.3881448	0.403719	0.1265638	1.189494	0.5139741	0.9089492	0.01897267	0.001844526	0.547091	0.554938	1.508327	0.04308238	0.2428748	0.2100829	0.03830447	0.02204758	0.09385747	1.530542	0	3.879649	0.7746703
TCGA-D7-8576	1.22191780821918	1	0.5603903	0.1015559	0.736832	2.46273	1.197149	1.032075	2.852079	0.1355182	0.7626498	0.9863029	2.014171	1.042901	0.07259817	0.4659006	0.0479071	1.296355	0.5005923	0.2640836	0.1961332	0.4887496	0.6652043	0.03717836	0.5003843	0.1178419
TCGA-BR-8058	1.45753424657534	0	0.8937377	0.09406225	0.08913797	1.182497	2.154266	0.6455563	4.85666	0.2494778	2.266237	1.021697	1.220179	0.3986448	0.1536944	0.04931688	0.354977	2.687279	1.722146	0.6492537	0.05190312	0.9996808	0.5816786	0	1.2526	0.6299315
TCGA-VQ-A91E	0.994520547945206	0	0.2017637	0.6328439	0.2405102	1.139119	0.7211347	0.2338676	4.018173	0.8958825	0.2557539	0.5039609	0.08691311	0.6017426	0.9801879	1.083881	0.3184345	2.210289	0.4020603	0.2937366	0	0.5076059	1.327207	0.005148364	1.011288	1.199406
TCGA-HU-8249	2.41369863013699	0	0.4088924	0.3388761	0.4987635	0.9149654	1.438091	0.7513902	1.875803	4.891656	0.3863256	0.7356662	0.123195	1.314665	6.928314	1.368081	0.319717	0.3604777	4.643707	0.3695378	0.1308932	0.1121231	2.803185	0	0.4061442	0.470291
TCGA-HU-A4H4	1.98630136986301	0	0.3967932	0.2327964	1.343188	1.532577	2.241115	0.9319913	7.090532	0.9409488	0.6002929	0.6307149	0.1034377	1.128913	0.6517989	3.631144	0.183029	0.794499	2.639267	0.3287162	0.1311322	0.2334084	0.57798	0.004734662	1.446705	1.623474
TCGA-ZA-A8F6	1.43835616438356	0	2.502909	0.587498	0.7075259	2.070231	0.9893534	0.5169286	4.144727	0.3181324	0.3999321	0.496909	0.04068173	0.9895648	0.839957	0.8727389	0.8974099	9.656936	0.6527297	4.543255	0.2161191	12.59429	1.245345	0	1.28157	0.2363269
TCGA-BR-7196	1.06849315068493	0	2.176776	0.2137733	1.282175	1.054615	1.04159	1.737999	2.92348	0.2778216	0.809774	0.2250087	0.350006	0.7155009	0.3463871	1.56914	0.5378324	1.227961	1.404984	2.740005	0	5.00687	1.15641	0	1.35126	1.054399
TCGA-B7-5818	0.975342465753425	0	0.2645207	0.1182665	0.2353577	0.6149858	1.951789	0.7866973	5.083152	2.766603	0.6848315	0.1130168	15.97871	0.3238682	0.236723	0.5208603	0	0.4528994	1.523476	0.2063477	0.04568123	0.5264835	0.3109008	0	0.9323529	0.4874491
TCGA-BR-8588	1.06575342465753	0	1.300737	0.1804011	0.6133077	1.046326	0.6805064	0.5333381	2.613946	0.7619653	1.162147	0.8057518	0.1894621	0.2058423	0.5674303	1.522808	0.3404035	1.228165	1.233078	1.271139	0.1045217	3.440248	0.9073814	0	1.249221	0.6832568
TCGA-VQ-A8DU	0.454794520547945	1	0.889302	12.08718	0.7830155	1.307507	5.069165	0.590565	0.9933867	2.582587	0.3259833	10.59031	36.06885	1.127213	1.017767	1.599562	4.386079	6.320661	0.5156004	1.043158	0.8978375	1.948937	2.711565	0	1.176257	0.4922425
TCGA-HU-A4G9	2.01643835616438	0	0.0787868	0.1636023	0	0.5056798	0.2805174	0.2748148	1.719184	1.663675	0.06459219	0.4912669	0.03364299	0.7466976	0.3189618	0.5458521	0.5612825	0.1740311	0.07819961	0.09980707	0	0.1819268	0.4952439	0	0.7130108	0.09664499
TCGA-HU-8602	1.86027397260274	0	0.2256712	0.1394213	1.175339	0.2788426	1.342199	0.3864237	6.733879	0.3289519	0.6895945	0.09171812	0	0.2386249	0.04983332	0.4690497	0	0.03707718	0.3894359	0.245597	0	0.1351282	0.9651505	0.1758059	2.029919	0.8045839
TCGA-VQ-A91S	1.89041095890411	0	0.191697	0.5273034	1.86897	0.2894999	1.072547	0.955221	6.514316	0.6190629	0.3629645	0.730286	0.04176382	0.731438	0.2660808	2.01115	0.3511703	0.3079541	0.3533553	0.5411898	0.4992023	0.4125852	2.210645	0.00504678	1.349315	0.582591
TCGA-BR-8365	1.46027397260274	1	5.321443	0.05040264	1.337392	1.386073	0.3564902	1.53667	1.353956	0.2982758	0.7250909	0.8716882	1.022037	0.6613731	0.1441232	0.9249144	1.236378	13.69877	0.7453387	6.439139	0.0486709	6.11475	1.106368	0	1.570601	0.4421501
TCGA-HU-A4GP	0.747945205479452	0	0.3006583	0.150921	0.07219762	0.5108094	3.831839	0.6006309	1.701046	0.1077683	0.1848677	0.438936	0.2175875	0.1854512	0.5311373	0.3408588	0.3066826	0.8027071	0.3814996	0.233718	0.08968345	0.4306734	0.8484203	0.005666699	0.4390575	0.1541086
TCGA-VQ-A8E3	1.81095890410959	1	0.3793958	0.4153973	0.6116857	2.893457	0.4390178	1.217494	4.197644	1.987886	0.6946604	0.9492487	0.2129234	1.078711	0.2662317	1.945117	0.7027387	0.228557	0.4895386	0.1874411	0.1936466	0.3561701	1.56897	0.09089353	0.7019568	0.8190889
TCGA-BR-8297	0.616438356164384	0	4.808124	0.1835699	0.1208764	3.131486	6.237228	0.3591438	1.722844	0.1503586	0.218848	0.6236213	0.09595883	0.6653369	0.2006996	0.198153	0.89652	17.98795	0.3193617	7.271675	0	16.06453	0.52042	0	1.041089	0.1022439
TCGA-VQ-A8PX	5.38082191780822	0	0.130948	0.5365617	0.2061792	1.099297	2.900258	0.5319881	1.853628	8.212344	0.1468248	0.5518938	0.5391949	0.6868929	1.665239	0.9606033	0.6420428	2.366586	0.920317	0.3512856	0.05054892	0.629821	0.9151188	0	0.6552704	0.6936758
TCGA-HU-A4G8	1.49041095890411	0	0.2576746	0.5953826	0.09438131	1.225788	0.1238544	0.2588515	6.015436	1.983178	0.5830518	0.8658005	0.02263482	1.118924	0.4005787	1.670971	0.2643395	1.173533	0.8401523	0.4876744	0.169096	0.3019853	1.046503	0.008547541	2.033437	1.022475
TCGA-BR-4201	2.57534246575342	1	2.05057975	0.48249165	1.42969222	0.62440096	0.23419735	0.05244261	0.78551995	0.52693313	1.80782169	0.96990776	0.02063589	0.42099762	0.16231234	1.19789013	0.10710894	1.2227381	0.95132508	1.99507637	0.41110075	2.85987492	0.66154795	0.04848784	2.01070982	0.55196246
TCGA-VQ-A91K	5.1013698630137	0	0.5276367	0.08817432	0.1502888	0.2351315	0.1616854	1.086161	1.993779	0.2546492	0.9006071	0.4864309	2.364939	2.056898	0.1120573	0.7191307	0.2218379	2.772163	0.5344358	1.186701	0	2.392858	0.6164003	0	1.748241	0.4210806
TCGA-IN-A6RL	1.11232876712329	1	0.9858	0.6367178	0.941149	2.989805	1.892737	0.9207359	1.532376	0.07709479	0.2604921	0.5003363	0.608314	0.5685741	0.7124302	0.9144078	0.104473	2.620877	0.4184705	0.9010014	0.1069289	1.282334	0.7083384	0	1.076462	0.2929602
TCGA-BR-8286	1.07945205479452	0	1.057435	0.1946262	3.339378	1.07793	4.37676	0.9405465	1.267444	0.18067	0.7314654	1.455551	0.5273321	0.2391561	0.4494981	0.9890283	0.9039882	6.927631	0.1377539	0.8841078	0.1156549	0.3332353	0.4644084	0.02923088	1.076586	0.1570439
TCGA-R5-A7ZF	0.70958904109589	1	0.272694	0.2573883	1.333903	1.698763	4.854581	0.760943	1.34093	0.2269849	0.1583579	1.422309	0.008317418	0.4698986	0.4047921	1.039106	0.09713451	0.7118682	0.3214106	0.4231744	3.330502	0.1961293	0.3563565	2.738856	0.5621206	0.05495424
TCGA-D7-6815	1.33150684931507	0	0.402608599	0.07051752	0.204654107	1.043659299	1.463028392	0.312717141	1.745050634	1.027735395	0.551255361	1.08698759	2.397245766	0.901177745	0.262132597	0.207045255	0.532245311	1.830308926	0.454193584	0.459021867	1.171228426	0.311092688	1.094963283	0	0.398161966	0.13354014
TCGA-BR-A4IV	1.12602739726027	0	3.591799	0.1659252	5.037099	2.230771	0.08693062	1.873595	0.4052014	0.6974	0.4570485	0.5495981	0.04468181	0.7362633	0.4480942	2.029875	0.2435132	21.445	1.678175	10.19749	0	20.5105	0.977381	0	0.7316154	0.7333396
TCGA-CD-8533	1.28219178082192	0	0.5845451	0.7500522	0.1670018	2.111258	4.224356	0.05132998	0.6331741	0.3416868	0.2412909	1.00704	1.923306	1.426381	0.8936365	0.764658	1.729802	0.4875837	0.2829941	0.3262349	5.016323	0.3509444	3.32763	0.09491824	0.5696988	1.509869
TCGA-CD-8530	1.03287671232877	0	2.846274	0.7439591	2.095082	1.151031	0.5625941	0.9855988	0.9369673	0.390912	0.4724525	1.291816	1.154412	1.601654	2.58889	2.884958	0.4767607	5.927905	1.254671	2.274861	0.08132808	3.301728	1.136538	0.0342584	2.22816	0.2723354
TCGA-BR-7707	1.05479452054795	0	0.3308341	0.07621386	0.6556581	0.7240317	0	0.9153574	4.746055	0.05306154	0.4275311	0.6135208	0.1354554	0.2174049	0	0.3496409	0.07190495	1.844391	0.1252252	0.223757	0.0735953	0.59221	0.1235505	0	0.9438735	0.1238103
TCGA-VQ-A8P8	2.41369863013699	0	1.500262	0.3038424	1.581648	1.417931	0.6765469	0.3742834	3.050467	0.7991544	0.27491	0.6487409	1.453694	0.5007773	1.013622	1.36294	0.7007344	2.118827	0.5658013	1.393303	0.097801	2.806083	1.189243	0	1.078982	0.6581272
TCGA-VQ-A8DT	4.06575342465753	0	0.2871797	0.2984859	0.08091422	2.066441	1.732222	0.08485041	1.51392	0.5808068	0.1828122	0.3171946	0.3116231	0.445374	1.132531	0.3792026	0.6065455	3.663611	0.2263548	0.1232637	0.08868632	0.2877601	0.6257196	0.02801847	0.911158	0.1907604
TCGA-BR-8487	0.0931506849315069	0	0.5017066	0.4715318	0.293243	2.393931	2.821985	0.4021261	2.864025	0.6481612	1.063297	1.733082	0.05860537	1.324381	1.685395	1.264648	0.2737679	0.424422	0.3814218	0.3529395	0.03502545	0.4218575	0.5276118	0	1.294492	0.213809
TCGA-HU-A4H6	1.3041095890411	0	0.7262653	0.523474	3.736023	1.420858	1.234151	1.381785	1.663899	0.9198088	0.3743915	0.7482854	0.1872831	0.6257399	1.086992	2.424376	0.5173963	2.45276	2.498409	0.7402078	0.02407088	0.3923878	0.875909	0	0.790041	0.9001399
TCGA-BR-7957	0.756164383561644	1	2.684028	0.05534082	4.350201	1.106816	0.1826613	1.104365	0.3784097	0.09247039	0.7370474	1.437074	0.1663138	0.5304205	0.2215411	0.2031065	0.08353921	3.955965	0.3346195	2.213382	0.08550307	5.730624	0.6769706	0.005402559	1.202715	0.3986501
TCGA-BR-8592	0.523287671232877	1	4.496745	0.1690009	0.9562105	1.45142	0.2578136	1.212348	2.136395	0.4060481	0.7591448	0.7186923	0.06264329	0.6352191	0.3411159	0.8026775	0.825368	11.27288	1.162995	10.43044	0.09599669	11.71962	1.508783	0	1.625681	0.7871795
TCGA-D7-A6F0	0.246575342465753	0	7.640322	0.5927251	0.9784984	1.832059	2.235869	0.1194773	1.491341	0.4451796	0.2535164	2.057452	1.166636	0.3934921	1.124771	1.542529	1.830155	0.4814791	0.2833143	0.08316739	0.3538227	0.2312302	1.09166	0	2.388036	0.4711901
TCGA-BR-8081	1.71232876712329	0	1.099396	0.3133962	0.7432162	1.17837	1.300408	0.4169363	12.89847	0.6458496	1.320228	0.6302208	0.03443281	0.4291118	0.3763775	0.64411	0.2838506	1.946902	2.496401	0.841237	0.07263085	1.146275	0.7953003	0.01223792	1.629298	0.8913888
TCGA-VQ-AA6G	2.16986301369863	1	0.2495326	0.1287945	0.0489479	0.3863834	0.5819918	0.4759602	1.817258	1.359982	0.1825643	0.4147177	0.03641707	0.4898593	0.2455198	0.5120797	0.6885725	1.016116	0.09875563	0.2628896	0.2487387	0.3895513	0.961182	0.01571669	0.3315895	0.1335074
TCGA-BR-8686	1.30684931506849	0	1.157026	0.7915782	2.767697	1.635928	9.144563	0.3900371	3.651396	0.4408894	0.8594431	0.1644438	1.342929	1.746208	0.6035916	2.711495	0.8961896	0.9262411	1.99429	2.328429	0	3.010613	1.091323	0	6.746378	2.006047
TCGA-VQ-A94O	1.75342465753425	1	0.5497758	1.882151	0.09317407	2.584446	2.18558	0.15572	0.937564	1.362544	0.1779179	0.5018822	0.1066639	0.7372298	2.510212	1.237198	2.544343	0.6125916	0.7569748	0.4100186	2.631283	0.3126387	1.996362	0	1.900379	0.4354926
TCGA-FP-7735	0.29041095890411	1	0.7335202	0.171051	1.909697	3.323277	4.407193	1.399693	1.392397	0.2268361	0.2034031	0.8375972	1.046269	0.1115278	0.8559421	0.7622981	0.3227606	8.512879	0.60225	0.4960411	0.09438517	1.330355	0.3982716	0	0.7549401	0.2279703
TCGA-BR-8678	0.961643835616438	0	0.4194673	0.7584296	0.6126199	0.6799714	0.03082906	0.2416188	1.44765	0.5523105	0.5584333	3.409217	0.05704543	1.044433	0.766517	1.439749	0.3947863	0.4312077	1.873534	0.3071284	0.7071173	0.7604232	0.8273005	0.0829764	0.8010175	0.9079742
TCGA-BR-8295	0.183561643835616	1	7.941444	0.8026773	0.4053951	2.481002	10.2878	0.3235958	0.4039193	0.3861071	0.2746526	0.7549206	0.4833947	0.3996547	2.816843	1.071239	2.863957	6.365018	0.1246923	0.2644275	12.03517	0.3336209	0.6598828	0.03561822	1.585862	0.1923762
TCGA-R5-A7ZI	6.21095890410959	0	0.3413048	0.4074738	0.4288404	2.507531	0.1477949	0.6949939	7.756527	4.873666	0.6239087	0.5730106	0.5165666	0.5007025	1.209959	5.17663	0.1182881	1.200318	4.573274	0.3260263	0	0.144562	2.345595	0.01529961	0.534273	1.108577
TCGA-FP-8209	4.96164383561644	1	3.853692	0.09761693	1.248838	2.091791	0.164388	0.9276262	2.906059	0.4077766	0.4441317	0.6663134	0.1058997	1.272953	0.01993782	0.8188896	1.578822	7.150093	3.436974	7.991891	0.1615937	13.5457	1.876969	0.006806926	3.052993	0.9721911
TCGA-D7-8574	1.43287671232877	0	2.631543	0.681282	1.207504	1.635077	1.646356	0.6923617	5.906279	1.407154	1.010911	1.171166	0.1926348	2.992837	1.388009	3.813072	1.671187	2.464015	11.14921	2.565948	0	1.284177	2.877483	0	4.191464	2.113893
TCGA-D7-5577	1.03013698630137	0	0.3873056	0.1571393	0.1384424	0.7856963	7.177934	0	8.282509	0.3555609	1.514176	0.1183359	1.196481	0.1792999	0.08424936	0.07208966	0.07412753	0.6686244	0.6971181	0.19772	0	0.389942	0.4681688	0	1.109066	0.4813747
TCGA-CG-4444	3.92054794520548	0	0.77429717	0.21113086	0.31646933	0.25985337	1.76132401	0.42012626	1.71865673	0.81411689	1.03448235	1.95686117	0.06822625	1.18599744	2.32198294	0.77487204	0.12258101	0.60466378	1.41963893	0.8609939	1.22326092	0.94770125	1.24097681	0	0.75263516	0.44776429
TCGA-BR-8591	1.12054794520548	0	0.5113996	0.09521673	1.026389	1.356838	0.3928478	1.495463	4.321112	0.7513059	0.74089	1.011277	0.1153837	0.7876743	0.3062996	0.7862742	0.08983345	2.215638	0.4067659	0.7427982	0.06895895	0.8973899	0.8260137	0.005809613	1.344052	1.063982
TCGA-BR-4256	0.778082191780822	1	1.769897	0.09559835	3.754489	0.7474052	0.06146841	1.124085	3.424053	0.258162	2.582277	0.7961959	0.008425171	0.5553172	0.03727603	0.2870638	0.0983929	2.486838	0.7425384	2.560276	0.1007059	7.741165	0.5787754	0	1.161952	0.4654983
TCGA-VQ-A8P5	0.643835616438356	1	0.5884817	1.097834	0.4389021	1.529126	3.697529	0.5795781	0.5425814	0.7188367	1.191955	0.586455	0.1805482	0.4473773	0.308313	0.7914427	0.5918659	2.06453	0.1417291	0.3552032	0.340751	0.6997431	1.157837	0.0956913	0.5430112	0.4713385
TCGA-VQ-A94R	3.54520547945205	1	0.8601095	0.8280701	0.2069986	1.047265	2.354209	0.6300277	1.229185	0.3560848	0.5024179	0.9537251	1.361552	0.528004	1.201318	2.279327	0.5055169	1.178792	0.3041303	0.9438539	0.02351821	0.5567537	1.286899	0.02377618	3.405449	0.359476
TCGA-FP-7916	1.17260273972603	1	1.287756	0.4089455	0.3164883	1.417678	1.767584	0.4030024	7.856243	0.4998342	1.613222	0.2718561	6.122923	0.5910486	0.5651879	0.6003489	0.3601033	2.378075	1.594711	1.248652	0.05265266	0.9239129	1.844295	0	2.388895	1.248953
TCGA-VQ-AA6D	1.42739726027397	0	0.1878085	0.4102471	0.3149758	0.9724375	1.540364	0.1123014	0.1484227	1.734888	0.27495	0.3598407	2.113755	0.4854396	0.760327	1.39412	0.5734117	1.422335	0.109848	0.1376512	0	0.2285142	0.673707	0	1.821047	0.08039726
TCGA-BR-8589	1.31780821917808	0	0.3552277	0.09109754	0.2266122	0.7287803	8.590921	0.3366511	8.787441	0.4862495	1.153923	0.1892476	1.552848	0.2078893	1.139634	2.674699	0.3437886	0.4118444	1.152538	0.1451894	0.08796761	0.1096044	1.037741	0	1.480006	1.397439
TCGA-3M-AB46	4.83561643835616	0	0.724776	1.915469	0.1361393	2.490109	3.322441	0.7078618	0.4232218	2.914838	0.3070017	0.8072146	0.08179345	0.4683426	3.755769	1.255351	0.3614347	1.280758	0.1708514	1.271632	0	0.784663	0.2253947	0	0.4810031	0.1536799
TCGA-VQ-A8PK	1.48767123287671	1	0.3923507	0.2437003	0.04754694	0.3440475	0.7773347	0.4238094	1.82041	0.5123333	0.3683559	2.126322	12.36159	0.2289974	0.4713958	1.578362	0.1081987	0.6709612	0.3109131	0.1250591	0.1107422	0.4139423	0.924536	0.00699731	0.8628643	0.2448554
TCGA-R5-A7ZE	1.51780821917808	1	0.4114642	0.1522716	1.021579	4.76195	1.207539	1.176597	0.04507376	0.5397098	1.001978	0.4457401	0.0335496	0.1579508	0.8708226	0.6096574	0.4179277	1.119122	0.2729389	0.2229473	1.176319	0.1609995	0.3299393	0.006756944	0.8037292	0.03084056
TCGA-BR-6803	1.08767123287671	0	4.186332	0.05080323	0.4212566	1.15154	1.07797	0.6883925	1.681773	0.408722	0.643519	0.6613808	2.77172	0.3478067	0.1694801	0.06215103	0.4473556	10.33997	0.6232696	2.460325	0	13.20621	0.6202762	0	1.596615	0.210649
TCGA-BR-8483	0.449315068493151	0	0.5316481	0.7317502	0.5972812	1.509235	4.528613	0.338023	0.4467469	0.2016606	0.1241384	1.092608	0.7869774	1.565523	1.275053	1.678499	0.0862974	1.337867	0.1803483	0.3606163	0.7066087	0.6511354	1.266394	0	0.6212121	0.2695884
TCGA-BR-6563	3.26027397260274	0	2.379207	0.1512388	0.6042295	0.9074331	0.7779559	0.762141	4.991636	0.5807199	0.8409292	0.3256111	0.1399526	1.035404	0.1572575	0.8073631	0.1556599	3.583227	1.03917	2.735646	0.132766	3.705442	0.5108287	0	1.457406	0.3024849
TCGA-CG-4436	0.665753424657534	0	0.172558615	0.612995825	0.309394868	1.439207589	3.644439331	0.049246242	0.672556528	1.292708502	0.34724358	0.650565751	0.038756271	0.09123182	1.752823403	0.342354459	0	0.26933378	0.569286558	0.183323507	0.231626538	0.125593636	0.30594248	0	0.276835109	0.129889371
TCGA-BR-8676	0.627397260273973	0	0.438809	0.6858815	2.324366	1.848898	0	1.542846	1.602148	0.2906666	0.3777386	0.117706	0.05300096	0	2.771311	2.188918	0	0.3489406	0.6075763	0.3001768	0	0.8491408	0.945951	0	3.494627	0.4761396
TCGA-D7-A747	0.698630136986301	1	5.162056	0.494966	0.8593213	4.702177	0.8752048	0.6859304	2.820401	1.062531	0.873277	0.6426567	1.88937	0.7765572	1.769156	1.248896	1.400946	27.54345	1.667198	17.19937	1.135155	21.41392	0.9270866	0.03020016	1.895004	0.4451145
TCGA-BR-A44U	1.15616438356164	1	0.9865032	2.097035	0.8694229	1.143837	8.68946	0.1761272	2.379507	0.6415132	0.5692054	0.8811841	0.005133712	0.2900328	2.430335	0.4664445	0.539584	1.537838	0.1252942	0.8262245	0.7056766	0.5479366	0.3146147	0	0.5077382	0.08111087
TCGA-D7-A6F2	1.3041095890411	0	0.575426	0.8418493	0.4672466	0.3530336	7.842993	0.5017832	1.746374	1.720521	0.5602083	0.3413121	0.05923471	0.3098618	8.580559	0.448501	0.2562108	0.6933004	0.9905663	0.4601492	0.1311169	0.5908436	2.605707	0	0.6871051	0.5533397
TCGA-D7-6521	1.54520547945205	0	1.037471395	0.05640425	0.140309951	2.058755128	3.789917361	0.990099518	2.3416362	1.348260132	2.061746408	0.861237274	9.498467183	0.547048913	0.302408329	0.362266472	0.053215317	1.679992724	0.620932695	0.534644244	0	1.591953301	0.318794156	0	1.434637178	0.307612749
TCGA-CD-8524	1.06301369863014	0	1.635543	1.265117	1.559488	0.7455151	0	0.6678915	1.636703	0.2831137	1.598422	0.3120957	4.110084	0.7217652	0.5813875	0.8291265	0.554167	4.602024	0.7720826	1.758592	0.06544552	1.544781	0.8611337	0.005513615	0.9927807	0.3439307
TCGA-HU-A4GX	1.68767123287671	0	0.5194586	0.369169	0.2678481	1.453603	3.671825	0.2984329	17.63633	0.2837956	0.3715928	0.9442675	0.06710386	1.263694	0.7587237	1.862971	0.2612229	0.8590348	1.288968	0.3328958	0.02228031	0.573716	1.065503	0	2.046333	0.9317064
TCGA-BR-8382	1.32054794520548	0	0.7342182	0.2359974	1.244012	0.4719947	1.828142	0.9967185	10.4287	0.5163899	1.305554	0.5743103	0.0544727	0.9232425	0.4338127	0.1237335	0	1.219342	3.14641	0.3732997	0.2604445	1.149286	0.9689955	0.01645633	0.8260833	0.438149
TCGA-IN-AB1V	1.31232876712329	0	1.812587	0.4106042	1.367371	1.589436	0.5308645	0.3915842	0.8841236	0.620923	0.2396811	0.5145493	0.03638149	1.148605	1.47709	1.944464	0.94973	2.254339	0.4787869	1.78658	0	1.861872	0.9238758	0	1.60862	0.32829
TCGA-KB-A6F7	5.04657534246575	0	4.420611	0.2976414	0.2879357	1.230251	4.116782	0.5133027	2.778229	0.5249665	0.7396757	0.6636691	2.645001	0.452822	0.8794567	1.383675	0.2246509	0.8443055	0.6129398	0.1664473	0.5748301	0.2029282	2.827232	0	1.786264	0.8694182
TCGA-VQ-A8E0	1.53972602739726	1	0.3305699	0.4536229	0.3358399	1.101656	2.062547	0.6785284	1.055029	1.378583	0.4729695	0.03365585	0.3821726	0.3943584	0.4941358	1.149534	0	0.7238087	0.2697411	0.1884446	0.1668714	0.2295734	0.3331403	0.04217544	0.5925702	0.1483857
TCGA-BR-8371	0.983561643835616	1	7.200273	0.2314544	0.5757609	3.376512	0.4814829	1.056597	1.307784	0.2780506	0.3350638	0.4384014	0.08359302	1.646713	0.05839673	1.948765	1.130379	11.89042	2.120718	18.76643	0	20.87747	1.262237	0	3.894465	0.2780506
TCGA-VQ-A8PU	2.24657534246575	0	0.2271106	0.3665614	0.0479921	1.003221	1.410028	0.4277773	0.1256379	2.587889	0.1536094	0.316624	0.2711953	0.4842964	2.179068	0.7080621	0.4368468	3.776143	0.2028761	0.2718798	0	0.4062118	1.812286	0	1.890897	0.03940038
TCGA-BR-8690	0.89041095890411	0	0.7500914	1.501951	1.566193	1.638492	1.502253	0.5045876	8.965916	0.7604997	1.976629	0.8320477	0.2500291	0.2077291	0.8459329	5.011196	1.88938	3.534291	1.555475	1.313333	2.549095	1.122579	1.675059	0.044432	1.76979	1.161874
TCGA-VQ-A8E2	2.93698630136986	0	1.999596	2.72031	0.556119	1.855326	1.566417	0.3242874	0.9592324	0.3782044	0.2359196	1.567757	0.06076446	0.4863321	0.8423782	1.70231	1.419269	3.827172	0.1565417	0.8875149	1.016843	2.096499	1.821302	0.02447612	2.557492	0.4980661
TCGA-D7-6818	0.879452054794521	0	1.10561	0	2.263733	3.820471	0.11259	0.1764819	0.8034053	0.4063712	2.223796	1.481519	0.5658458	0.1816356	0.1137958	0.350538	0.3604472	0.8636014	0.5231106	0.7210643	0.3074339	0.8682496	0.3989426	0.007770153	0.8988109	0.1019622
TCGA-RD-A8N9	2.96712328767123	0	1.766427	0.510188	0.6407873	2.220818	0.1415091	0.5545296	1.221487	0.7173699	0.9177831	0.4738256	1.110418	0.9588148	2.574443	2.202874	0.2831432	6.257126	0.8678644	2.537561	0.02897994	1.561668	0.5995908	0	1.83039	0.686725
TCGA-BR-6710	0.747945205479452	0	1.521156	0.07871264	0.02175598	2.09900384	3.64962555	0.0969609	1.53777629	0.07306832	0.12344362	0.26163036	0.39849318	0.77838059	0.41263549	0.19258901	0.09901661	1.36759299	0.22417361	0.48419528	0.05067215	1.17327063	0.25750168	0	0.65686781	0.10229565
TCGA-BR-8291	1.35890410958904	0	2.212817	0.3566333	1.49091	1.277936	1.015972	1.153197	2.37085	0.1034562	0.9357546	0.8890513	1.05161	0.9494981	0.6373567	0.7089772	0.3925487	1.280363	1.113354	0.9572966	0.08609502	1.787854	1.333366	0	2.105471	0.5338341
TCGA-D7-6526	1.43287671232877	0	0.3074265	0.5987438	0.3961228	1.197488	10.03143	0.2353892	0.228141	1.129357	0.2812387	1.717558	0.2449401	0.203501	0	0.4207886	0.1442279	2.276617	0.3265319	0.5257544	7.282509	0.8583266	0.2411214	0	0.2985745	0.1229875
TCGA-D7-A6EZ	0.813698630136986	0	0.4449132	0.5943784	0.6642816	2.635939	7.585384	0.8595103	4.943567	1.253447	0.916565	0.08052858	0.2630544	0.7961489	1.071479	0.5690687	0.0975259	0.1786842	0.5944579	0.2037688	0	0.3523824	0.806165	0	4.281071	0.6249244
TCGA-BR-7717	1.51232876712329	1	1.129433	0.3184157	0.5697444	1.374215	1.106297	0.3096594	0.5729643	0.03111397	0.3760404	0.4665189	1.153507	0.3441983	0.07188077	0.2460249	0.3162246	2.638397	0.3965165	0.4835862	0.1618292	1.448399	0.1820964	0	0.8480497	0.1073432
TCGA-CD-8527	0.597260273972603	1	0.5787837	1.082572	0.5460768	3.861173	2.594827	0.7334518	2.349973	0.2261121	0.8031795	0.7571475	0.08745739	0.5352716	0.05159245	0.2648767	0.1361822	6.160955	0.5573413	0.5932888	1.811986	1.013056	0.4521789	0.008807029	0.6631495	0.1440418
TCGA-CD-5799	0.271232876712329	0	0.5453439	0.0785189	0.527369	1.319118	8.219213	1.2187	2.096455	0.3061316	0.4546699	0.3849549	0.1446268	0.3225315	0.3367799	0.115269	0.2370549	0.8185361	0.2270622	0.4478759	0.03032846	0.4188186	0.4045669	0.007665282	0.4935295	0.08163509
TCGA-HU-A4H0	0.175342465753425	0	0.2316488	0.5247525	0.03626007	0.5247525	1.466269	0.2513809	8.290094	0.7081333	0.6400799	0.06863779	0.05024357	0.2661138	0.764142	0.6063005	0.1466917	0.1964047	0.9516229	0.1825927	0	0.3721896	1.728604	0	0.8230283	1.099636
TCGA-CG-4441	1.16712328767123	1	0.7617384	0.1633419	0.7032561	0.904663	0.7405722	0.5107642	0.9818904	0.9972524	0.9958651	1.135448	1.613954	1.261631	0.1616767	0.4611398	0.04741756	1.202914	0.4128975	0.4637476	0.02426613	0.6475265	0.5747297	0.03066538	0.6558995	0.2204453
TCGA-IN-A6RJ	1.03835616438356	0	0.5500651	0.3167946	0.4465624	1.900768	0.149376	0.7024291	0.6189086	0.2940779	0.5388622	0.4211933	0.0614227	0.2168825	0.8605618	1.627737	0.2391072	2.426319	0.9369323	0.3932911	0	0.4827936	0.5496444	0	1.046228	0.2705517
TCGA-CD-5800	1.0958904109589	0	0.3926969	0.9580025	0.3120734	1.471218	7.21946	1.074734	1.420418	2.429711	0.2228862	0.4548961	0.1741362	1.52254	1.027256	0.439496	1.74312	3.366572	0.9219564	0.2984809	1.12332	0.2881562	0.6835689	0	2.6335	0.2096222
TCGA-CG-4465	0.750684931506849	1	0.536259688	0.262183926	1.217445359	0.078655178	0.679941889	0.38756046	1.814104936	1.989658093	3.121792284	0.901421077	0.004236194	0.358990298	0.487304099	0.433008916	0.346305129	0.376510741	0.387709522	0.628994311	0.860797713	0.533632405	0.415837301	0	0.60750827	0.116823961
TCGA-CG-5720	0.0821917808219178	1	0.4703793	0.0443978	0.374279	0.9175546	3.000625	0.8203608	3.903216	0.1923326	0.3909895	1.01456	0.0956467	0.4728176	0.4866522	0.3802039	0.6702028	0.5667353	0.8656615	0.3724226	0.3143974	0.6380413	0.5809744	0	0.4966354	0.1634827
TCGA-D7-6524	1.48767123287671	0	1.676415	0.1796149	0.3297854	0.7954374	0.514205	0.806003	1.754531	0.881314	1.091149	0.4504272	0.9680571	0.6441135	0.3851982	0.3766887	0.2420857	2.825024	1.298533	2.60438	0.520331	2.279387	0.8184356	0	1.373622	0.2465297
TCGA-RD-A7BT	0.717808219178082	1	0.1800989	1.024686	0.05900432	0.7685147	3.959255	0.1051869	1.645069	1.347545	0.1751215	0.6415666	0.1609631	0.3897311	2.380646	0.52232	0.3759597	0.6358362	0.3647883	0.2101095	0.1099422	0.1512531	1.042566	0.01389352	0.462429	0.2562977
TCGA-IN-A7NT	0.884931506849315	0	0.528599	3.210136	0.4119485	10.01257	0.09009844	0.9885887	0.3733042	0.3902308	0.4979076	1.309941	0.01234935	0	0.163914	0.1402563	0.1442212	0.5284758	0.2762834	0.5513753	0.1476115	0.3908269	1.105088	0.07461534	4.010212	0.4079685
TCGA-BR-4187	0.386301369863014	1	3.684259	0.01354859	6.336194	1.327761	1.08604	1.101514	2.823393	0.06288522	3.123456	0.4700392	0.02189091	0.2782671	0.2130773	0.84532	0.9714766	4.366909	0.2315182	4.518715	0.2878278	9.943634	0.4725152	0	0.9381973	0.09684324
TCGA-BR-6705	1.15342465753425	0	2.727975	0.1844676	3.42246	0.7378702	0.05436295	4.090201	0.6006444	0.8240914	0.4256006	0.3401042	0.2347147	0.5788261	0.362638	0.7616418	0.2610574	6.156605	2.136815	2.669216	0.3562592	3.939487	1.466917	0	1.830093	0.4901738
TCGA-BR-A4QL	0.964383561643836	0	0.3341774	0.6504404	0.2925236	0.3527813	4.28857	2.688889	4.235795	1.632303	0.3750468	2.001661	0.03740629	0.3522159	1.576181	1.901655	1.747389	1.067172	0.5071909	0.2478363	0.1490389	0.3625513	0.5371173	0.01076241	1.239067	0.2681276
TCGA-VQ-A8P3	2.70684931506849	0	0.8976745	0.4919749	1.614284	1.686771	0.03313965	0.3636188	0.9840354	0.1500574	0.2543589	0.4321756	1.033371	0.4811622	1.647932	2.166718	0.2121874	8.41823	0.4803924	0.8442334	0.2714695	1.747578	1.258823	0.1440848	0.6064804	0.3170778
TCGA-BR-4280	0.550684931506849	1	0.215880804	0.273527132	0.675265282	0.969778015	1.084557311	0.091892726	6.740457559	2.729565413	0.589455563	1.079636758	0.014061951	0.53908436	1.582043385	1.003872775	0.844568839	0.132255966	0.424911967	0.458886235	0	0.286711863	0.562168155	0	0.814591209	0.466276713
TCGA-D7-8572	1.4	0	1.831432	0.3348751	1.67184	0.976719	0.855299	0.7218933	1.885459	1.955839	1.100855	0.9710465	0.0879237	1.305512	0.5386244	1.075398	0.7371985	2.048275	1.238007	0.8895283	0.8084235	2.109663	2.063872	0.02724304	1.776341	0.9636718
TCGA-CD-A48A	1.03561643835616	0	0.6208061	0.9086913	0.2489175	2.206822	1.032916	0.2398622	2.060584	2.161548	0.9748515	1.082074	0.5925249	1.8515	0.6959856	2.97767	0.4898952	2.209408	0.7145309	1.753149	0.5014117	1.399158	2.812506	0.04752297	1.037209	0.3238556
TCGA-D7-6528	1.26849315068493	0	0.2007166	0.477416	0.1809691	0.7638657	2.669194	0.05040834	3.642002	1.348538	0.3060714	0.1983584	0.1851305	0.6536927	1.969704	0.3504332	0	0.1450997	0.2241232	0.3386845	1.290836	0.4458478	1.338708	0.01331628	0.3923554	0.06964281
TCGA-BR-8368	0.358904109589041	0	0.25155391	0.08427262	0.64886924	2.0706986	2.35580634	0.13346983	2.90079856	3.92265568	0.33113423	1.18797062	0.32095355	0.60441679	0.63685537	0.92786758	0.18173277	0.30735284	0.3877059	0.12926264	0.11625311	0.17140239	0.3945471	0.01762924	1.54547634	0.20004426
TCGA-VQ-A92D	4.8	0	0.3584056	0.183215	1.170681	1.357946	1.194216	0.4381049	0.3509211	0.2050928	0.1287147	0.6940606	0.2820959	0.3935115	0.9245149	0.9492957	0.4067212	0.9286126	0.1062481	0.3688475	3.954684	0.3155259	0.8933918	0.02630304	0.8266685	0.0850385
TCGA-VQ-A91Z	4.35342465753425	0	0.109376	0.5754626	0.4026116	0.7672835	0.05652999	0.0886093	0.1561469	0.6343594	0.1171498	0.02490574	0.009685358	0.6839767	2.811062	0.5280018	0.2714638	0.2040485	0.1418294	0.1045885	0.09261514	0.1995373	0.8551437	0.9772739	0.9515224	0.09237163
TCGA-RD-A8MW	3.15890410958904	1	0.878617	0.1119558	1.139782	1.841051	0.1759658	1.149258	2.632782	0.6524348	1.05347	0.2299946	76.49066	0.3122642	0.8536817	1.963138	0.1877798	2.037804	0.5314168	0.8723384	0.5525582	1.559029	1.096581	0	1.0138	1.458452
TCGA-D7-A6EX	0.942465753424658	0	0.7886028	1.004859	0.3957804	2.210691	0.03948454	0.8045829	0.299926	2.876142	0.1454679	0.6575662	0.08929718	0.2293141	0.4549444	0.8605187	0.5056253	14.03841	0.737474	2.062314	0.9703343	4.302028	1.112403	0.008174816	1.650375	0.1725685
TCGA-VQ-A927	0.547945205479452	1	0.5194399	0.7284232	0.8305043	1.456846	0.7595937	0.8282737	2.371817	1.788001	0.2230669	0.3724895	0.3327113	0.6073786	1.982742	1.593751	2.537503	2.011647	0.6536672	1.654466	0.05410739	0.9634844	1.283958	0.02051283	0.9177881	0.5747611
TCGA-VQ-A8PP	1.95068493150685	1	0.4313454	0.3105267	0.2368875	0.6707376	0	0.3213145	1.011105	0.2421379	0.6293453	0.5676821	0.0140484	0.6236012	0.195345	1.094078	0.09375052	1.955501	0.8734953	0.3417491	0.07196582	0.8070008	1.347468	0	1.005679	0.7517806
TCGA-RD-A7C1	1.38904109589041	1	1.00118881	0.88544674	1.37180564	1.3980738	16.92008784	0.51665841	2.80722989	1.60064564	1.33241028	1.26824683	1.4908839	0.31904761	1.53245358	1.19725083	0.70348307	0.59487762	2.6034285	1.03201828	0.09000258	0.51397456	0.63704813	0.22747453	1.34047734	0.67486681
TCGA-BR-7901	0.287671232876712	1	1.500362	0.2683232	1.209193	1.936593	2.200358	0.5604632	1.215564	0.4981646	0.6966527	1.27964	1.274227	0.2928522	0.5003827	0.7706925	0.1320798	8.116067	0.3603679	1.319152	0.4280851	3.279808	0.6297235	0.005694483	1.186918	0.1559472
TCGA-VQ-A8PF	0.208219178082192	1	0.6266154	0.4562575	0.7303781	1.140644	5.61744	3.091184	7.28366	2.088289	1.440254	0.1790359	0.272351	1.243659	0.25368	2.465254	0.5261203	0.5392685	1.232784	0.5400648	0.04895349	0.9022065	1.756923	0.006186307	1.167913	2.376531
TCGA-BR-7715	1.28493150684932	0	1.049683	0.03380815	0.5606693	1.724216	6.535944	0.4372833	0.2752066	0.1255353	0.4098909	1.134273	0.03277498	0.1543039	0.7250423	0.620397	0.1913804	2.373575	0.1110988	1.145717	0.06529314	1.36605	0.3110638	0	1.305618	0.02981465
TCGA-D7-8575	1.51780821917808	1	0.5008654	0.4641574	0.02915726	1.49093	0.06632151	0.5197862	1.992223	0.7377079	0.5395842	0.2016156	0.1931702	1.572798	0.5027383	0.9808062	0.3184838	4.668136	1.007618	1.066582	0.1901496	0.4174295	1.861089	0.06865549	1.565866	0.4752667
TCGA-CD-8531	1.04931506849315	0	0.3734284	0.2625284	1.263792	1.050114	0	0.4311885	0.3086843	2.836433	0.5753503	1.172569	0.0070696	0.7322374	0.3961942	1.284675	0.2752065	0.248234	11.31107	0.3278787	0.1126704	0.2310474	1.106778	0.007119144	4.96434	0.06634138
TCGA-IN-7806	1.76712328767123	0	0.8884509	0.3513378	1.877439	0.3903754	3.374636	0.3366143	0.9956952	0.2597074	0.2401781	1.481376	0.4856718	1.603542	0.558127	1.098417	0.3928583	0.5259958	0.2138056	2.331509	0.1256543	2.564985	0.8232603	0.006351629	0.5753023	0.1751515
TCGA-HU-A4H5	1.98356164383562	0	4.675404	0.5868725	0.4482121	1.173745	0.8495912	0.3424403	0.6704962	1.639146	0.3838028	0.9432594	0.02828054	1.339273	9.22969	0.9824728	0.1554224	0.2628559	0.6766854	0.224552	0	0.2147199	0.4312565	0.2010263	0.521014	1.250148
TCGA-D7-8579	1.74246575342466	0	2.669566	0.1927443	2.282459	1.445582	0.8236307	1.157466	3.157583	0.6989178	0.4621356	0.9259485	1.452012	1.511992	0.4305783	0.7958152	0.5455412	4.728522	0.8154861	3.839898	0.02326524	6.328967	1.657295	0	1.103689	0.424942
TCGA-BR-A4CS	0.123287671232877	1	0.715754	0.4262424	3.12376	12.28581	52.16696	1.019234	1.694038	0.2851205	0.3448207	0.6432775	142.819	0.6293987	0.5377119	1.012229	0.8515989	2.333745	0.9392917	0.2397658	16.75444	0.2136814	1.225973	0	0.6811375	0.1990025
TCGA-B7-A5TI	1.63013698630137	0	0.9186862	0.1712292	0.3167291	1.817664	4.502727	1.508932	0.6433143	0.1895182	0.6721338	0.8263521	2.140929	0.3306379	0.03766303	0.2900441	0	1.064843	0.2077608	0.4463654	0.02543787	0.6840761	0.3508706	0	0.6595068	0.3203469
TCGA-CG-5722	0.0821917808219178	0	1.035379	0.04920498	0.0306003	2.263429	2.726152	0.4545928	4.285784	0.5595383	0.4540998	0.3577674	0.2305562	0.8983064	0.2462225	1.534993	0.1856923	1.203856	4.220243	0.5530807	0.0475144	0.4588092	0.7502347	0.01200889	2.00506	1.214997
TCGA-CG-5726	2.41369863013699	1	0.1172284	0.09958374	0.0275247	0.6970862	0.3130403	0.1226706	1.729357	0.4159926	0.09610793	0.5034006	0.05095193	0.1515035	0.07118838	0.1218275	0.1252714	1.218215	0.07635775	0.1169475	0	0.1597528	0.3490497	0	0.9990162	0.04005855
TCGA-D7-A748	0.361643835616438	1	2.274395	0.1515345	0.7853203	2.72762	0.2381734	0.6533285	2.343702	0.6095623	4.487905	0.5718871	5.394627	0.4034443	0.3610861	0.2780735	0	3.277612	0.5145644	2.415125	0	0.8710813	0.4381917	0	0.820629	0.3563595
TCGA-CG-4437	0.671232876712329	0	0.6582877	0.1109168	0.7281068	1.774669	0.8280808	1.093049	2.648477	0.5062357	0.9567185	0.2457818	0.02986867	0.2953041	0.1585798	0.5427681	0	1.002891	1.77385	0.905594	0	0.5894043	0.547522	0	0.896075	0.4049885
TCGA-BR-8364	1.84931506849315	0	3.281014	0.1589642	1.28297	1.462471	0.5746574	0.626616	1.449288	0.1475652	1.004874	0.54819	2.157488	1.064109	0.2121225	0.3111547	0.7198888	11.47608	0.7591935	4.146114	0.143269	5.491244	1.138511	0	1.405608	0.2980817
TCGA-KB-A93J	3.07945205479452	0	0.3362082	0.3020178	0.7621811	2.100993	1.238334	0.242632	10.5181	0.3534983	0.6415648	0.5210288	0.05728465	1.37844	2.740995	0.7710863	0.1486657	1.746032	1.035628	0.1321784	0.07608028	0.4186701	0.5062863	0.01281913	1.119133	0.5424371
TCGA-F1-6874	1.20547945205479	0	0.5245153	0.289017	0.4260458	0.513808	4.012636	1.602094	3.42444	1.214767	0.8309769	0.176787	0.085612	1.209178	0.4361693	1.296438	0.6059485	0.3416004	1.04473	0.3070862	0.2170676	0.2994359	0.6472134	0.0156749	1.684899	0.9315701
TCGA-CG-4301	0.252054794520548	0	1.418119	0.2161415	0.3742596	0.6102818	1.228984	0.2349268	0.662379	1.168447	1.964803	0.3328001	8.060983	0.7543761	0.9452424	0.6066117	0.2399076	1.85288	0.5264385	1.480312	0.46654	0.8974328	0.822213	0.006206019	0.8668741	0.2726376
TCGA-VQ-A8PD	1.35890410958904	1	1.132065	0.6453327	0.2780448	0.6326791	0.5966458	2.852442	2.86349	1.380181	0.5083216	0.7360294	0.572455	1.270549	0.9769176	3.111477	1.719099	1.561382	2.062448	1.969999	0.07331298	2.504383	2.279688	0	1.617639	2.786203
TCGA-VQ-A922	0.753424657534247	1	1.088676	0.5352114	2.016649	1.416736	0.1855622	1.221628	0.7432105	0.7525551	0.3019426	4.156384	1.213206	0.6825358	0.3826009	0.8665946	0.1782184	1.138657	0.4448696	0.7236051	0.6992305	0.8649024	1.177994	0.0384185	1.123591	0.4179238
TCGA-VQ-A8PB	2.85753424657534	1	0.4177095	0.2183618	1.271563	1.270469	0.5616146	0.5868775	0.5817334	0.1658484	0.4633891	0.07216818	0.01443332	0.7927705	0.2128609	0.5464162	0.03745751	0.4328879	0.1369907	0.3996409	0	0.6249623	0.3200668	0	0.5604241	0.3058981
TCGA-RD-A8N0	3.38630136986301	0	2.689233	0.2404698	0.5732629	1.683289	1.700806	0.2777052	3.914966	2.908917	0.4460222	0.6150784	0.9179144	1.23472	2.234727	2.040895	0.4537487	3.805004	6.697121	2.339878	0.1161039	0.8107052	1.938595	0	2.890045	3.186554
TCGA-BR-8289	0.221917808219178	1	0.9966898	0.3919318	0.3999839	1.587826	0.1421576	0.6684851	1.537946	0.07463121	0.5200965	2.465582	1.453244	0.5504051	0.6609283	0.6270079	0.2654781	3.517056	0.3698723	1.116114	0.0582255	3.212212	0.4332612	0.03433743	0.9474929	0.1987056
TCGA-HU-A4GJ	1.78082191780822	0	1.35912	0.435431	0.1805281	0.9500312	0.9021452	0.5363787	5.177139	2.621222	0.6351248	0.737363	0.5244575	1.565792	1.584657	2.760314	0.2489776	1.92293	8.906226	1.009427	0.07644917	0.5873926	2.048839	0.006440644	5.27137	4.174357
TCGA-BR-8687	0.684931506849315	1	0.7408078	0.01160009	0.1154245	1.113609	2.10584	1.328913	0.5287946	0.1346034	0.3442528	0.1277206	1.087075	0.8735764	1.210696	0.4257354	0.6566556	2.850434	0.06099151	0.3113767	0	0.5233764	0.2541209	197.9789	0.5375733	0.05276455
TCGA-BR-8381	0.613698630136986	0	1.006531	0.4076977	0.2253733	1.177793	1.76219	0.5859185	8.038771	0.5361552	1.926352	0.2540874	0.2817904	1.70571	0.2914465	2.410694	0.4273863	1.927495	1.488619	0.6307808	0.39369	0.6585729	1.278175	0.04422315	1.85799	1.806107
TCGA-FP-7998	1.85753424657534	0	1.221492	0.2568749	0.8015478	1.270855	3.474302	1.898563	12.94234	0.5710367	1.644028	0.4521864	0.3779061	0.6787597	0.4059176	1.290089	0.3571502	1.840838	1.36838	1.737406	0.02611044	4.115379	1.931054	0.00659921	3.233488	4.403885
TCGA-HU-A4GD	1.8958904109589	0	0.5324833	1.595082	0.6810556	1.571274	6.005718	0.351918	1.395333	2.276302	0.9305375	3.991216	0.8308673	1.738535	3.029345	3.669743	2.875033	0.911692	2.832074	0.6390469	3.172512	0.3675944	2.278083	0.418345	1.369584	0.5834406
TCGA-VQ-A928	0.476712328767123	1	0.8733712	0.6311821	0.5371444	1.350951	0.104427	0.6547465	0.1442239	0.2210054	0.3807198	0.08281442	2.43326	1.41512	0.6016086	1.137931	0.2925248	2.002471	0.4002768	1.686826	0.08554328	1.456645	0.9800314	0.0162153	0.7373042	0.4851839
TCGA-BR-7958	1.06301369863014	0	0.9183167	0.1529601	0.3551333	1.284864	3.606211	1.356634	13.89567	0.4259748	0.7528682	0.2097228	1.196171	0.5585003	0.3936418	0.8982067	0.1154497	0.650842	2.111131	0.8724922	0	1.386394	1.034747	0	2.411719	1.337561
