# Supplementary material for: Identification and Comprehensive Prognostic Analysis of a Novel Chemokine-Related lncRNA Signature and Immune Landscape in Gastric Cancer
Source: Front Cell Dev Biol. 2022 Jan 14;9:797341. doi: 10.3389/fcell.2021.797341 (PMC8795836; doi:10.3389/fcell.2021.797341)
Supplement: Supplementary file 4 [file Table2.XLS]

ID	TCGA-BR-7715-11A-01R-2055-13	TCGA-BR-7704-11A-01R-2055-13	TCGA-BR-7716-11A-01R-2055-13	TCGA-BR-7851-11A-01R-2203-13	TCGA-IN-7806-11A-01R-2055-13	TCGA-CG-5733-11A-01R-1602-13	TCGA-HU-A4GN-11A-12R-A251-31	TCGA-HU-A4GH-11A-11R-A36D-31	TCGA-BR-7703-11A-01R-2055-13	TCGA-CG-5721-11A-01R-1602-13	TCGA-CG-5734-11A-01R-1602-13	TCGA-HU-A4GY-11A-11R-A36D-31	TCGA-BR-6453-11A-01R-1802-13	TCGA-IN-AB1V-11A-11R-A414-31	TCGA-BR-6802-11A-01R-1884-13	TCGA-BR-7717-11A-01R-2055-13	TCGA-CG-5730-11A-01R-1602-13	TCGA-BR-6454-11A-01R-1802-13	TCGA-CG-5728-11A-01R-1602-13	TCGA-BR-8060-11A-01R-2343-13	TCGA-CG-5720-11A-01R-1602-13	TCGA-IN-AB1X-11A-21R-A39E-31	TCGA-CG-5722-11A-02R-1602-13	TCGA-HU-8238-11A-01R-2343-13	TCGA-HU-A4GP-11A-21R-A251-31	TCGA-HU-A4GC-11A-11R-A251-31	TCGA-FP-7735-11A-01R-2055-13	TCGA-HU-A4HB-11A-11R-A251-31	TCGA-IN-8663-11A-01R-2402-13	TCGA-BR-6457-11A-01R-1802-13	TCGA-D7-A74A-01A-11R-A32D-31	TCGA-BR-7704-01A-11R-2055-13	TCGA-VQ-A91N-01A-11R-A414-31	TCGA-CD-A4MH-01A-11R-A251-31	TCGA-EQ-8122-01A-11R-2343-13	TCGA-VQ-A91Y-01A-11R-A414-31	TCGA-CG-4438-01A-01R-1157-13	TCGA-BR-4366-01A-01R-1157-13	TCGA-VQ-AA64-01A-11R-A414-31	TCGA-CG-5717-01A-11R-1602-13	TCGA-BR-A4J8-01A-11R-A251-31	TCGA-CG-5732-01A-11R-1602-13	TCGA-CG-4477-01A-01R-1157-13	TCGA-HU-A4G3-01A-11R-A24K-31	TCGA-IN-AB1X-01A-11R-A39E-31	TCGA-CD-5804-01A-12R-2055-13	TCGA-CG-5721-01A-11R-1602-13	TCGA-CD-A489-01A-11R-A24K-31	TCGA-RD-A8N4-01A-21R-A36D-31
CCL1	0.1894925	0	0.05735538	0.02257429	0	0	0.02199864	0	0.02344361	0	0.06060453	0.02936156	0.1609521	0.02106599	0.1113743	0.1229917	0.0524157	0	0.08001986	0.02941272	0.04895449	0.01929021	0	0	0.03881116	0	0	0.05454481	0	0	0.09954947	0.06630133	0	0	0.1708543	0	0.03269269	0	0	0	0	0.09981275	0.03134288	0.1904241	0	0	0.3389764	0	0.02025956
CCL11	78.51531	16.80902	18.23593	9.871263	0.3282391	74.5979	13.14389	2.659087	32.51635	44.3126	20.28314	20.08842	17.62615	1.999531	55.51499	49.63165	36.72422	4.92663	49.2596	23.04431	17.37789	0.8890301	17.04685	4.887756	4.17362	7.965473	26.26602	6.912986	1.111055	36.45429	3.959836	21.58953	6.836363	4.162429	14.88387	3.066376	0.9147894	0.6269815	4.4384	12.8324	5.902825	9.966844	8.409071	7.081242	8.653311	2.125441	16.00991	10.64655	21.99764
CCL13	6.090125	0.4627561	2.413914	1.460459	0.08003479	0.5134569	0.7651702	1.365894	0.3098633	1.793694	2.234463	4.207639	0.9181266	0.6887662	7.980212	1.604239	1.713766	0.7907054	2.170974	0.3682985	1.396267	1.784764	0.675439	0.546317	7.519239	3.043477	3.852724	2.074284	0.5701996	0.8907712	0.2943202	2.559808	0.5653019	0.1782056	0.3829778	2.19752	2.592673	1.217815	0.2863569	3.116433	0.3357448	0.5091897	3.335973	0.3385317	0.8566949	0.2674317	5.875591	2.927024	2.804627
CCL14	1.283425	1.435561	0.6491738	1.169195	0.6917219	0.6472214	0.4063524	2.808594	0.1358567	0.4669421	0.8121637	3.977292	0.5013393	0.6866906	0.7260965	3.190635	0.5125803	0.3293437	0.2463505	0.9055052	0.3014243	0.7825133	0.08791658	0.6533211	0.9101922	1.088847	0.9774587	1.465207	0.2357525	0.2662433	0.1487304	0.6783869	0.07708475	0.6780259	0.9385403	0.2640312	0.5150824	0.2333669	0.06158119	0.7117391	0.8558163	0.1867812	0.5562523	0.05747479	0.168242	0.2409887	0.08696489	0.6216115	1.757407
CCL15	0.316404	0.6170741	1.012102	8.566655	0	0.3832911	1.728078	0.3584085	0.1334482	0.1151157	6.152137	0.04456934	5.765881	0.007994272	1.923063	0.1400213	8.592949	0.6326319	0.1821991	0.04464701	3.585477	0.07320387	0.342142	9.750938	0.08100585	0.01855035	0.07124442	0.02759874	0	3.743438	5.430551	8.240065	1.652033	7.276053	10.08576	1.168037	5.793815	2.002228	0.2512966	0.5527783	5.517487	3.307982	1.855499	2.408783	0.1475804	2.738195	0.5038291	0.2416103	0.06919418
CCL16	0.09005242	0.1191753	0	0.091954	0.05467514	0	0.01493486	0.1349873	0.01591584	0	0.09257481	0.1993354	0.06556213	0.1501676	0	0.05218684	0.01779249	0.02572211	0.05432541	0.07987309	0.01661758	0.1964416	0	0.03332252	0.05269772	0.08296599	0.07169379	0.08023258	0.06546679	0.0160985	0.02534402	0.1012768	0	0.140469	0.1095488	0.05498969	0.05548759	0.02476014	0.04252663	0.02798817	0.1706558	0	0.1702292	0.03591076	0.02933556	0.03011438	0.01917757	0.1315509	0.144419
CCL17	7.092645	0.4940212	1.91678	0.1939933	2.460734	1.186966	0.1050258	0.0711949	0.4476972	1.593052	0.3761391	0.3924978	1.905672	0.9051579	0.7444116	5.871861	0.2502427	1.772668	4.202333	0.1685064	2.05672	1.547199	0.5959894	0.07029976	0.4817591	0.6067758	0.3137053	0.277768	2.025669	0.5434024	0.3089245	2.405669	0.1847434	0.2634171	0.01812648	1.005424	0.24973	0.1392957	0.3246918	2.125656	0.6144491	1.810796	0.9576767	0.3030405	0.5157381	2.541265	3.937958	1.982357	0.5803383
CCL18	19.03118	0.7673772	10.35402	8.494786	0.1462626	8.80719	1.435628	2.780525	8.851715	2.474534	5.03369	4.927194	1.268629	0.5356219	3.586939	26.47676	0.8440541	4.399235	11.83446	0.2118895	16.05679	0.9482442	1.910313	1.695179	5.805727	1.957546	3.908244	0.9245677	1.287217	1.728359	1.381579	16.67509	0.8363046	0.2672152	10.90859	40.63994	96.64568	6.079025	2.24494	3.57554	0.5624386	23.37624	31.21275	2.367056	30.62532	3.270719	27.32873	6.721567	5.09108
CCL19	270.2128	12.1498	6.052359	8.462135	1.209669	60.05387	0.2011304	1.571724	3.197261	16.69844	6.372133	0.7829749	40.95847	1.73343	10.60708	218.0818	10.34336	37.35393	111.9973	8.403635	86.048	2.160503	6.922102	4.936364	0.5914081	0.9683423	2.342264	1.454528	2.351075	2.384816	0.777434	21.62055	1.34147	10.14923	1.055862	40.1906	9.066773	0.7595233	4.254446	56.47544	19.15211	16.88261	6.208876	0.8543895	3.506222	10.22902	37.83623	46.46284	29.54422
CCL2	39.86725	43.46424	8.79634	7.482753	0.7544871	23.15958	159.5374	146.3953	6.107708	10.35345	34.88428	11.76307	18.36585	4.753573	17.47938	41.83154	19.40553	17.77659	27.04913	19.33242	4.377803	14.32938	12.94145	2.597009	21.08466	19.82421	20.72007	155.2742	6.98497	6.559499	7.114429	21.61143	3.114406	38.54469	12.97002	6.386224	12.75654	9.197307	3.515731	16.13937	9.704992	8.608489	9.744638	7.65668	4.604767	328.7977	23.99803	23.29399	55.55975
CCL20	53.19133	4.878991	36.62169	42.38064	3.70216	18.16851	0.8921326	0.6792584	5.580381	6.050644	15.85519	0.1553124	30.15305	0.4364408	2.503808	23.40743	22.15775	13.82857	13.08632	1.28356	4.704297	0.459173	16.6307	6.339367	0.581676	0.8080381	0.062067	0.2003632	1.25396	7.358658	24.95779	160.0849	26.25998	1058.244	13.43087	14.48706	9.165443	23.42893	2.29576	3.004522	9.874992	168.8199	162.1869	2.10782	246.4824	61.35745	4.968289	23.8796	0.2232624
CCL21	413.3162	115.1204	33.82577	65.93765	26.83106	145.1528	97.70216	126.7536	46.12687	85.12579	61.31079	158.9027	160.5591	19.85383	220.3495	596.8893	36.36969	69.35237	288.332	81.54022	147.8536	8.750239	35.23619	21.66714	108.1299	111.6671	190.0618	71.22088	5.869339	22.18109	0.1594515	118.1335	3.644484	11.86762	20.70107	25.13017	4.314869	5.8261	64.08724	97.88686	26.245	28.60665	45.62438	4.121001	10.42327	13.84983	33.1742	73.69047	79.12699
CCL22	16.72927	1.236198	1.501227	1.546736	1.158026	2.834444	0.07114071	0.1607496	1.004529	1.686057	1.163673	0.2729853	3.721559	1.00058	0.2476168	8.731612	3.983378	3.936106	7.66617	0.6360941	4.729582	1.185258	0.3784705	0.4613047	0.3529973	0.1679601	0.1043491	0.07349613	0.7113954	1.37072	1.332991	1.701877	1.673729	1.676758	0.656118	3.691687	1.063846	0.3194275	0.9296579	2.855246	1.064902	3.214364	10.26891	0.7013351	9.22701	1.39263	5.44106	1.012678	1.940933
CCL23	2.644885	0.5632568	1.978372	0.6881183	0.978268	0.6855613	2.85875	0.3788057	0.09402855	0.4258344	1.385528	2.308185	0.5422645	0.6421415	2.90358	2.41717	1.471617	0.7598129	0.4493256	0.4718789	1.021013	1.206971	0.1112657	1.299307	3.331238	1.078333	3.595527	1.050098	0.270738	0.7989045	0.7186986	0.4254784	0.06208181	0.4425978	0.654813	0.4548198	1.127676	0.1950392	0.07178324	0.4629804	0.435547	0.7739771	0.3771339	0.2206419	0.2079724	0.1660507	0.7477691	0.5773368	0.5363018
CCL24	16.14513	1.719752	1.485848	7.754142	0.7506407	11.14464	1.329759	0.2623172	4.67869	5.675557	5.814891	0.4225781	21.80559	0.2021242	3.205848	44.34159	11.66772	2.326579	4.299543	0.3950934	8.501736	0.2776289	16.2365	6.381289	0.05585787	0.23451	0.1350988	0.08722454	0.5551414	28.34881	0.5253373	20.0705	3.527192	0.09453496	7.37692	1.029742	4.328788	2.00628	0.5838525	4.509316	0.1157694	9.129928	11.00669	4.385001	0.9950318	0.1418678	25.12491	1.567037	0.1360707
CCL25	18.69282	55.53582	3.87952	393.3794	0.01377343	2.99967	8.532893	10.28019	0.1403298	1.452622	696.7709	0.2460552	356.8945	0	24.16676	1.380392	650.126	1.519503	2.155439	2.130326	276.5068	0.2886705	0.08302739	381.5048	0.01161588	0.0438906	0.01404718	0.8053586	0	347.6118	1.310953	12.9181	0.5790745	1.875463	0.2159049	0.581812	13.2093	17.58122	0.09641745	0.09870853	0.08426153	0.9559417	0.3939886	5.800564	0.07759538	0.2832193	10.87238	0.09941851	0.01212706
CCL26	1.144041	0.2479103	1.009975	0.1703624	0.2894176	0.3908918	0.4427149	1.271289	2.594868	0.7630897	0.5335945	1.107921	0.4318804	0.1413152	0.5603422	4.821413	0.2197599	0.4130111	0.4025928	0.09865344	1.19044	0.1779289	0.05815445	0.1028939	0.650884	0.3484102	0.4132378	0.5488475	0.8085983	0.2386044	0.8138804	2.501795	0.09734357	0.2643765	1.01878	0.6452331	0.7127562	0.6320265	0.5552729	0.2304597	0.8431268	0.251087	1.287811	0.2483845	0.03623316	8.182921	1.302771	0.8588342	0.3057873
CCL27	0	0	0	0	0	0	0	0	0	0	0	0	0	0	0	0	0	0	0	0	0	0	0	0	0	0	0	0	0	0	0	0	0	0.03471909	0	0	0	0	0	0	0	0	0	0	0	0	0	0	0
CCL28	12.81486	5.150344	34.12326	36.79526	0.8521228	12.31717	5.835106	1.271667	20.4007	12.236	9.980617	0.8452806	20.23197	2.541627	22.9762	11.17354	16.13236	13.53019	11.63351	3.090651	16.82234	1.138446	26.61811	32.50634	0.5535823	0.6332704	0.6264596	0.6637973	1.0789	20.87687	2.354596	5.491931	12.4086	41.81983	4.839178	0.8452902	3.17862	14.34935	3.38419	2.758497	2.470988	26.81477	4.437775	11.76704	12.31533	4.945468	0.1700377	6.650624	3.446453
CCL3	4.355031	1.039721	0.6363607	0.9571258	0.0182355	1.323817	0.8804169	0.8469683	0.5573741	0.5709552	0.3121904	0.05817284	1.199017	0.1919909	0.6399178	3.374945	0.6646339	2.567252	1.839064	0.4895033	1.008711	0.2675322	0.2473316	0.2236668	0.1922373	0.1065341	0.1208866	0.07924939	0	0.5637708	0.7692096	5.701027	0.3833365	0.632473	1.827936	1.580714	5.583404	2.620575	0.5957144	0.6643225	0.3028033	5.972196	3.502347	1.945084	2.337184	1.453015	15.83856	0.5045678	0.6502586
CCL3L1	6.353534	0	0.439165	0.5822293	0.02781876	0.5166211	1.338668	0.7512055	0.2361915	1.191906	0.02442334	0.5679633	0.9729437	0.08489492	0.4712749	2.094124	0.2323561	0.8703142	1.22541	0.4622743	0.276198	0.1088341	0.5310305	0.1780225	0.5005027	0.2757927	0.1607728	0.146542	0.05829174	0.1911218	0.7923298	0	0.8187065	2.056769	1.247013	1.126147	1.594175	0.5781074	0.2885012	0	0.6240171	4.974376	2.715672	4.39976	1.03611	0.6792853	5.634993	0.6470212	0.6286669
CCL4	19.15665	5.797907	4.779013	3.097655	0.5295924	6.179437	2.90971	3.801499	2.882271	6.05377	1.845098	0.6501158	7.971563	0.7057935	8.614848	16.89489	3.038872	9.426646	6.73742	4.070304	3.55132	0.3484389	2.606476	1.136836	2.069215	1.046743	1.394736	1.313657	0.09832906	2.583746	3.574571	15.06659	1.550136	2.101188	1.598377	5.362631	10.40091	3.485136	1.569467	3.242881	1.980253	9.479853	11.56034	2.835536	9.12694	2.515697	37.99672	3.798477	3.688994
CCL4L2	19.93055	0	2.260385	0.8322594	0.1852659	2.024831	4.204339	1.811554	1.122608	3.020859	0.4494366	0.3857146	4.638	0.2499569	2.407025	9.01669	0.7107824	3.965734	3.526602	1.720044	1.161732	0.2942827	1.645809	0.6447919	2.50814	0.5696563	0.5867338	0.4776933	0.1021601	1.286221	3.248291	0	2.148155	3.089676	1.552623	4.796817	8.908138	1.586728	1.039043	0	1.627663	3.44017	11.6749	7.522577	3.973509	0.8020154	29.6151	2.639359	1.991789
CCL5	80.03924	29.08396	33.49403	18.59644	6.24338	58.87777	5.374652	5.994435	30.71286	129.1625	26.49316	6.529762	34.10549	5.311749	70.68675	76.09769	24.23713	28.28928	61.56448	36.45995	30.93613	1.034731	52.89625	15.72973	7.993045	7.732255	9.362846	6.392613	1.415849	51.71367	11.73209	110.5085	13.85551	14.7749	12.79931	31.36478	36.55769	6.835196	7.974435	18.34731	11.33805	42.42799	44.50988	7.389484	77.50316	27.81124	138.815	26.99816	19.24379
CCL7	0	0	0	0.04645648	0	0.02664828	0.4074465	0.08524689	0.01608182	0	0.08314688	0	0	0	0	0.02109243	0.07191215	0	0	0.04035303	0	0.01323268	0.04757479	0	0	0.01676624	0	0.1371942	0	0	0.08536108	0.2501473	0	0.01351751	0.7162376	0.1389079	0.179412	0.4002937	0.4665328	0.03770673	0.08276907	0.2738779	0.1505039	0.2177116	0.02964149	1.419994	0.7169698	0.07595589	0.3613385
CCL8	1.939346	2.316197	0.7943334	0.3603294	0.02160495	1.039537	3.046664	6.860907	0.3301812	0.1780139	1.721342	0.6478636	0.5742708	0.2966946	0.7058712	4.215074	1.476452	1.191743	2.59211	1.960786	0.4826346	0.7516603	1.530278	0.1382581	1.229892	1.090072	0.7491682	7.024875	0.2942631	0.6011469	0.2453606	3.081513	0.1907502	0.1942727	0.5614753	1.093253	5.709528	1.7122	0.6301669	1.664464	0.2454629	0.3748717	0.9417281	0.6158539	0.2840036	2.721073	6.816446	1.390532	1.645442
CCR1	8.560317	2.038803	3.66772	1.580581	0.2244549	4.833594	1.597499	1.826406	3.089783	1.331565	1.385982	1.540262	2.512054	0.3242203	1.327846	7.804996	1.613429	3.621929	3.521225	1.268786	2.19666	0.6523213	4.224471	0.9682198	2.74688	1.033141	1.078449	1.418844	0.1463234	2.837392	1.39187	5.547656	1.405024	21.73367	2.411466	6.35601	9.453802	4.785667	1.838934	5.338092	1.002614	2.625223	6.135171	2.274893	5.535752	6.320542	18.31491	2.526229	2.981946
CCR10	3.572271	0.8604209	2.612375	0.8317407	0.0624143	5.453007	1.879637	1.078661	2.654901	0.8913882	1.260315	1.174731	1.811808	0.09523531	0.6042025	2.432596	2.772448	2.166746	3.038738	0.7379797	2.135679	0.09592809	3.386148	0.7267083	1.337866	1.270688	0.822208	0.9904565	0.119885	2.240489	0.01687666	0.6294449	0.1749384	0.5523238	0.7595266	0.7277787	0.2069164	0.219838	1.415931	0.1615242	0.7136606	1.255936	0.2833904	0.2056525	0.5469699	0.6149665	0.4022676	0.7195726	1.080757
CCR2	2.091535	0.7706852	1.719094	0.8627698	0.1386641	2.876994	0.07326202	0.1734259	2.033646	0.7696992	0.6391318	0.3305987	0.9393081	0.153675	0.9537676	1.438472	1.604288	1.658342	2.360339	0.5597321	1.218866	0.04894639	2.320663	0.3463828	0.5200882	0.3100835	0.1898006	0.1009169	0.05352388	1.46659	0.1815518	1.245961	0.3221751	0.4406246	0.1294541	1.824014	0.871011	0.3316032	0.1419128	0.971956	0.07972777	1.187165	2.187033	0.09059555	0.3940222	0.6377934	2.405616	0.8472501	0.7550254
CCR3	0.603657	0.05211987	0.09040546	0.08989225	0	0.05156383	0.06204998	0.1113418	0.2878412	0.1761579	0.05530503	0.04384484	0.1869354	0.01048576	0.0369583	0.2601853	0.01739355	0.05029076	0.07966102	0.1854452	0.1462049	0.04480865	0.1956193	0.01628769	0.02253832	0.01216587	0.01557473	0.01810007	0	0.0944253	0.004129294	0.04950301	0.1637216	0.1373194	0.09449343	0.0772753	0.02712174	0.0766491	0.005939017	0.1094425	0	0.2042506	0.4160311	0.03510559	0.0537709	0.08831751	0.4546287	0.02755743	0.01680726
CCR4	8.350945	0.8694682	0.5540215	0.6347351	0.04841394	1.456382	0.08415636	0.04278595	1.251093	1.450569	0.2376402	0.0730102	1.545473	0.4110011	0.1810777	5.422602	0.3108022	1.485649	2.586697	0.3994429	1.619943	0.09593373	0.3051089	0.1596036	0.4008772	0.03740037	0.157106	0.0799873	0.02766739	0.8164203	0.380829	1.515483	0.366383	0.6369915	0.4865745	1.882406	0.5502935	0.2464867	0.2635964	2.044978	0.361572	1.711899	2.517963	0.1699768	1.210843	0.5882634	3.187875	0.8365824	2.034465
CCR5	5.236269	1.355464	2.450412	1.368425	0.34129	3.726441	0.4681541	0.2444255	2.747754	2.286325	0.5471572	0.3266234	1.136553	0.353211	1.283838	2.83055	1.014055	2.266179	3.405813	1.199706	1.578489	0.09329905	2.929451	0.997062	0.5224709	0.3704007	0.3669903	0.2872614	0.05441303	2.316711	0.7302464	5.590401	0.8422127	1.061088	0.5080549	2.2526	3.109723	0.580146	0.4241545	1.989497	0.5997865	2.47814	2.870161	0.4366248	3.716573	1.468409	13.08863	1.704798	2.17532
CCR6	0.7060996	0.07247826	0.1486408	0.234012	0.00322336	0.2557693	0.04930694	0.03133519	0.1740574	0.233718	0.02971429	0.01233936	0.1037162	0.02951033	0.04680568	0.6331773	0.1541959	0.1751489	0.5941086	0.05356373	0.3291743	0.01351136	0.1068688	0.1650198	0.005436868	0.003423869	0.0131497	0	0.006754264	0.272387	0.06624068	0.1300297	0.02439348	0.06072965	0.08509924	0.1219766	0.1007548	0.3712576	0.06769299	0.1232027	0.01971951	0.2376989	0.1361109	0.1067024	0.2875246	0.008285136	0.09101402	0.05428887	0.05108515
CCR7	34.30691	1.980193	1.631381	2.019517	0.3150205	6.308715	0.2388625	0.2698669	1.604784	2.524007	1.001376	0.2425724	5.84315	0.2983508	0.5520756	22.66637	2.400255	8.844877	15.2806	1.464913	10.52701	0.3415013	0.9167442	0.9268656	0.1878039	0.0750002	0.1827982	0.1030001	0.1479529	1.959036	1.092663	6.502606	1.360973	0.9814372	3.298037	4.086733	1.744027	0.2353069	0.6379092	8.75802	0.906637	6.79321	3.625177	0.4295087	4.12064	1.298328	5.840991	2.456816	5.274723
CCR8	0.2893859	0.02489918	0.1159292	0.1926522	0.04134119	0	0.009881029	0	0.1263607	0.1703153	0.01361073	0.07912918	0.2024235	0.04731056	0	0.2485962	0.2354332	0.2382515	0.03594215	0.01321118	0.131932	0.06931595	0.06230204	0.05511615	0.03486526	0	0	0	0.02165669	0.2556217	0.3241778	0.5509349	0.1564292	0.2832319	0.1790643	1.382502	0.9544877	0.2948673	0.1366605	0.3950338	0.03613035	0.5977658	1.534517	0.08553191	1.086885	0.1726741	1.979334	0.3232736	0.3639957
CCR9	0.4472806	0.1557713	0.1994473	0.3853622	0.004849384	0.2210508	0.004636239	0.03142815	0.05434844	0.06393038	0.1724284	0.04950386	0.16282	0.03551745	0.08215294	0.4600914	0.6296602	0.1038041	0.6745711	0.04339136	0.2166615	0	0.01461625	0.07758251	0.03680773	0.005151039	0	0.04214973	0.02032291	0.9295295	0.05245042	0.0349327	0.1998044	0.05398824	0.02800603	0.06401434	0.08268027	0.06661467	0.07543757	0.02316904	0.02966702	0.1893209	0.1585332	0.08472331	0.1457066	0.02492915	0.08929959	0.1633498	0.00853945
CCRL2	3.349629	1.879757	5.989993	5.125552	0.1068037	4.162233	1.672041	0.8796443	2.693204	3.226698	9.048587	0.7666043	5.559508	0.1548188	3.704861	3.151737	8.859949	5.393088	3.172561	0.944282	5.56709	0.145499	5.04327	5.529513	0.4916502	0.2836185	0.3040864	0.5063526	0.0559494	6.0811	3.229683	1.519494	3.184395	11.30356	4.20018	1.429444	4.900165	9.320058	0.6472733	1.169389	1.905726	6.408885	6.922507	2.647537	1.554392	4.97571	2.485753	1.167093	0.7366245
CX3CL1	2.879957	7.786959	5.92485	1.784693	4.253008	7.510789	4.862748	5.821013	4.887555	2.078547	4.344564	4.662908	2.452562	6.347048	1.129566	4.603174	2.655425	4.652387	4.584363	3.38177	4.228725	4.004471	6.594655	0.8086294	3.955455	3.240652	2.974511	6.136441	2.934024	3.026723	7.193053	6.422552	1.022311	1.550086	2.214624	7.499608	7.045491	3.58464	5.564121	8.299754	10.91005	5.896076	5.089208	0.8520724	27.84024	13.5739	33.64692	5.434192	4.915335
CX3CR1	1.117192	2.211751	1.091557	1.034749	0.2832465	1.113694	0.6092932	0.8212249	0.5771681	0.5281778	0.265035	0.6990863	0.6778042	0.3821502	0.658434	1.299842	0.7640789	0.9573269	2.501436	1.124298	0.5867574	0.2187103	1.505238	0.2424749	1.008941	0.7679995	0.1216321	0.3180462	0.1718078	0.7220586	0.7981389	1.224225	0.388593	0.7340879	0.2152365	0.314863	0.503047	1.7761	0.09566124	1.046117	0.5309185	0.813722	0.4721241	0.2604518	0.3289435	1.010635	1.17586	4.075574	1.456959
CXCL1	39.14167	6.836901	23.09475	5.042428	0.3048115	12.77637	2.291118	3.644344	10.10911	5.3694	3.128241	0.2816535	14.24843	0.7313278	1.042931	43.37203	2.274583	14.95312	14.62091	0.9942227	13.05937	1.28649	19.76821	1.446136	0.3013854	0.3237722	0.2036733	1.41188	0.8369242	1.906381	16.06341	17.08119	12.65607	61.96457	60.01628	12.90348	8.990086	9.429333	7.03077	15.56741	7.339549	60.153	40.17384	44.18779	260.5531	53.20839	34.42633	5.361337	0.5367532
CXCL10	12.03832	2.288269	8.459724	9.818435	0.2779984	5.358253	3.133983	0.4504167	6.80949	4.352077	6.711848	0.6060066	2.479319	0.5514416	6.587753	18.1099	5.303613	7.228612	13.97789	1.584285	4.780889	0.3884287	4.014932	2.69323	2.598499	0.9966078	1.216789	2.260703	3.179593	1.50406	13.81875	98.71005	7.05167	7.350527	3.06763	79.60234	89.52904	11.49308	8.928444	20.94683	7.946757	4.170408	75.35596	2.492353	10.0604	17.6107	495.926	13.30786	22.75327
CXCL11	1.505135	0.6249242	1.2724	1.807079	0.02855749	2.31421	0.8054178	0.1696538	1.549342	2.776532	1.335078	0.2186421	1.258463	0.1045792	2.038827	2.84299	0.8131576	2.292341	4.344894	0.3285346	0.8505971	0.04788178	0.6240327	0.3959581	0.3973872	0.2654216	0.1601879	0.2707801	0.3440781	0.07357387	3.196853	21.43548	2.503332	1.828102	1.001327	25.15669	23.39124	2.172663	1.40492	5.423485	2.614347	0.7226136	12.66174	0.6302225	3.532752	4.459201	46.4348	2.353339	4.972214
CXCL12	20.37212	53.44595	13.69741	9.207667	2.940918	12.06071	19.15012	32.95007	8.781187	5.673761	8.714127	54.9006	11.51494	8.013741	13.89304	19.95206	9.752753	8.644118	9.237375	24.22598	6.476267	5.395138	10.91792	3.54549	32.36405	30.62428	35.64496	27.4357	1.423184	6.10765	0.8073385	10.16622	1.215713	2.036731	8.665992	7.671609	1.633806	2.939415	3.605543	4.987964	7.309095	3.769441	4.201359	1.665418	1.2965	3.33018	3.904839	8.812621	20.4131
CXCL13	374.951	9.822968	4.804866	8.367664	0.7424946	31.00078	0.2275192	0.1336666	9.698543	3.38831	0.5641176	0.4251373	22.26614	0.252733	6.266226	214.7952	1.821473	49.38918	138.0766	5.645928	34.95549	0.4788178	8.234362	4.050956	0.05619617	0.1112243	0.4368762	0.2181284	1.117007	2.550561	4.283062	54.583	5.594976	5.086892	2.693765	12.34797	8.710009	1.267387	12.73498	24.08164	11.91327	38.8422	69.42236	2.380841	71.23601	3.107372	87.7277	57.98032	27.32308
CXCL14	147.2478	69.16243	142.4881	103.5624	48.44576	202.2263	52.87088	14.08782	139.6856	161.7588	132.2668	1.689799	101.5458	66.25134	179.6565	171.0784	225.8362	153.7029	201.3599	31.05126	128.2503	142.9355	108.4322	58.9678	6.264651	6.578939	1.245064	7.215638	151.6058	207.2491	55.33761	35.76257	71.27056	227.0926	10.94821	22.99827	23.57767	176.5019	8.138192	116.101	16.42582	193.1741	73.66564	115.9085	25.6648	47.94563	1.287023	43.17998	2.222622
CXCL16	27.20576	30.74599	58.39936	40.32632	12.52008	46.01963	15.33978	7.42	43.39426	25.35594	60.23734	6.065674	43.33802	12.85939	18.89042	31.04374	57.20688	58.8759	33.55358	12.26466	62.73351	10.0751	43.61393	45.64503	6.525275	6.30247	7.015944	6.953519	12.34094	41.973	63.47879	50.86816	56.00781	33.94051	53.55746	56.96971	53.62893	78.98095	133.9493	32.19151	110.2209	155.717	44.00998	61.90659	187.2722	118.2847	54.30433	44.98054	11.82195
CXCL17	492.0806	108.8844	426.0576	14.31935	86.02776	539.6765	15.73956	1.237478	431.3343	794.1035	116.2335	0.3947142	148.0462	73.1377	771.4342	539.7757	2.400983	304.0174	609.2589	365.9226	369.6364	54.55381	324.3817	17.16796	3.024202	0.06084638	2.86266	1.022941	208.2069	151.0756	45.33997	18.28824	11.63713	5.1313	17.49564	162.8479	3.011357	8.8494	19.03395	126.9205	0.9712197	125.7322	71.23929	57.20303	51.43015	727.5722	1.181428	0.4272599	4.347575
CXCL2	48.83551	18.42134	21.77608	3.242993	14.50281	11.74404	9.28988	38.87336	9.150633	9.517763	4.640206	2.781127	15.37242	0.581983	1.978008	36.89095	1.158457	17.95869	12.69563	3.45925	5.776891	2.108857	13.05614	1.259147	2.244009	3.607671	2.787794	21.34045	1.427176	2.171194	0.7366661	22.20264	4.054749	156.9103	23.96031	6.864986	3.006333	16.2747	8.786958	8.840281	5.071509	28.59915	13.82965	31.46449	69.63042	50.73381	11.49416	2.447198	5.069319
CXCL3	27.03634	6.452999	20.7414	2.228334	2.547588	11.06863	0.6279775	1.677577	6.098084	7.020551	2.24742	0.2741647	11.44778	0.09554217	1.44109	26.95552	0.7970777	14.79813	20.55836	1.082876	4.270755	0.1749767	14.00639	0.9362741	0.2226176	0.1630157	0.06260776	0.6936376	0.1543588	1.404422	4.793807	8.525771	5.337329	41.87319	15.85736	5.018757	2.721258	5.896372	2.969905	3.739492	5.590337	33.11726	14.03122	23.43131	37.50055	29.67189	5.91592	0.5981912	0.3026791
CXCL5	89.60223	5.603134	24.24167	2.769683	0.005367187	26.21421	0.5233909	0.07536523	33.21462	15.24806	1.392424	0.0410923	24.43285	0.0540511	0.9871855	68.03446	0.3178812	19.90214	22.47265	2.751121	24.28791	0.01349859	21.01383	2.009277	0.6246486	0.01710316	0.5035953	0.07633694	0.5398302	3.418211	6.089541	0.4716851	19.66331	255.9862	231.0474	2.626158	0.01525144	0.3913233	15.20817	0.0320537	4.868928	426.98	103.6243	1.515123	9.358391	127.8084	28.66866	2.744161	0.03780507
CXCL6	2.1069	0.1603524	0.4588431	0.06734026	0.04368	0.8322491	0.1431776	0.01348018	1.246087	0.2056579	0.1068283	0.01592491	0.3317249	0.1142562	0.3473369	1.625992	0.1137154	0.1541205	0.4557063	0.1036923	0.5974107	0.1046249	0.2633067	0.02662138	0.07367541	0	0.006364023	0.02958362	0.05230146	0.07716662	0.5399293	2.750943	0.1941372	0.9031098	2.306373	0.400873	0.09752396	0.09890445	0.3979876	0.3652095	0.7907548	4.736876	5.601345	0.1663969	9.028795	3.945577	4.167303	1.516387	1.0274
CXCL8	11.10943	5.801444	8.645378	10.15522	0.2575825	1.779927	12.19278	8.275598	4.467522	1.125339	1.632964	0.1452326	5.539356	0.2193679	0.9713173	16.32166	0.4366592	12.14201	3.020626	9.602052	1.376409	0.3465112	2.563808	2.044484	0.7022191	1.107147	0.06720285	5.187689	0.5146369	0.6296681	4.775048	6.697076	6.044376	38.97259	88.95352	11.01249	11.71968	16.22953	3.424572	3.691977	7.957575	66.5814	50.14089	21.60871	19.96165	19.13089	30.29819	15.39299	1.075948
CXCL9	11.08695	4.223907	7.974324	3.589741	0.2734327	5.363278	1.687312	0.3973749	8.023257	2.408606	4.222853	1.059417	2.079548	0.8920907	2.983856	14.25662	2.457493	9.872332	26.17549	2.37672	4.061579	0.3375927	4.495297	1.834636	2.046056	0.5069525	0.8518129	0.9152911	1.437593	2.807579	25.14344	161.4494	11.20745	8.344746	1.443768	74.49469	186.2158	12.135	9.469949	19.76801	11.14025	10.22199	181.4596	1.29371	20.17974	11.73702	263.5006	6.082508	34.97421
CXCR1	5.058902	1.345397	1.664966	0.4082245	0.109501	0.4806544	0.9893023	1.005351	1.72367	0.7037417	0.8435916	0.03493176	2.772723	0.07518728	0.3047574	2.085124	0.5612356	1.866135	0.8758444	1.476689	0.6057134	0.08261916	2.4423	0.09343162	0.1108177	0.2326249	0.07817415	0.2076561	0.1376697	0.4852327	0.03553052	0.1025432	0.1012822	0.2485038	1.007302	0.09154633	0.09334762	0.2719104	0.09794604	0.7978278	0	1.456646	3.31126	0.4430302	1.357171	2.202384	0.5511546	0.01317322	0.04338542
CXCR2	6.089848	1.019081	1.886355	0.3888004	21.3077	0.6548335	1.342224	1.329735	1.975909	0.5696996	0.710673	0.06993704	2.65414	17.14916	0.3469115	1.949291	0.6242514	2.339462	1.231578	1.697581	0.6906659	17.41423	2.071278	0.1528855	0.07822292	0.4657394	0.05159763	0.1632349	23.667	0.5995758	0.08207979	0.2429612	0.1807981	0.5018633	1.057406	0.1261478	0.3114862	0.3073905	0.0950978	18.04303	0.03316142	1.164348	5.760028	0.6512885	2.363297	2.075205	0.7246045	0.1623025	0.07795321
CXCR3	8.191272	2.781608	3.59902	6.081041	0.5833799	7.103607	1.08759	0.42534	4.056597	3.725237	6.405392	0.5210891	3.53998	0.4606549	1.74717	5.768758	4.684415	2.857743	11.10751	2.861663	5.942048	0.158948	4.549683	10.11092	0.5042957	0.3020886	0.2677387	0.2765784	0.1528026	4.253452	2.255744	16.11619	1.281534	1.398874	1.088947	3.799116	3.242947	1.101888	1.043639	3.214025	1.535917	5.219331	3.208384	0.7241824	9.161364	3.04583	19.85613	2.254595	2.95347
CXCR4	199.9662	38.3801	23.00013	9.788636	3.956727	38.7772	2.75806	4.201054	24.57463	30.90576	9.348575	3.610838	51.22352	6.100952	17.96572	153.2094	10.5759	73.96549	41.81239	41.36995	31.69152	2.079596	21.13773	4.977881	4.571479	5.185255	6.277934	5.560824	1.78397	24.74305	18.44978	37.73261	13.76139	17.0211	32.3054	59.37818	44.12102	56.79893	23.69629	35.78915	16.67442	61.4095	107.976	14.80665	29.152	35.17829	33.28777	30.55706	34.06652
CXCR5	2.60765	0.1505939	0.03448313	0.2292175	0.03996501	0.7629491	0.00587822	0.02656486	0.05637893	0.08105639	0.008097017	0.02745978	0.2408433	0.01407252	0.007440036	2.271752	0.05602364	0.7491745	2.309253	0.1257492	0.9483758	0.01288626	0.04632932	0.06557715	0.03629732	0.003265464	0.006270667	0.0194331	0.03220889	0.06336219	0.01995033	0.09743946	0.04394484	0.02632727	0.0152179	0.03787599	0.04804667	0.006496905	0.02152039	0.3157886	0.02955415	0.7867885	0.0753757	0.01130731	0.06639066	0.02370547	0.2264433	0.1553316	0.07308255
CXCR6	6.970671	1.935882	3.567508	1.815431	0.6650128	4.783766	0.390454	0.1795771	4.083678	5.002904	1.31365	0.2997699	2.482582	0.9264786	3.682415	5.573361	2.066478	4.427615	5.90733	1.810993	2.391379	0.2302746	5.348636	0.9212894	0.2103155	0.2994436	0.5492191	0.2741568	0.03029294	6.175333	0.9147247	5.899534	1.100128	0.9223542	0.3399256	1.730257	3.481576	0.4926538	0.6353188	1.472068	0.4074658	2.680882	4.396286	0.3921543	9.535886	0.8778793	7.92438	0.7956778	1.578364
PF4	2.563043	0.4889969	2.614038	0.6637739	0.1353171	3.122173	0.1078079	0.2192426	2.182895	2.15556	2.049316	0.4604515	2.019256	0.02064746	1.419101	4.0685	0.6164919	1.671085	1.176451	0.4612538	1.967257	0.1701626	1.699381	0.36081	0.1331403	0	0.06900329	0.05346114	0	0.2324155	1.707504	0.5523647	1.099896	1.120208	0.1116399	0.6549599	0.0961295	0.6196047	0.7542945	1.697084	0.5124648	0.684808	2.273293	2.550758	4.319904	0.05796852	0.02768682	0.1627896	0.05957115
PF4V1	0.4298068	0	0	0	0.02609563	0.04405645	0.09979461	0.028187	0.07976215	0.4300298	0.03436579	0.03329893	0.03650714	0	0.4420835	0.2789696	0	0	0	0	0	0.02187702	0.1573067	0	0.06602357	0	0.07984289	0	0	0.1075701	0.08467426	0.03759616	0.1097135	0	0.2152954	0	0.1483071	0	0	0.1558473	0.09122567	0.1131976	0.2843676	0.02399554	0.539055	0.03353734	0.1281443	0.03139365	0.04595271
XCL1	2.248515	1.120311	1.030803	0.4888069	0.1992966	1.816918	0.2572248	0.1614515	0.6497669	2.69305	0.1837199	0.5213342	0.6970272	0.2098277	6.053158	1.318269	0.499387	0.377383	0.7623838	0.407604	0.6572149	0.0501235	1.141308	0.3188431	0.5798676	0.306956	0.437004	0.1889716	0.04176082	1.478754	0.3017798	4.952957	0.184338	0.5973613	0.9536625	0.885708	3.0723	2.263853	2.340711	0.7022362	0.1480499	1.023002	0.3800582	0.1466063	0.3368332	0.3073561	0.819627	0.2517463	0.4650065
XCL2	3.613572	1.02614	1.29207	0.9697756	0.2410959	4.070348	0.3226987	0.5208358	0.4667145	8.422799	1.651018	0.3999408	2.259824	0.6401077	13.36176	2.448514	1.09841	1.62764	2.766846	1.294368	2.205638	0.1414843	1.017343	0.7971454	1.036979	0.6658425	0.6393084	0.2286055	0.05051951	1.987666	1.069144	6.391213	0.7298183	1.073649	0.07956403	1.124515	1.884025	0.6368979	0.8813712	0.5471481	1.20103	1.254991	1.477831	0.4212173	2.014756	0.557729	3.492557	1.334202	0.8703362
XCR1	0.9841407	0.4798358	0.3676349	0.4452187	0.7185355	1.906879	0.08195237	0.09258982	0.6293283	0.4570111	0.2755751	0.05469087	0.6419256	0.8263263	0.1403362	1.121881	0.3790461	0.9631103	1.437899	0.2868217	0.9708627	0.5030378	0.5395244	0.09680367	0.408239	0.1847824	0.1208505	0.05777193	0.5071586	0.9093583	0.1636127	0.2143044	0.2522741	0.04965928	0.06448103	0.6500854	0.5802998	0.08524979	0.05098563	1.29188	0.05067812	0.5504634	0.9547078	0.0486839	1.058165	0.1393261	0.2940347	0.08492496	0.2530589
[truncated: 324 more columns]
