# Supplementary material for: Identification and Comprehensive Prognostic Analysis of a Novel Chemokine-Related lncRNA Signature and Immune Landscape in Gastric Cancer
Source: Front Cell Dev Biol. 2022 Jan 14;9:797341. doi: 10.3389/fcell.2021.797341 (PMC8795836; doi:10.3389/fcell.2021.797341)
Supplement: Supplementary file 8 [file Table5.XLS]

id	coef	HR	HR.95L	HR.95H	pvalue
AC091043.1	0.086080491	1.089894052	1.036410964	1.146137088	0.000799256
AC147067.2	0.4317527	1.539954237	0.967886149	2.450142565	0.06842403
USP30-AS1	-0.130042567	0.878058054	0.740993713	1.040475692	0.133160346
MIR3142HG	-0.350327778	0.704457146	0.458025334	1.083476904	0.110723905
LINC01094	0.618356526	1.855875451	1.231163786	2.797575536	0.003145647
AC008770.3	-0.789514246	0.454065306	0.208558403	0.98857346	0.046710583
AC010719.1	-0.35905468	0.698336166	0.455049084	1.07169406	0.100361174
BX293535.1	0.994637179	2.703743189	1.66946057	4.378795978	5.27E-05
ACTA2-AS1	0.143754984	1.154601178	1.039681362	1.282223506	0.007199895
AC005332.4	-0.911694446	0.401842746	0.22707958	0.711105739	0.001743809
