# Supplementary material for: Identification and Comprehensive Prognostic Analysis of a Novel Chemokine-Related lncRNA Signature and Immune Landscape in Gastric Cancer
Source: Front Cell Dev Biol. 2022 Jan 14;9:797341. doi: 10.3389/fcell.2021.797341 (PMC8795836; doi:10.3389/fcell.2021.797341)
Supplement: Supplementary file 10 [file Table3.XLS]

ID	TCGA-BR-7715-11A-01R-2055-13	TCGA-BR-7704-11A-01R-2055-13	TCGA-BR-7716-11A-01R-2055-13	TCGA-BR-7851-11A-01R-2203-13	TCGA-IN-7806-11A-01R-2055-13	TCGA-CG-5733-11A-01R-1602-13	TCGA-HU-A4GN-11A-12R-A251-31	TCGA-HU-A4GH-11A-11R-A36D-31	TCGA-BR-7703-11A-01R-2055-13	TCGA-CG-5721-11A-01R-1602-13	TCGA-CG-5734-11A-01R-1602-13	TCGA-HU-A4GY-11A-11R-A36D-31	TCGA-BR-6453-11A-01R-1802-13	TCGA-IN-AB1V-11A-11R-A414-31	TCGA-BR-6802-11A-01R-1884-13	TCGA-BR-7717-11A-01R-2055-13	TCGA-CG-5730-11A-01R-1602-13	TCGA-BR-6454-11A-01R-1802-13	TCGA-CG-5728-11A-01R-1602-13	TCGA-BR-8060-11A-01R-2343-13	TCGA-CG-5720-11A-01R-1602-13	TCGA-IN-AB1X-11A-21R-A39E-31	TCGA-CG-5722-11A-02R-1602-13	TCGA-HU-8238-11A-01R-2343-13	TCGA-HU-A4GP-11A-21R-A251-31	TCGA-HU-A4GC-11A-11R-A251-31	TCGA-FP-7735-11A-01R-2055-13	TCGA-HU-A4HB-11A-11R-A251-31	TCGA-IN-8663-11A-01R-2402-13	TCGA-BR-6457-11A-01R-1802-13	TCGA-D7-A74A-01A-11R-A32D-31	TCGA-BR-7704-01A-11R-2055-13	TCGA-VQ-A91N-01A-11R-A414-31	TCGA-CD-A4MH-01A-11R-A251-31	TCGA-EQ-8122-01A-11R-2343-13	TCGA-VQ-A91Y-01A-11R-A414-31	TCGA-CG-4438-01A-01R-1157-13	TCGA-BR-4366-01A-01R-1157-13	TCGA-VQ-AA64-01A-11R-A414-31	TCGA-CG-5717-01A-11R-1602-13	TCGA-BR-A4J8-01A-11R-A251-31	TCGA-CG-5732-01A-11R-1602-13	TCGA-CG-4477-01A-01R-1157-13	TCGA-HU-A4G3-01A-11R-A24K-31	TCGA-IN-AB1X-01A-11R-A39E-31	TCGA-CD-5804-01A-12R-2055-13	TCGA-CG-5721-01A-11R-1602-13	TCGA-CD-A489-01A-11R-A24K-31	TCGA-RD-A8N4-01A-21R-A36D-31
AL118558.3	0.7901435	1.023950997	0.975519917	0.9660709	0.4292357	1.172253	0.4827876	1.063635	1.427735	0.8321614	0.7481486	1.224314	0.7594431	0.4854353	1.28323	1.298992824	1.294119	0.5820491	1.185391	0.9521109	0.8594938	0.68794	1.103479	0.8348233	1.533167	1.273939	1.28755	0.8080113	0.661342	0.858666369	0.2867468	2.255351	0.8173913	0.7568053	0.8644938	0.6777135	0.5022373	0.907122121	0.9721274	0.4222176	1.401231	1.314309128	0.3955187	0.8474274	0.6401079	1.395327	0.5424461	1.017573	1.700676
STARD7-AS1	1.203459	1.108340452	1.329844012	1.02406	0.9104477	0.8615483	1.081108	1.465724	1.110762	0.4586984	0.6185841	1.324558	0.7625935	1.460001	0.3789287	1.170122693	0.8586446	0.849826	0.5848365	0.7190278	1.406488	1.939762	0.9088831	0.9153833	1.956254	1.114916	1.165115	1.447965	1.057167	0.717133799	0.9470973	1.604103	1.072755	1.469996	1.186517	1.377902	1.104064	0.992682321	1.718507	1.135953	0.8818482	1.165516043	1.382343	1.151786	1.47015	1.281872	1.003797	1.653399	1.49091
AL354892.2	1.503151	4.451619601	2.106351538	1.525417	2.298488	2.967415	2.423672	3.724041	1.480845	0.8912181	0.89027	5.132663	1.986061	3.434958	1.88148	1.806726508	1.154966	1.614046	1.998312	1.987512	1.941659	1.926915	1.731935	0.9373302	3.363762	6.319085	4.033354	3.28514	1.274897	1.602340271	3.107525	14.60933	3.836979	5.036766	6.246665	1.368329	4.706449	4.571757785	8.728557	2.260907	1.861072	1.417357559	8.978219	2.828378	2.09469	1.433534	2.240777	4.107037	3.630834
LINC02253	0.1361127	0	0	0	0	0.06975976	0.09217631	0.01487726	0	0.04539445	0	0.07030149	0	0	0.1333339	0.055215681	0	0	0	0.07042399	0	0.04618727	0	0.01469021	0	0.0292604	0.1826134	0	0	0	0.01489719	2.301843	2.154157	0	0.01136342	0.09696867	5.381567	0.189201838	8.174057	0	0	0.039830905	0.0938068	0.02532998	0.9052794	0.05310362	0	3.562497	0
AL022328.4	1.860321	1.497151445	0.593608161	1.228258	0.2721662	0.5054388	0.8456621	1.381698	1.012127	0.1345508	0.1971312	1.580186	0.4759422	0.3986754	0.4281403	2.036673518	1.425958	0.582589	1.325084	1.043696	0.9264673	0.3878854	0.5742244	1.074044	2.800297	1.127476	1.415636	1.182803	0.11406	0.476811588	0.08831162	1.686081	0.5492472	1.072164	0.9430841	0.7185465	0.1740126	0.258831254	0.6139081	0.5526428	0.8681932	0.472240942	0.166828	0.2627764	0.5749887	1.031851	0.4677717	0.8185557	2.899566
AC005550.2	0.0299705	0.283485697	0.072571492	5.559102	0	0.04915301	1.029887	0.1297219	0.003707885	0	1.648676	0.05572656	1.369559	0.009995509	0.554878	0	4.368918	0.1677881	0.05062437	0.07443156	0.8207299	0.009152928	0	6.672373	0.01227689	0.03865688	0	0.08339347	0	2.392780242	1.637473	0	0.9547628	0.3552979	0.1621359	0.2658251	1.825271	0.8844765	0.1670097	0.03042832	0.06043122	0.094719446	0.1288885	1.251563	6.154245	0.4256187	0	0.03064718	0.02883861
AP001625.2	0.1560759	0.323415121	0.383832199	2.951697	0.09476119	0.6799251	0.3170865	0.5117778	0.5792813	0.4684707	0.09359447	0.3022964	1.292543	0.7374194	0	0.094970972	0.70155	0.3120651	1.071014	0.3331055	0.9072331	1.012887	1.356668	1.364427	0.5594206	0.1258197	0.2416115	0.01871915	0.1489227	0.683584409	0.7943182	0.1365231	1.494012	4.057605	0.7231678	1.501075	0.7068444	1.501971511	0.7554843	0.2829644	1.221551	0.68509157	0.7421994	2.13481	2.713769	0.4566911	0.290832	0.3134997	0.4588878
WNT5A-AS1	0.269231	1.115782167	1.052585991	0.8285668	9.535345	1.885792	0.4948815	0.6179717	1.415619	0.808112	0.287023	2.433486	0.6098152	5.537152	0.329668	0.8373274	2.544468	0.628031	0.7579481	0.4875453	0.521659	7.948183	1.80651	0.3486868	1.33262	0.2315083	0.7779891	0.9471888	7.763838	2.751427247	0.5598662	0.5887558	2.222094	0.9799116	3.573817	2.373575	0.5032059	0.31666566	4.280463	5.597037	0.5952475	1.378746784	1.521509	1.377824	4.271962	0.7702857	0.9699246	1.966498	3.670059
LINC01980	0	0	0	0	0	0	0	0	0	0	0	0.07436168	0.02038152	0	0	0	0	0	0	0	0	0	0	0	0	0	0	0	0.1221113	0	0.1260605	0.5667168	0.0367511	0.1996255	1.887093	0.3461704	4.5125	1.585637482	3.818807	0	0.01273257	0.084262599	0	0	0.06839735	0.01872352	2.98686	0	0
LINC02084	1.064478	0.279464547	0.309802799	0.1707078	0.0621438	0.5245772	0.1188248	0.1745228	0.2912483	0.6963658	0.1473088	0.1903143	0.2260378	0.02275742	0.4812671	1.511361342	0.2831213	0.2046503	0.5186689	0.190646	0.3173108	0	0.1123824	0.06628019	0.136264	0.09241322	0.07605472	0.1374901	0.05208672	0.256165951	0.2419706	0.8594975	0.5434424	0.04257523	0.04101613	0.3500073	0.4591295	0.393993439	0.09667159	0.192989	0.1520705	1.886970963	0.2370162	0.0342856	0.8869189	13.64101	1.174871	0.4186584	0.3830092
AC008669.1	1.225838	1.195358917	0.732716336	0.4356486	0.2626817	0.9714265	3.420233	2.398224	0.8283838	0.5565509	0.46124	2.521913	0.6999715	0.9791331	1.331992	1.245276706	0.3846706	0.6281957	0.3262518	1.087271	0.2661254	0.498109	0.5089716	0.3602137	3.417948	3.315044	2.328201	3.345682	0.275213	0.5027345	1.522037	1.342587	0.5469356	0.7498558	0.5211572	0.8256027	0.5065116	1.050793889	0.4621417	0.2689332	0.9510842	1.07615681	0.5111566	0.4370758	0.7340625	0.6269543	0.6679921	1.549964	2.742352
AC025575.2	0	0.154889074	0.300481299	0.5440205	0.02410959	0.2442209	0	0	0.2210753	0.1589207	0.190502	0.06152936	0.3710159	0.3531629	0	0.064434583	0.2746026	0.03969854	0	0.1232732	0.3077634	0	0.07266734	0.3085724	0	0.02560933	0	0.09525229	0	0.149074982	1.903597	0.06946971	0.3649092	0.2477652	0.3182561	0.02121726	0.7878649	1.910693847	8.063608	0	0.4846263	1.394434168	0.1313627	1.263652	0.158464	3.842133	6.955516	0	0.3184157
AP000692.1	0.489374	0.201895049	0.199396567	0.4933013	0.8685117	0.3472772	0.21851	0.4443708	0.1630039	0	0.5116812	0.5249611	0.1598719	1.464722	0.1106268	0.122166239	0.2603196	0.1129011	0.1589656	0.1752919	0.2917556	1.590342	0.5511013	0.2925225	0.1542027	0.1213865	0.04661967	0.5779065	0.766269	0	0.2719237	0.4939227	0.2498376	1.23311	0.8485383	1.810231	0.8443052	0.458865737	0.9599684	0.4094913	0.9787627	0.132190487	0.8094457	0.7145518	0.794029	0.4405996	0.1402923	0.7698818	0.4225953
AL596244.1	0.6174478	1.959706445	0.871546843	0.4774113	0.7822061	0.8337266	4.566217	3.726099	0.2864599	0.4276856	0.2895674	4.236269	0.6706918	1.71935	0.2966052	0.592469081	0.5337275	1.685639	0.5014211	1.230244	0.4984834	0.8219599	1.119046	0.2498968	3.96414	3.63359	3.146896	3.762528	0.5287236	0.735512843	0.4834432	0.7685971	1.757971	0.2562175	0.6602088	1.735194	0.6350635	0.731311876	0.9084009	0.3358284	1.020694	0.583750954	0.4173522	0.6131912	5.391626	0.5466436	0.6549299	3.187298	4.398838
C5orf66-AS1	6.068077	11.120709381	0.966672934	1.299937	52.17697	2.318843	14.86158	1.710479	0.7079246	2.34328	1.021434	0.1030963	3.616935	30.16429	1.994433	7.795017574	2.797494	2.447841	1.629633	7.477182	1.065733	38.83817	1.558512	0.6204392	0.9811902	5.715619	0.4944008	3.587836	49.09621	1.298879883	0.3320678	0.9079271	0.7201269	0.6919107	0.4932639	0.02844069	0.04591714	0.153671462	0.691265	32.00049	4.490835	1.448607026	2.575247	0.4606119	4.612399	0.1246014	0.1983729	0.1749553	0.01422735
AP003469.2	0.9913545	0.305275559	0.631709522	0.7148176	0	0.4278598	0.242292	0.342177	0.9037237	0.4176289	0.1668739	0.08084672	0.6647695	0.2610223	0.07666698	0.550316289	0.5051411	0.7302686	0.4406675	0.3239504	0.336989	0.6373844	0.6683705	0.5743872	0.2404486	0	0.09692555	0.300377	0.5310422	0.326462654	0.445426	1.00408	1.598246	0.895268	1.228385	0.8084763	0.7201516	0.669483426	0.2956802	0.7189271	0.5814046	1.328360689	0.6041158	0.2039063	0.1189796	0.8142555	0.5833548	1.486307	0.4462756
AC011477.1	1.348815	0.78731454	0.316255931	1.007108	0.2998899	0.8762794	0.92629	1.769122	0.8461137	0.3041159	0.440499	2.310737	0.9036211	0.8447799	1.144487	1.001845912	0.1050977	0.3988342	0.5615619	1.002573	1.177892	0.7155508	0.486705	0.9103452	1.108928	1.50696	1.764521	1.221262	0.7975751	0.427912098	1.372282	1.063516	0.4655347	1.53105	1.208534	1.015051	0.5735754	1.170037079	1.013767	0.6612886	3.04428	1.13408469	0.9898087	0.7636312	0.9097253	0.6374083	0.6088755	1.887128	1.360838
AC100830.2	0.186966	0.410214032	0	0.2784163	0.340548	0.09582278	2.007743	2.329655	0.1156551	0.7482518	0	1.520929	0.07940302	0.7274787	0	0.22753462	0.1292921	0.4672849	0.5921469	0.2176542	0.1207544	0.7137377	0.171071	0.3026795	3.207095	1.145484	0.8682914	1.659374	0.1189313	0.233964902	0.06138884	0	0.5727047	0.9235278	0.7492279	1.048928	0.6451358	0.719694682	0.1765868	0.6101421	1.041683	0.410341305	1.546249	0.4175224	1.119152	0.2917749	0.6271064	1.297343	2.298784
AL132989.1	2.064416	0.607724492	0.294742941	2.064921	0.4493342	0.51904	0.9496081	1.864746	0.530086	0.5456003	0.3737279	2.172755	0.5955226	1.818697	0.1717021	0.60043858	0.1616151	0.5841062	0.6579411	0.6348246	0.301886	1.784344	0.356398	0.5044659	1.2964	0.778728	1.157722	1.027766	0.4955472	0.24371344	0.6650458	1.158432	1.849359	3.078426	0.9755572	3.475615	1.915247	0.899618353	1.214034	0.4802044	1.632797	0.410341305	1.73953	1.565709	1.754226	0.9117965	0.2032289	3.129554	2.894303
CASC9	0.1066201	0.037131843	1.152558954	0.6260113	0	0.09367603	0.07073019	0	0.7443385	0.396223	0.5236758	0.02360087	0.7374293	0	2.819971	0.234794719	0.8005048	0.1827265	0.0643201	0.047284	0.3147976	0	0.36235	2.10088	0	0.05893796	0.03772617	0.1315296	0	0.705230254	10.48236	9.885875	3.320365	1.2909	5.653543	1.489313	18.04015	4.192111592	1.934902	0.9830757	6.174733	0.280803826	2.834265	5.807899	3.829277	1.806508	2.247876	6.686272	0.03256934
AC009283.1	2.434906	1.950371624	0.973885513	1.346758	1.309394	1.28358	1.453752	2.874287	1.161931	0.4872337	0.5284339	3.126073	1.270448	3.151602	0.7155584	2.116601113	1.250826	1.425762	1.836115	1.10683	1.617547	2.354781	1.145778	0.5631247	2.351053	3.006019	1.292341	1.8857	1.681634	0.435283538	2.718241	3.042666	3.746998	1.826709	1.602999	4.460559	2.430511	6.449357	5.305817	1.664884	1.845729	2.992628678	4.257578	3.204242	2.201122	1.547085	0.6222451	17.93731	3.254093
ZNF667-AS1	2.324581	4.515481728	2.587045453	0.5376526	1.523974	0.8491762	6.409322	5.992483	0.8222381	0.7546436	0.9441548	7.472028	1.375823	2.745765	2.216561	3.215203994	1.026071	2.286851	0.6396297	2.768508	0.5749893	1.378306	2.341915	0.2762399	6.245805	8.265306	8.127342	5.427727	1.470829	1.11405718	0.2354733	0.7084322	0.2525014	0.5689759	1.049827	2.936652	0.597315	0.503726782	1.039375	1.223983	2.109364	0.455909656	0.6340089	0.3244457	0.3348247	1.307319	0.7234735	5.27434	5.829929
AL359962.1	0.7404593	1.191380687	1.064576484	0.7938999	0.4046115	1.214388	1.590291	2.476549	0.8702762	1.481687	2.131359	3.499355	0.9434022	0.5762208	1.088013	0.720901765	0.5120478	1.480507	1.250739	1.953859	0.7651764	0.5276477	2.168029	0.4315431	2.350701	2.865202	1.513062	1.953772	0.5652182	0.277978101	0.826622	2.007858	2.192533	1.270512	0.8530813	2.096867	0.4471238	1.567651784	0.6294182	0.7517702	1.925223	1.04007301	1.041039	1.240166	1.772914	0.4622176	2.593971	1.947028	2.097901
ZNF426-DT	0.6743744	0.98641062	0.608431209	0.247195	1.133848	0.31904	1.355015	1.003587	0.6417856	0.2595093	0.6843758	0.9645527	0.3965561	0.7208707	1.181469	1.409925504	0.1434918	0.492675	0.4381203	0.2616882	0.2680329	0.9901564	0.5695775	0.1679609	0.9960782	1.773113	1.541845	1.194563	1.121942	0.389490704	0.459884	2.314185	0.1324173	0.09440381	0.7145815	0.5266295	0.5369916	0.665613579	0.2817223	0.5078639	0.6330956	0.523718844	1.158346	0.2896109	0.4288079	0.3642969	0.56065	1.26932	1.164702
AC010186.3	1.708636	0.344571063	0.629537076	0.3676693	0.4399424	0.4309733	0.2700184	0.4869337	0.2766869	0.1611069	0.09298494	0.4920754	0.243148	0.4524987	0.5389309	0.885461678	0.2474489	0.5455384	1.171072	0.3610213	0.6124386	0.519082	0.4583721	0.2722668	0.4030913	0.3115393	0.2714276	0.4935421	0.4780015	0.223889858	0.1116161	0.3834268	0.3014235	0.2651276	0.1747601	0.7217506	0.5093177	0.746094966	0.8364637	0.4346573	0.5268937	0.259162929	2.034538	0.1997715	0.9179644	0.4606972	0.560095	0.7579538	0.5642949
AC007849.1	0.8746946	0.170589331	0.132375777	1.61514	0.02655345	1.300052	0.5584996	1.118579	0.1082153	0.8751483	0.2098122	0.9826107	0.4086237	1.166883	0.1927883	0.035482982	0.1814625	0.6121159	0.6463982	1.357687	0.1694799	1.09078	0.3201329	0.5097761	0.559849	0.7051301	0.1083249	0.377667	1.224089	0.109457264	0.7467181	0.6120918	1.942507	1.955639	2.606963	1.892803	0	0.673398533	2.457757	0.222014	4.153969	0.268761556	0.5063739	0.7813285	2.41844	0.23888	0.03259812	0.8944436	0.724763
AC245884.8	0.5608979	0.062153641	0.077169061	0.5618947	0.1393151	0.2613348	0.2811826	0.6019205	0.1103981	0	0.3261626	0.4740557	0.2598644	0.5526949	0	0.041369931	0.1763074	0.2293944	0.1076631	0.1187205	0.3622632	0.5450361	0.3265901	0.1981175	0.2349839	0.3781741	0.1736583	0.4280941	0.2919224	0.191425829	0.8873478	0.7359448	0.3123844	0.8616647	0.3192733	0.858214	1.649495	0.278063855	0.9511606	0.1848915	2.516274	0.179058024	0.5693007	0.4127779	0.465102	0.4177686	0.1330226	0.6890192	0.2453248
AC020978.4	0.7997794	0.697799979	3.599292409	1.955705	0.8178264	2.071066	0.7330129	0.3588686	3.567299	2.190005	0.673131	0.06522343	0.8223352	1.403872	0.6185141	0.717182291	1.280792	5.596899	2.399695	1.927444	1.794324	1.199829	3.081204	1.580975	0.04310732	0.02714685	0	0.100971	0.9103937	1.474900695	1.133332	0.1104608	1.50429	0.3939607	2.171777	0.2698931	0.6172969	0.108021716	0.7951374	0.4273666	0.2680289	1.736829237	0.2784989	2.021028	1.103854	0.656904	0.06274986	0.122983	0.135013
AC053503.4	1.402245	19.875846543	2.425313343	0.1789819	1.033806	0.2053345	11.3953	14.64793	0.1239162	0.2004246	0	11.17417	0.8507466	2.950743	0.2943464	0.893886006	0.1385272	5.407154	0	2.56521	0.3881392	1.019625	3.665808	0.2594396	20.4119	22.28526	8.186748	11.58038	2.675955	0.501353361	0	0.08761247	0.05113434	0.05207863	1.605488	18.40976	0.3456084	0	0.2838002	0.2179079	1.434972	0	0.2485043	0.1118364	0.05709957	1.797542	1.269144	8.559534	15.79522
AL390198.1	1.822918	0.410214032	0.954967129	0.1670498	0.9365071	2.084145	0.6918573	0.1839202	0.4770774	1.402972	1.737835	0.2172755	1.191045	1.987576	4.017829	1.023905788	1.357567	0.7710202	2.368588	0.7617896	0.8150922	1.641597	0.8981229	0.8172347	0.3231029	0.3165153	0.607804	0.2690877	2.319161	0.614157868	1.335207	0.3679724	1.288585	1.749842	0.4565608	0.1873086	7.620666	1.124522941	2.052821	1.5762	0.5952475	0.984819131	2.14542	0.3131418	0.8393637	0.9300324	0.1567766	3.328708	0.6371631
AC007406.5	2.56916	1.998014086	1.130027699	2.436713	1.564157	2.140143	3.401642	3.959215	1.523583	1.770312	0.9507072	5.039148	1.677232	2.525685	0.8631686	1.699690786	1.321471	2.002397	2.555385	2.114747	1.526762	2.309178	1.683727	1.301617	4.537257	3.875208	2.484902	3.263007	1.602759	1.496784925	4.698861	3.640257	1.918651	2.715843	2.148417	2.926978	2.185728	1.598312481	3.439264	1.534658	2.670164	1.733530206	4.489487	2.789629	3.211698	1.043762	2.257847	4.606072	4.029415
AL157871.2	0.4064478	0.217988133	0.06151157	0.435782	0	0.2916345	0.8493389	2.398959	0.1257121	0	0.2924827	0.9446763	0.1035692	0.2033326	0	0.032976032	0.3372836	0.1219004	0.429092	0.4416171	0.2625096	0.2896327	0.1487574	0.02631996	0.6659769	0.3669742	0.3020144	0.5459751	0.1034186	0.10172387	0.3736712	0.319976	0.8092566	0.6128674	0.447908	2.171694	0.6311111	0.36506252	0.268719	0.05895093	0.3882049	0.321136673	1.14288	0.4311373	2.525622	0.1268586	1.93888	0.6531244	0.6518292
LINC01480	3.752348	0.247748312	0.345064906	0.2095398	0.03955262	1.44235	0.06806549	0.09398939	0.2579069	0.4953584	0.04167001	0.04037641	0.3873318	0.07966417	0.55519	2.991512072	0.1982178	1.002953	1.072879	0.131452	1.194922	0.05305367	0.1430559	0.1687412	0.08672783	0.1344415	0.07260974	0.01250117	0	1.043467158	0.05133562	0.535647	0.1263808	0.2574293	0.1435803	0.5638838	0.4383327	0.208970581	0.2091969	0.5480177	0.124442	0.37745681	1.077525	0.1745738	0.4753656	0.2338266	0.2719161	0.7898729	0.4178975
AC008083.2	2.991456	0.407532894	0.699060905	0.3144466	0.2938061	1.533164	0.4341065	0.4327533	0.2721297	0.6162074	0.03517439	0.2726595	0.3362951	0.4401552	0.5171263	2.141502302	0.1216866	0.5277571	2.415031	0.3755601	0.7955584	0.3582683	0.161008	0.1709249	0.3153597	0.25534	0.2996457	0.1055246	0.5037092	0.495455086	0.1733332	0.5772116	0.4940981	0.2516113	0.1542528	0.6111403	0.5692374	0.508019776	0.1869742	0.4785428	0.1867443	0.81102752	0.3638233	0.02456014	0.7022128	0.4119175	1.180436	2.056469	0.2822037
LINC00342	2.468122	1.0571342	3.132156001	1.556919	0.5463337	3.707002	2.11913	1.910859	5.221709	1.714863	1.904899	1.241575	1.266566	0.9908255	0.1259236	2.774218892	0.3911356	4.36085	5.319823	0.9178388	5.368912	1.688107	2.41512	0.7602829	1.948326	1.2767	0.6474044	1.151177	0.7959041	0.579103348	4.609087	5.269867	6.488319	1.087246	2.150668	1.936906	0.894516	1.522959718	1.594542	0.3356015	4.260863	0.97804803	4.649378	3.770141	4.88064	4.219479	0.440747	3.336337	2.38682
AL021707.3	1.404906	1.411489142	1.159732376	0.6846822	0.9046816	0.8291307	0.2224075	0.837587	0.9480647	0.8518996	0.5786755	0.263864	0.47009	1.183213	0.0625556	1.139831871	0.4121644	1.659881	1.887679	0.5616882	1.429805	1.256828	1.713956	0.413528	0.7629669	0.7138539	1.18628	0.9599334	0.7582719	0.852395848	0.4752685	1.117184	0.6955047	1.173202	1.386143	1.615048	0.6243249	0.628196497	1.789323	0.8335907	0.8358314	0.523243561	0.4577131	0.6892685	2.936673	0.664383	0.9836963	0.6530117	1.137918
AL008723.1	0.1140809	0	0.057549808	0.1132541	0	0.07795751	0.08829286	0.02493833	0.02352308	0	0	0.1473055	0.1291981	0.0211374	0	0.030852152	0.05259338	0.0760328	0	0	0.1964817	0.0387112	0	0.1231239	0.03894272	0.09809674	0	0.1094594	0.1451365	0	0.0749152	1.130943	0.1164823	1.403828	0.09524084	0.1422276	0	3.976618076	0.6644452	0	0.4035576	0.267069595	0	0.04245991	0.1951063	0.1483601	0.9636889	0.05555079	0.02032823
AC145098.1	5.066175	1.663540774	1.134420757	0.4003036	0.1569346	2.808446	0.5101252	0.711949	2.494313	0.8275596	0.1240019	0.2403048	1.229466	0.4310276	0.07596037	3.98447721	0.3574896	3.049196	3.492848	1.043135	2.470735	0.578884	1.986631	0.2008565	0.5558759	0.5667686	0.4161397	0.4464128	0	1.099742857	0.4752685	1.673116	0.4486626	0.2687929	0.7250593	2.264967	1.070271	1.326626143	1.562427	1.61205	0.3291691	2.405318616	1.410863	0.8658299	1.679833	1.290801	2.04219	1.39709	0.6632438
AC016737.1	0.357126	0.030727643	0	0.2002095	0.03826382	0.06459962	0.04877602	0.08266074	0.03898487	0	0.1679676	0.1139273	0.1249036	0.1518013	0.06173558	0.119306542	0.08716319	0.04200314	0.04435558	0.1467331	0.1085433	0.213854	0.03844293	0.2312608	0.03226995	0.121932	0.01300811	0.1511729	0.1336307	0	0.6345813	1.065788	0.3110194	2.020729	1.020718	0.2581632	0.5436537	0.889510282	0.4563478	0	0.3789966	0.110653835	0.4517131	0.5043108	0.2754466	0.5737146	0.1252647	1.519065	0.1235302
TNFRSF14-AS1	1.498896	0.958970829	1.728979285	6.367326	0.06436951	1.682559	0.3947066	0.3883991	1.981044	1.053429	2.940618	0.2407485	2.63633	0.1259909	0.709079	0.943210155	4.378697	1.816449	1.945198	0.3546589	3.692877	0.1042055	0.8964712	5.53257	0.1516272	0.1673974	0.1494078	0.1122478	0.03720843	3.046842914	1.582086	1.784399	0.6009806	15.07006	1.435705	2.435836	2.630161	1.334548719	1.027236	0.3552617	1.278371	5.420757741	1.520801	1.500142	1.750669	1.919809	3.024662	1.1589	0.3107368
AL133415.1	1.843177	2.293170036	0.649269436	1.249324	0.3087121	1.726439	1.438823	1.583902	0.7863238	1.653361	1.702421	2.314323	1.187671	0.5475963	0.1400856	1.392279825	0.8350875	3.304088	1.073581	1.430475	1.724086	0.3882086	0.7560079	0.3086817	1.350584	1.844524	2.046511	0.9757288	0	5.289064922	0.1460811	0.7505386	0.8436443	0.4461354	1.241638	2.037578	0.274137	0.346595173	1.125553	1.451896	1.19724	0.502174061	0.6307644	0.6741864	0.7608963	3.000404	1.23171	0.9052576	0.9683265
XXYLT1-AS2	3.147896	0.418585747	1.559130006	0.3068261	0.0521247	0.9973391	0.1993346	0.2252084	1.91185	1.202548	0.3661008	0.6207873	0.2430705	0.1272558	4.793642	2.623613471	0.1583168	0.5721856	2.054387	0.9772228	1.1829	0.02913215	1.099742	0.2223768	0.7180064	0.3506583	0.7088093	0.4255979	0	0.716219088	0.1315475	4.180366	0.1314883	0.1041573	0.04300415	0.8103965	1.357747	0.018359558	1.554144	0.2075313	0.2885128	1.155655103	3.218722	5.352169	0.7341374	0.6029022	0.3199522	2.487386	0.2294705
AL391832.2	0.4578759	0.124754968	0.336282942	0.4492095	0.008176423	0.262276	0.2423284	0.264951	0.1749405	0.3233741	0.4737775	0.2399682	0.2974039	0.0449138	0.5936398	0.382411125	0.3166336	0.2154111	0.3412131	0.1358705	0.4000986	0.006854624	0.1725086	0.383709	0.144808	0.1737007	0.1334229	0.09044965	0	0.303339849	0.9639448	1.001285	3.774488	1.141354	0.6678292	0.6332066	0.4879178	0.535667111	0.6232474	0.1660251	0.6788537	0.839401661	0.3675357	0.2706628	0.2840584	1.607739	0.4316219	0.5508398	0.2591667
AL592211.1	0.3611415	0.264121711	5.397176171	0.2420037	0.08222487	0.323908	0.1572217	0.7105165	0.1116991	0.4516611	0.03609445	0.4546611	0.3834351	0.1505561	7.760796	0.476128781	0.1248696	0.1353904	0	0.1401395	3.440407	0.3676395	6.195731	0.1461632	0.3929532	0.5531511	0.08385913	0.3248544	0.2871582	0.112981039	0.2964451	3.158985	0.4609293	0.4224971	0.4974753	0.5788854	0.389418	0.231692453	0.1918649	0.196424	0.4551188	0.317044388	0.1493359	0.5544564	0.5404354	1.444198	0.1009427	0.9232386	0.3378495
LINC00926	7.337994	0.324981045	0.189715162	0.7685473	0.1373701	0.796042	0.3123579	0.3408714	0.2420908	0.1590723	0.2738023	0.4074287	1.412763	0.2515287	0.2965125	2.946973324	0.4905275	1.167639	2.788852	0.4555966	1.658769	0.3610513	0.1342831	0.5504164	0.3005881	0.1340843	0.1476734	0.08214179	0.2722876	0.329043035	0.5621873	0.7969893	0.5837873	0.7153892	0.3063074	0.712273	0.1793509	0.286387091	0.415838	1.024387	1.716467	0.778407054	0.6574402	0.3687034	1.512944	0.3483167	0.3372826	2.277901	0.8237672
MYOSLID	0.09317241	0.018171164	0.014100659	0.08879722	0.3507305	0.01910089	0.03244982	0.06110304	0.06916253	0	0	0.04331074	0	0.3625309	0	0.045355738	0	0.0186293	0	0.01446207	0	0.1422733	0	0	0.0763329	0.02403533	0.05769378	0.08045812	0.4741449	0.023318761	0.06118489	0.2607999	0.04756683	0.06782334	0.1680162	0.1692623	0.1768229	0.179325918	0.2024001	0.3378417	0.06921483	0.065436487	0.2311668	0.09363045	0.1593476	0.1308625	0.2361198	0.4219369	0.1394611
AC024075.1	2.465485	3.005231003	1.55468804	2.814758	2.020834	2.358714	8.133535	7.087326	1.957241	4.35795	1.314208	7.003754	2.338463	4.522474	0.724545	2.233673189	2.04594	2.75236	3.643981	3.12529	3.821678	3.660193	2.331078	2.501264	7.280006	6.042112	6.386554	5.835162	2.352488	1.388363154	1.673015	1.976897	1.531408	3.268936	2.737564	4.193517	1.098858	0.896323048	1.765868	1.698564	7.238908	1.984067847	0.9515377	2.61525	2.693929	1.699348	2.358349	6.332892	5.293904
AL359076.1	2.029916	2.318034847	1.091391004	2.290968	1.524358	1.149873	2.883708	2.697496	1.619172	0.6413587	1.922029	3.517795	2.495523	2.583292	0.7064314	2.860435218	0.7388118	1.548716	2.819747	1.907065	0.8280302	3.099661	1.368568	1.314494	3.118199	3.961824	2.679299	3.869738	1.76698	1.136400952	1.894284	4.439032	2.31809	4.58292	2.916637	2.568804	2.764868	3.941185166	3.809229	2.440568	2.069194	0.750338386	5.831567	3.191064	2.862592	1.792331	2.866772	7.33535	4.597569
AC091057.4	0.2448668	0.044770972	0.046322492	0.1276233	0.05575138	0.09412333	0.05330094	0	0.2461419	0.2449938	0	0.04742713	0.2339843	0.187151	0.1799007	0.173832724	0.211665	0.1223993	0	0.04750978	0	0.7633975	0.1120247	0.03964152	0.04701815	0.07895918	0.1895316	0.1468419	0.3115255	0	0.3216005	0.9370829	0	1.46417	0.3679701	0.3270874	0.316847	0.412376216	0.5637286	0.1331824	1.104416	0.026870918	1.21506	0.3417646	0.7852165	0.1671834	0.2281424	0.1788539	0.1636243
AL049539.1	0.04887999	0	0.073974699	0.1164617	0.1483869	0.1002068	0.3688487	0.5128928	0.03023663	0	0.1563306	0.908865	0.2075896	0.2445307	0	0	0.2704148	0.1954656	0.2064129	0	0	0.1492785	0	0.2215693	0.1251427	0	0.09080172	0.07034973	0.1243726	0.244669178	0.3209874	0.5558334	0.499089	1.524917	0.5876297	0.4701079	2.825104	1.473884535	0.9233295	0.03544762	0.8559115	0.171646036	0.8489209	0.2183124	0.3065215	0.6483886	0.1457328	0.2856206	0.1045199
LINC-PINT	1.04412405	0.931070797	0.3738014605	0.3415178	0.18859555	0.45786525	1.3207098	1.18818065	0.38746318	0.45065415	0.34841805	0.96898925	0.4833199	0.4839434	0.22320729	1.1824804575	0.21136955	0.66549045	0.58498715	0.6682696	0.40194355	0.4539457	0.30857645	0.13121866	0.89824465	0.9160181	0.678214505	1.4485969	0.3459292	0.343306369	0.4025191	1.0245053	0.465396	1.39390045	0.61946525	1.06649635	0.82378445	0.5564261275	0.45507585	0.4832594	1.16043635	0.6308921635	1.87051245	0.49222605	0.79412035	0.5091992	0.6697582	1.01048675	0.87824185
AL161669.1	0.5812414	0.736826586	0.791682594	2.250411	0	1.132	0.1349554	0.228709	0.5752794	0.1163086	2.370171	0.3602496	0.8886555	0.03230846	0	0.613046644	2.411665	0.9878355	2.699945	0.405987	3.829103	0	1.063654	2.258334	0	0.03748515	0.1439654	0.05576948	0	0.290940811	0.3435231	1.118534	0.1483691	0.5742141	0.3202658	0.2173945	0.2507004	0.596638079	0.1372436	0.04215144	1.819669	0.714376572	0.04806991	0.2920494	0.397626	0.8617185	0.6498512	0.1273639	0.03107165
LINC01235	0.008709595	0.025479132	0.092267355	0.1919516	0.05288013	0.008927588	0.03538912	0.04569445	0.03771363	0.03485645	0.09053037	0.2496644	0.01479559	0.1984913	0	0.247320239	0.1084126	0.2873367	0.05516897	0.0878728	0.01125041	0.04433154	0.2071978	0.01127998	0.008919334	0.02808476	0.06471737	0.07103247	0.02216112	0.065393917	0.06863349	0.1904619	0.1289475	0.1992574	1.212842	2.03829	0.7362963	0.558769163	0.5429221	0.1768528	0.3743404	0.282906117	0.316933	0.1312862	0.193642	2.086372	0.4024906	1.27232	0.1955488
MSC-AS1	0.8568778	0.736348549	0.413353054	0.2360601	0.1127212	0.4611204	0.5471235	0.7469195	0.2606105	0.2071862	0.2169573	0.48683	0.3275185	0.2480718	0.456415	0.564853607	0.316029	0.3497945	0.3090773	0.3491333	0.2490415	0.4743107	0.2482762	0.1433441	0.3912244	0.3361733	1.039076	0.4436265	0.267993	0.406571726	0.1406746	0.452841	0.2460698	0.506797	0.6331	0.7764187	0.4527449	0.574931144	1.092567	0.2226701	1.091224	0.216271547	0.5846415	0.2651042	0.3541555	0.5098167	0.3113577	0.8397151	0.3855377
FGF14-AS2	1.274293	1.874100108	1.232980526	0.4603979	0.431234	0.471084	3.407373	2.712565	0.5815062	0.376216	0.5010877	3.155958	0.6032855	0.7199311	1.350595	1.593166052	0.6067337	0.772717	0.1764311	1.037606	0.7825425	0.7124086	0.955704	0.2164412	3.615436	4.634477	4.268695	3.657989	1.408572	0.575109256	0.01371818	0.3106409	0.05332446	0.05430919	0.8894466	1.62962	0.1802055	0.147423492	0.1578429	0.302988	0.9754522	0.293428419	2.280501	0.05831319	0.1071813	0.6357106	0.1401355	1.937812	3.16034
RAD51-AS1	2.367942	1.231932077	0.850861697	2.584544	0.891529	1.288184	1.090386	2.194896	0.9983437	0.9000199	0.6029007	2.326488	0.9438472	1.911838	0.5637012	1.041078212	0.4939933	0.8199528	1.005533	1.365472	1.367031	2.087346	0.8230775	0.8480738	1.916942	1.407682	1.523606	1.459674	1.447372	0.446961251	0.9903294	2.187006	1.904513	3.342859	1.954796	2.417341	2.202439	2.096280502	1.761703	0.7482875	2.990276	0.778100021	3.205549	3.028022	1.862739	1.269634	1.104338	6.869989	2.849908
SMIM25	1.638527	0.303490321	0.644177473	0.2453607	0.1834041	0.6568024	0.3931932	0.7563913	0.8890014	0.2747559	0.75386	0.3333154	0.9174596	0.1373801	0.4438614	1.544747479	0.3291646	1.088997	0.4252055	0.3623129	0.5557363	0.1444365	0.6197922	0.1066973	0.3515331	0.1771024	0.2720717	0.1800505	0.104811	0.171822449	1.075995	2.330041	0.6449061	0.742487	1.233429	2.313426	1.555591	3.300435835	0.817011	0.9359993	1.005436	3.222459989	4.05772	1.042528	0.8245076	6.556899	5.246782	1.484301	0.0734006
MIR194-2HG	0.996605	0.4919119	0.982228628	7.841766	0	1.481877	0.757038	0.5970975	0.9019006	1.169464	5.076223	0.05242733	5.88893	0.00341954	0.4790898	0.504107411	7.095996	0.8364234	2.480945	0.1814282	6.992961	0.006262574	1.395962	5.91582	0.01890009	0.035707	0	0.08558864	0	2.224815684	2.698618	1.791936	4.309025	22.68829	2.209473	1.068281	6.410672	3.875734457	0.5025969	0.1427624	3.199027	2.127879011	1.226145	2.572451	1.315153	1.276865	0.4906344	2.233227	0.003288637
AC005726.3	0.8327742	0.119421843	0.222408647	1.108802	0.2379375	0.251064	0.767743	0.8995222	0.1818159	0.2940728	0.8225278	1.138562	0.29126	0.4628998	0.2159397	0.278208269	1.287275	0.4407579	0	0.2661274	0.6327742	0.6981539	0.1792884	1.268875	0.652163	0.8529919	0.2123333	0.4465211	0.3116105	0.122601695	1.447597	2.142488	0.4501609	2.012191	2.134809	0.7328756	1.098703	0.848548316	1.27235	0.4618252	2.027481	0.301036416	1.012827	0.7110644	1.089131	0.5733567	0.5476912	1.610124	0.4975535
LINC02195	0.5341885	0.037207622	0.230982223	0.04545572	0.09266613	0.8604494	0.04429659	0	0	0.7635223	0.1830504	0	0.3889127	0.04241858	1.12132	0.495313458	0.1055445	0.2288743	0.3222568	0.1184512	0.2957251	0.1165286	0.1396498	0.1482512	0.1953759	0.0984304	0.09450791	0.1830529	0	0.095495878	0.6013601	1.602057	0.311676	0.6745423	0	0.366972	0.5924716	0.24479411	0.3243431	0.2213667	0.04049303	0.334972494	2.145815	0.08520866	3.393346	0.2381836	2.559618	0.9475756	0.2855633
AC068790.4	0.08530767	0.249559867	0.258208265	0.9654587	0.1035888	0.2623285	0.7427679	0.5035076	0.0527704	0	0	0.5287314	0.1449181	0.4267664	0	0.069212052	0.1179852	0.08528394	0.1801207	0.1324132	0	0.4342131	0.3122209	0.2762095	1.223068	0.4951461	0.2641191	0.368333	0.5426525	0.213504093	1.064384	0.2238615	0.4355169	1.508102	0.5982428	0.9571969	0.6623067	0.218918535	0.6042893	0.06186485	1.901171	0.149782377	1.199372	0.5238875	0.9240144	0.06656461	0.5086795	0.373859	0.9576685
AC093732.1	0.1335471	0.108522231	0.033684908	0.3977375	0.02702762	0.04562989	0.02583968	0.05838735	0	0	0.1067794	0.2414173	0.1134329	0.3711626	0	0	0.1847029	0	0	0.1036448	0.2875105	0.4758251	0	0.08647987	0.02279385	0.05741773	0.08269442	0.1708493	0	0.278529645	0.05846556	0.2336333	0.8408759	0.2083145	0.5797597	1.04655	0.4992122	1.599321517	1.03009	0.1936959	0.8267327	0.27356087	0.2945236	0.3479354	1.192747	0.2431457	0.1990814	2.796277	0.1189847
AGBL5-IT1	0.4632785	0.54856547	0.200320866	0.8278573	0.2009133	0.2713565	1.53666	2.604179	0.2046993	0.2648679	0.4233378	3.025193	0.3372872	0.6989682	0	0.107390971	0	1.257121	0.2794794	0.6677296	0.2564695	0.9095419	0.7266734	0.5571446	2.473839	2.817026	2.131028	2.190803	0.3367967	0.082819434	0.2173056	1.157829	0.2703031	1.238826	0.8287919	0.6365178	0.7421916	0.382138769	0.1875258	0.1919818	1.826128	0.464811389	1.204158	1.441007	0.6414017	0.2065663	0.6412887	2.417033	3.219537
HCG22	0.05073703	0.039580428	0.015357027	0.02417726	25.25385	0.06240832	0.01767055	0.02661893	0.01883123	0	0.008113496	0.1100627	0.008619052	9.002179	0.01491036	0.008232822	0	0.01014458	0	0	0	33.95984	0	0	0.0363712	0.05235376	0	0.01460449	64.1616	0.012698231	0.05330917	0.05325697	0	0	0.02033183	0.03253121	0.02626061	0	0.01916817	36.62508	2.202227	0.026725078	1.527367	0.03399097	0.8445882	0.05542535	0.03025389	0.05188258	0.0271227
AL359921.2	1.528783	1.188588232	0.625310991	0.8860098	0.7525923	1.016463	1.58293	2.221945	0.536742	0.7441178	0.3964407	2.240779	0.9475719	0.8497778	0.182137	0.804542301	0.342874	1.817506	0.5234448	0.8978735	1.227559	1.219795	0.5292805	0.1605372	1.692538	1.81199	0.6907954	1.704718	0.6833624	0.517049507	1.573725	5.276755	1.350022	2.212814	0.8278762	1.920689	1.425714	1.67000976	4.039057	0.7491002	2.806324	1.088197935	3.417124	1.291782	1.554623	1.096171	2.648552	1.629695	1.281091
ITGB2-AS1	3.441769	0.192936323	0.20890722	0.3617813	0.03911134	0.7546338	0.08012631	0.156913	0.6603442	0.3130504	0.1913095	0.2352779	0.6722224	0.2301878	0.01352207	3.889927377	0.1527322	0.9660033	2.312239	0.2142617	0.8321058	0.08431356	0.2862878	0.07151083	0.1507872	0.1602421	0.06838062	0.1015425	0.08195432	0.126675008	0.3867648	1.762887	0.1409445	0.4210722	0.1429003	0.8801507	0.5318798	0.206639162	0.1694885	0.2602739	0.1416093	0.702865172	0.7610741	0.0308261	1.096462	0.5098281	0.8025316	0.5847872	0.7034836
AC133552.5	2.394845	1.229105713	1.780379832	0.7507855	0.714258	2.713184	3.511873	4.105484	2.001223	3.278856	1.847644	5.761464	1.748651	1.354535	4.568433	3.54510868	0.5229791	1.428107	1.064534	2.673804	2.225137	0.855416	2.075918	1.659636	4.345687	5.09405	3.538206	4.152215	1.389759	1.261833179	1.048439	3.528125	2.960047	0.4369144	0.9470578	1.75102	0.6523845	0.26954857	2.658722	1.035947	2.652976	1.32784602	1.459381	1.383923	1.437113	1.639185	1.158698	2.700559	5.951909
AC093278.2	1.616108	0.625088049	0.7173462	0.9303697	0.5262392	1.082778	0.3668506	0.7342004	1.016462	0.8129899	0.2310045	1.105176	0.6365023	0.7728547	0.2122611	1.135384017	0.3746088	0.8935767	1.334416	0.6096068	1.061278	0.7214926	1.024361	0.3507916	0.6241021	0.8384607	0.6820543	0.8922667	0.2526992	0.847357794	0.3083029	1.682159	0.6821754	0.9294936	0.918068	1.866905	0.8567195	0.608192689	1.773684	1.145807	1.154565	0.53104935	1.344023	0.8417656	1.044842	1.458287	1.049804	1.27275	1.597546
AL391069.3	2.359765	0.566422827	0.412067801	0.3243685	0.04408389	0.8931055	0.632194	0.3333181	0.3144023	0.9443955	0.2612467	0.6187783	0.3700335	0.08071886	0.6934764	3.092703568	0.2510525	0.2540578	0.45992	0.3944541	0.9378983	0.03695729	0.199306	0.1410545	0.5204965	1.194066	0.7418412	0.5399171	0.09237385	0.363440624	0.5244872	1.651311	0.2965461	0.5662919	0.4909989	0.8534969	0.4071245	0.465821801	0.9600834	0.4475692	0.5586465	0.669294555	0.7806305	0.3445574	0.3725331	0.5382255	0.7847286	1.060679	0.8345102
ARRDC1-AS1	4.680807	2.309709505	3.513503787	2.502597	1.712014	3.718903	1.647677	2.45946	2.837354	3.028116	2.585252	2.898221	3.121567	1.572597	2.83125	4.125554393	3.06791	2.565271	3.830226	1.721538	4.152292	1.636185	2.717643	3.225877	2.786599	2.43074	2.962449	2.633385	1.841517	2.669963942	2.561512	7.226873	2.797544	3.318371	2.999109	2.124348	2.36757	4.854245659	2.135021	1.744967	3.401414	6.320665727	2.526339	1.868094	4.158055	7.722805	2.206826	3.542498	2.572582
LINC01269	1.229876	0.872215882	2.481715979	0.288591	10.95184	1.566273	0.3244982	0	2.904826	1.044072	0.5363803	0	0.3165569	7.789236	2.683344	1.93517816	0.05154501	1.005982	0.8655969	0.8388001	1.829369	17.66086	1.90963	0.04826783	0.01908323	0	0	0	22.94861	0.279825132	0.9789583	0.3585999	1.331871	0.2712933	0.6160595	0.856268	0.7072917	0.40647208	0.3168002	8.51361	0.01977567	2.944641921	1.633578	0.6866233	1.720955	2.995297	0.277788	0.5716564	0.1195381
AC064807.2	1.635952	0.21161835	0.328427848	0.3977375	0.08108286	1.505786	0.1356583	0.1313715	1.404384	1.87063	1.76186	0.1034645	1.134329	0.01855813	1.52079	1.679422192	0.9235147	0.200265	1.550861	1.243738	0.9919112	0.01699376	0.305484	0.5404992	0	0.1507216	0.02067361	0.1922055	0.04247548	0.626691702	1.907439	1.022145	0.8181495	0.9026963	0.200686	0.2319059	0.08640211	0.021419485	0.2680335	0	0.3897454	0.175860559	2.623101	0.521903	0.1141991	0.156308	0.07465552	0.1219307	0.07139082
AC024075.3	1.010248	1.354552901	0.573338614	1.153364	0.7922693	1.251269	3.249691	4.085581	0.5468122	0.6738478	0.2355958	3.195948	0.6435667	2.573766	0.309257	0.751333828	0.05821781	0.3366556	0.9776535	1.502753	0.5437346	1.778318	1.155452	0.8995204	3.06062	3.176181	2.580438	2.483887	0.9103937	0.579425273	0.6081296	1.141428	0.8595942	1.532069	1.560306	2.67644	0.9441011	0.756152012	0.9939218	0.9463117	3.261018	0.665168644	1.218432	0.8930123	1.559793	0.4269876	0.7843732	2.152202	2.835274
LINC01138	0.9343551	0.561118906	0.396623106	0.8585798	0.5569145	0.303674	1.051645	1.360019	0.3242338	0.1824078	0.2323225	1.54046	0.6290945	0.9025529	0.1590577	0.74881886	0.3073067	0.3189594	0.4210288	0.3537295	0.4709974	0.806172	0.4378862	0.3062152	1.455704	1.069212	0.9666302	1.49235	0.9277731	0.442026122	2.345808	2.038269	1.052916	2.423177	1.803626	1.290708	2.865268	1.385293472	1.06544	0.5866949	0.7255429	0.465150732	1.474787	0.2321925	1.114036	0.4312163	1.56697	4.498444	1.416214
AL035587.1	1.520824	1.005804427	0.638069014	0.5740234	0.438827	0.4321672	1.223656	1.204739	0.8476201	0.7834046	0.2407911	1.213243	0.7545951	0.9876413	0.2433791	1.319395378	1.291185	0.6924598	1.208139	0.72454	0.9725187	0.850737	1.377753	0.5265405	1.634549	1.37895	1.156168	1.271394	0.7854257	0.791398058	1.690871	2.054718	1.045474	1.832049	2.142088	1.391866	1.065123	0.937052137	1.642613	0.5787477	4.506303	1.89032397	1.232848	0.7649908	1.459296	1.069188	1.66106	3.420475	1.191316
AC120349.1	0.07955999	0.116372775	0.060202813	0.6634601	0.2415234	0.9786156	0.2770893	1.356574	0	0.1592025	0.3816796	1.171131	0.5406163	0.4864599	0.2338071	0.38729297	0.3301074	0.07953786	0	0.2469834	0.3083091	0.9718982	0.2911847	0.4121594	0.6518072	1.282737	0.04926476	0.5343586	0.3036545	0.199119065	0.4702124	0.9743004	0.6092603	1.820167	0.7571984	0.8501951	0.4804202	0.153126528	0.3757165	0	1.224268	0.209535985	0.723776	1.154849	0.6349797	0.3724786	0.05930084	0.6973398	0.6379605
AL133338.1	0.5915865	0.461502053	0.481225653	0.7840437	0.332242	0.3789958	0.2575451	0.4364618	0.3202053	0.2071627	0.2719813	0.4354105	0.6909162	0.3288349	1.260431	0.671954579	0.5931923	0.2365688	0.4684089	0.2066065	0.6495425	0.3236991	0.3518402	0.7278675	0.3559267	0.5627468	0.2564236	0.5889065	0.6585519	0.462686029	0.2816522	1.267811	0.4454789	1.953241	3.000369	0.4662342	3.521242	0.834978669	0.6146198	0.3324879	0.9809616	0.480399576	2.495199	0.8752283	0.9864638	0.4385278	0.3307087	0.6805613	0.4743701
SCARNA9	13.53782	3.160855996	2.548983711	3.747972	0.5788352	3.713472	11.58437	4.209844	1.533331	6.994989	3.45566	3.939273	12.14664	1.695782	2.61493	3.300218845	4.834717	2.287446	1.476174	0.5919207	6.732143	1.520484	1.744634	1.399357	9.795804	10.0834	5.627906	12.04415	0.2425795	2.942788002	2.420772	5.170377	1.005884	5.882377	1.655518	1.562143	1.26103	1.100949373	2.161062	1.244482	7.655591	5.858697381	1.576911	2.058043	2.536321	1.190243	3.884625	13.04499	2.310393
LINC00641	1.374028	4.180378865	1.119930343	1.279107	0.8032524	0.7444499	7.820754	10.05366	0.6338265	0.7698549	0.3327258	10.62388	1.030364	2.042505	0.1384433	1.465139808	0.8361565	1.981975	1.143885	1.93775	0.8062971	1.810384	1.702628	0.5084381	10.90113	7.486549	7.827537	9.253039	0.5643776	0.717246733	0.9461293	0.9718162	2.755797	1.794239	1.508288	2.11018	1.161583	2.075340047	1.577694	0.543772	1.264445	0.696180103	1.379855	1.378591	1.394289	0.5360693	0.9685493	3.730554	7.498397
AC022706.1	4.650582	0.520906707	0.92732569	0.2246047	0.1907832	2.029188	0.2735966	0.5357898	0.8747026	3.584063	0.4773668	0.5599258	1.708166	0.1222653	3.093523	2.090514152	0.5215142	1.445049	2.388492	0.7316106	1.298871	0.07997061	1.437572	0.5087051	0.289616	0.1823857	0.3113202	0.2411991	0.4397461	1.808804284	0.8460311	2.06147	0.1604215	0.2450759	0.07870041	1.040953	0.7318767	0.383030783	0.4006591	0.6152693	0.6002496	0.689649252	0.9095581	0.1929726	0.7344573	1.127869	1.92055	1.262341	0.6383179
AP000439.2	0.7416832	2.079321814	9.517517511	8.743652	2.045164	3.611172	1.47094	0.1216001	2.580734	3.957696	3.187498	0.04788442	3.963589	0.5668665	8.173587	0.927689358	6.496659	5.653762	2.675264	0.4077268	7.744249	0.4561629	7.464917	9.565674	0	0.01993012	0	0.02965154	0.550426	6.690236039	2.069971	0.4054792	2.129893	2.779823	4.829734	4.606863	7.624332	2.934292369	0.1605334	0.4930441	1.443024	8.383171117	0.2300205	0.6556137	0.5813775	1.856749	0	0.4514458	0.01652019
HHIP-AS1	0.893402	2.220126467	1.210320146	0.7553182	0.008748825	1.654281	1.028807	1.067847	0.7130952	1.066872	0.7373746	0.3907332	1.285136	0.1041258	2.202021	0.911892117	0.9964706	0.8787478	1.004026	0.9505769	0.3908813	0.1026829	0.5801252	0.3919088	0.8854029	0.8177879	0.7941214	2.592367	0.05499715	1.099950599	0.1892527	0.07562695	0.3383997	0.839145	0.6568376	0.3849631	0.2486072	0.702592111	0.6396592	0.4911441	2.500269	0.442757477	0.4528513	0.5953114	0.1232207	1.045667	0.01074042	1.389305	0.2619039
LINC02041	2.736087	0.755949977	7.867479868	2.607606	0	4.674282	0.4764584	0.1794343	3.215777	1.277503	3.135668	0	1.239462	0.05069538	16.88543	2.811809934	0.2522772	5.014765	0.5777043	1.344855	3.063039	0.09284393	3.171073	4.960991	0	0.05881817	0	0	0	1.141292205	5.150674	1.515767	9.26571	0.09484239	1.416224	3.50861	1.809527	8.250158555	4.866904	0.7275407	1.500217	2.001664901	3.997619	2.494951	1.247835	5.40851	2.107349	2.398168	0.04875471
LINC01705	0	0	0.090625588	0	0.07271488	0	0	0.07854241	0	0	0	0	0	0.8210487	0	0	0	0	0	0	0	0.9956768	0	0	0	0	0.02472004	0	0.7110485	0	0.1310794	0.3492027	0.0815238	0.2698452	1.079848	1.727772	0.688757	1.203759789	4.14759	0.5211178	0.571946	0	0.5282558	0.0891507	0.2958611	0.7476082	1.844868	2.332738	0
LINC01730	0.1596862	0.025952647	0.060417058	0.3963221	0.03231772	0.08184152	0.3862158	0.3490774	0.09878017	0.05325636	0.08511953	0.7422937	0.04521168	0.05917468	0	0.129557079	0.03680913	0.02660697	0	0.0826208	0.2062709	0.09482636	0	0.120641	0.4224569	0.3261164	0.2472004	0.5617964	0.2031567	0	0.01747725	3.81795	0.3532698	1.854321	0.8265504	0.4977121	1.6071	0.648835064	0.1508214	0.1930066	1.002671	0.303740183	0.5062452	0.4754704	0.288275	0.4568717	1.051376	0.7387004	0.4979573
AL133346.1	1.586378	7.513684624	2.126436345	0.8909321	0.2476713	1.486705	4.419994	2.586029	1.177579	0.453486	0.761046	2.282491	2.502398	0.4031051	1.398592	2.096076496	0.5641835	1.404687	1.052706	1.829174	0.7025711	0.299914	1.244153	0.1761045	3.458035	3.44924	2.245279	1.696068	0.05766368	0.397031349	1.160807	3.251042	0.8561645	0.9898097	1.748198	0.9444895	0.3127931	0.145392865	0.3852802	0.4601745	1.106319	1.671208223	0.1499393	0.4048702	0.904365	0.6012331	0.3378351	1.522877	3.052931
AC007384.1	4.057559	0.740554023	1.116488541	0.7108501	0.05269602	3.002571	0.2644943	0.426894	0.9932471	1.563079	0.8501045	0.2857783	1.640279	0.1326709	0.3188278	4.189805762	1.170381	2.559673	3.802568	0.5893923	1.485489	0.08835438	2.263299	0.4074757	0.1444346	0.05597396	0.06717922	0.2706492	0	2.579496985	0.0712443	0.5124567	0.4430984	0.2369225	0.1956398	0.6608335	0.4117888	0.431538398	0.1946895	1.007069	0.2302698	1.676287883	3.014737	0.2543899	1.632805	0.06772337	1.035069	0.4120644	0.8119498
LINC00426	3.021958	0.269895771	0.457341313	0.1715919	0.06858973	0.8858541	0.039345	0.09260834	0.8770222	0.5312362	0.05871254	0.1706696	0.3454391	0.1255898	0.2904929	1.9660091	0.1562442	0.7171624	0.8467761	0.4076906	0.6712631	0.06325168	0.2790887	0.1609414	0.1156909	0.07285634	0.06295769	0.02980831	0.1365375	0.424105562	0.163209	0.6719603	0.17879	0.2760744	0.07356467	0.8480761	0.4385364	0.192063536	0.208063	0.1433701	0.2547635	0.609933299	0.9483037	0.2585864	1.230085	0.2159663	1.010443	0.4538326	0.4257567
AC091271.1	1.139173	0.762532107	0.832788316	0.5405397	0.3165162	0.7916512	0.7621148	1.468829	0.573299	0.4636328	0.3859497	1.226616	0.7871969	0.364902	1.446908	1.15921252	0.3738566	0.4632636	0.6930463	0.6743158	0.6983387	0.2653483	0.3886639	0.3000747	1.117173	1.070875	1.159715	1.065235	0.4912826	0.459070548	0.5198504	1.520024	0.8970073	1.134436	1.063878	0.4848746	0.4497074	0.569809904	1.668608	0.3780571	0.6454491	0.898372013	1.596815	0.6144263	0.5393502	0.9039497	0.2878285	1.706442	1.496627
AC009041.2	1.005451	0.974849223	0.469535695	0.2908933	0.05232492	0.6595944	0.1900953	0.5576478	0.2985413	0.3104143	0.5099161	0.703294	0.4148071	0.09900204	0.5318587	0.591997884	0.1907099	1.010915	0.3760626	0.3522597	0.7495741	0.1111274	0.4205587	0.07441033	0.4854128	0.5261552	0.4482652	0.4823595	0.08040428	0.20131167	0.7772252	0.397027	3.581421	0.152355	0.1525317	0.5740613	0.1635555	0.12901057	0.3554346	0.2499942	0.3170589	0.17653608	0.6462172	1.071338	0.8712474	0.2196717	0.3468758	0.2937577	0.3992767
AC244093.4	0.06319977	0.092442599	0.02391154	0.6587878	0.0191858	0.09717239	0.2384529	0.1657872	0.01954734	0.1264651	0.2526611	0.4161898	0.1073618	0.3337327	0	0.051275407	0.1311131	0.09477328	0	0.2697685	0.2040919	0.2573477	0.05782682	0.1227771	0.2427064	0.6113776	0.03913426	0.3031974	0.2010107	0.039543364	0.3735208	0.1382056	0.4033131	1.577322	1.820307	0.4896405	0.2998518	0.405461793	0.4029163	0.0687484	1.173728	0.13870692	0.235204	0.7762389	0.5944789	0.09862813	0.3061928	1.407939	0.3716345
AC132872.1	1.164039	1.858263843	0.681929107	1.051225	0.946125	0.4041396	3.378402	3.385978	0.47617	0.4132604	1.020793	3.985506	1.40334	1.241888	0.08276184	1.005341248	0.6751318	0.5630881	0.5946245	1.267676	0.703306	1.691469	0.4466457	0.7051547	4.383744	3.680885	4.8479	3.50377	1.385376	0.352415752	1.109623	3.021787	1.246052	2.616221	1.739839	1.715402	1.425237	1.806764893	1.45407	1.007543	2.938879	0.774669442	1.971952	1.352144	1.081022	1.36243	0.4198202	3.16779	3.161508
AL122035.1	1.305362	2.923707282	1.574248842	0.5831556	0.4458083	0.5435765	3.314995	4.76186	1.261692	0.4897648	0.4892438	7.110836	1.108755	2.290141	0.5993964	1.588605344	0.6206019	1.019531	1.119696	1.804551	0.6850068	1.619536	1.119738	0.3434037	6.454225	5.024783	3.839427	3.992283	0.6227677	0.816750203	0.4018179	2.426388	1.603573	2.248282	2.084216	4.860488	0.9149198	0.968316482	1.290689	0.7987315	2.770607	1.145971353	1.147035	1.184245	2.37202	1.209539	0.7297238	4.618291	5.887796
AP003392.4	1.057736	0.806263967	0.811658649	0.5501772	0.6060217	0.626093	0.5793852	1.123549	0.6174417	0.6558383	0.4883775	1.234979	0.5314624	0.7618445	0.3502449	1.148249076	0.5151078	0.4021257	0.9436605	0.439355	0.923699	0.8113672	0.7633448	0.3472976	1.273913	1.076068	0.8486886	0.6932672	0.5496428	0.391495055	0.3130586	0.7036922	1.080001	0.6429256	1.402937	0.4377997	0.6168629	0.630808088	0.7527803	0.6914403	0.8142164	1.373253769	1.342957	0.4657621	0.4586165	0.4649799	2.020954	1.828086	1.13884
AC027117.1	0.3622133	0.43631502	0.177349599	0.08883938	0.2328533	0.3712791	3.908196	0.9082477	0.4613025	0.4263543	0.01703603	0.7263152	0.1266829	0.6750718	0.438305	0.242012131	0.1473414	0.1278044	0.08997484	0.5126138	0.4128356	1.572528	0.1169716	0.2069604	0.807331	1.071798	0.4617694	1.226611	0.2168549	0.186638668	0.1259258	0.6523094	0.9572272	1.019218	1.00324	1.639351	0.1470395	5.00300577	1.177245	0.1854183	0.7009563	0.037410033	0.3700425	3.877844	1.105335	1.911915	0.1270491	0.4980052	0.09111991
AL135925.1	0.659492	2.064333987	1.776566975	0.7228021	0.4724828	0.432639	1.316866	1.937595	1.354409	0.2111469	0.5167596	2.013088	0.7618209	0.784482	0.7946142	1.615883718	0.273634	1.213128	0.779782	1.259093	1.158561	0.6310767	0.9172062	0.6491328	2.167949	1.675747	2.295025	1.531316	0.4362913	0.775756641	0.736233	1.753692	0.727244	1.22074	1.004256	0.9655038	0.3299636	0.287708633	1.62572	0.6026095	1.084813	1.852687372	1.298085	1.178194	0.6992935	0.6278048	0.2654419	0.992305	1.586463
MIR100HG	2.509342	8.613514812	2.991344741	0.482583	0.8498149	0.4847014	15.63808	13.61376	0.3412614	0.4415706	0.5696502	24.45014	1.729752	3.632502	1.686092	6.117890236	1.281839	3.369021	0.4193369	6.172729	0.3624159	1.229109	1.932571	0.2225122	13.19429	17.70183	22.04828	21.75085	0.8983769	0.800812844	0.3871197	0.882403	0.2671602	0.9998629	1.902809	5.659526	2.357732	1.179097934	1.436613	0.9716093	5.975057	0.238006029	1.525174	0.2886343	0.4888243	2.152337	0.5498305	11.16523	10.62358
AC012645.1	0.6798763	0.510488573	0.267519411	0.2672796	0.1155799	0.4738872	0.7498204	0.7758087	0.3953302	0.3809282	0.1087209	0.9691806	0.4273326	0.1889555	0.159839	0.397151336	0.1504489	0.3262499	0.4019422	0.4748818	0.2985927	0.2768437	0.3483628	0.09685745	0.772836	1.008464	0.6399045	0.8415107	0.2248883	0.238218809	0.1428686	0.9991008	0.4789894	0.304013	0.4631591	0.4722448	0.1759461	0.078512147	0.513707	0.2563829	0.6998668	0.954976127	0.5735177	0.1897829	0.4573503	0.6153797	0.385132	1.291135	0.6978128
AC025171.2	1.165082	1.15978291	0.404073121	0.6891631	0.1964936	0.5556546	0.6856786	0.8861065	0.4604517	0.3885621	0.2070127	1.45425	0.7490743	0.7015817	0.08321947	0.958385992	0.3245123	0.6470877	0.47833	0.7786258	0.4807532	0.5024219	0.3997621	0.2934016	0.8575684	0.4904837	0.7514964	0.8966356	0.5043752	0.5771078	1.227334	0.9412732	0.8178545	3.331831	1.065887	1.305554	1.730909	1.697368635	1.341117	0.5750107	1.28795	1.349553804	0.9568565	0.6685177	0.9040388	0.321973	0.4884781	2.736172	0.5752458
AC055720.2	1.826179	0.572391672	1.283159966	0.9323708	2.296719	1.337062	1.060028	1.967518	0.9682754	0	0.5214808	0.3031752	1.772719	1.450124	0	0.634980334	0.9020376	0.5216204	1.377086	1.822221	1.85344	1.327884	0.954815	0.9291558	1.202243	1.59835	0.5653991	2.065092	2.32331	1.469081942	3.169377	1.825599	4.128801	1.966877	0.914755	1.184836	1.125237	1.004225138	1.540001	1.702722	1.661156	0.572569262	0.3236335	0.8010605	1.115434	0.3053458	0.972258	1.619693	1.812995
AC009318.3	0.5352505	0.630680288	0.438774382	0.4516654	0.05416271	0.2743237	1.346334	1.170069	0.3862835	0.3570188	0.2139834	0.7602484	0.1894307	0.3471071	0.06554036	0.180942043	0	0.4013262	0.5650706	0.3807866	0.3456985	0.5221779	0.08162434	0.2599554	1.621581	1.093106	0.9114471	1.604897	0.1702397	0.279083382	0.3807817	0.5072118	0.4782027	0.7421464	0.7373118	1.04863	0.6541138	0.801250541	0.695113	0.3558151	0.8283763	0.039157818	0.5533296	0.5478426	0.635701	0.3480416	1.263356	0.7493283	1.788319
PDCD4-AS1	5.075477	1.743497513	1.898477925	2.353297	2.661352	3.901884	1.355885	1.096902	2.550954	1.731174	1.890737	1.050072	3.331253	1.330461	2.754296	4.866550219	2.393066	2.623523	5.540912	1.141425	3.576069	2.054977	1.372086	2.875845	1.255127	1.450647	0.7857033	1.258971	3.705521	2.526099198	1.666494	3.027022	1.604751	1.919278	1.184512	1.510025	0.8955612	2.46065277	1.715933	2.384103	1.117045	3.31648602	2.170313	1.191388	1.874158	1.350115	1.590604	2.190615	1.757425
AF001548.1	0.4895109	1.929249023	5.09315802	0.3644722	2.055672	0.1254407	12.17077	18.13787	0.2018708	0.08162747	0.09784877	17.69808	0.9008633	9.840803	0	1.456221566	0.1128367	6.402653	0.1722609	3.92569	0.6850068	2.055565	1.940878	0.07924701	21.01278	15.20589	8.512413	18.29796	0.7265623	1.837687957	0.05357572	0.07136434	0.1041281	0.1696817	1.430344	12.53265	0.1055677	0.104682863	0.3660162	0.1183306	2.66238	0.214869629	0.3373634	0.6832185	0.232551	1.273199	0.3648619	6.495403	21.41413
KCNMB2-AS1	0.07960704	0.019406932	0.040158944	0.02370901	0.04833325	0.01359992	0.01540295	0.1044136	0	0	0.02121696	0.0205583	0.0338085	0	0.03899089	0.0107645	0	0.01326415	0	0.03089119	0	0.02025985	0	0.02577519	0.006793674	0.0256699	0.008215649	0.03182587	0.01687967	0	1.847111	4.294099	0.7383183	1.510804	1.016841	0.8294305	0.6523845	0.78310953	1.077691	0.1154615	0.02112055	0.034943316	0	0.1333306	0.04538251	0.569401	0.3263475	1.695925	0.09220435
AC079921.2	0.4930971	0.312544024	0.37312513	0.1174856	0.08981486	0.3032633	1.803212	2.16662	0.3355269	0	0.07885248	1.528092	0.3769462	0.8496769	0	0.880133913	0.136396	0.24648	0.2082275	0.5740329	0.2547785	0.4768709	0.09023526	0.2235172	2.853089	1.462827	0.6411998	1.67958	0.06273301	0	0.03238093	0.8626459	0.1762168	0.6666065	0.419897	2.186777	0.3402914	0.56942876	0.7218712	0.2860739	0.4186356	0.216443765	0.4078019	0.3028185	1.321196	0.5001855	0.4042884	1.260576	3.084083
AL118516.1	2.645429	1.779635004	1.621702056	1.954732	0.99623	1.544606	2.546326	4.721532	1.885006	0.4690534	1.633247	3.969332	1.507472	1.693831	4.526784	5.949860501	1.620975	1.037791	0.9898576	1.79321	0.8218509	2.028293	0.9191876	1.561284	3.120649	6.78112	3.255445	5.670923	2.25792	1.6342623	2.572834	5.828975	2.136958	2.698761	2.046399	0.8409318	1.993181	9.882374745	4.253896	1.189929	2.87851	1.381686542	5.954212	3.196851	3.588921	1.593875	0.8985405	4.793951	4.511048
AC091043.1	5.596597	0.86932775	1.011885699	1.12104	0	2.944488	0.3737341	0	3.094349	4.063354	2.257218	0.03837096	1.009628	0	5.166982	3.696809714	0.8219893	1.63395	3.241776	2.613772	2.495058	0	1.903307	2.950624	0.07608015	0	0	0.0237605	0.06300998	2.169211011	1.431051	7.408186	0.3792746	4.094553	2.282416	0.2646303	0.8972087	0.794364992	0.7016693	0.1077514	2.365222	5.087145181	2.662415	1.65903	0.169408	10.55027	0	0	0
HAND2-AS1	0.2419582	8.034279773	2.311067735	0.1400438	0.04157672	0.04211562	9.933351	22.82563	0.02965214	0.04567617	0.1204568	26.60448	1.004312	0.1370307	0.1442235	4.002053621	0.2588735	2.539855	0.09639181	4.637856	0.1208895	0.06157794	3.738534	0.06208179	29.04343	20.95092	18.02414	23.93509	0.04356016	0.402755737	0.08843891	0.06189653	0.01748005	0.0629034	1.102232	4.948042	0.5434657	0.297279521	0.1552253	0.01489817	1.952465	0.028054671	0.03398003	0.04205384	0.02082052	0.872742	0.270519	5.496951	26.95004
AC108010.1	1.13497	3.013918211	1.34958719	1.629754	1.796568	0.7686597	2.047006	3.2564	1.40416	0.4055565	0.3078951	2.669329	1.222247	4.427397	0.08934092	1.068816641	0.6447084	1.681719	1.840095	1.148239	1.282811	3.796285	1.55772	0.8793292	3.289727	0.8103836	1.581279	3.179465	1.830705	0.913033764	0.8784094	0.5850329	2.069394	2.697739	2.071037	5.966803	2.150453	2.262454828	2.737334	2.13118	3.505884	1.458991306	1.944335	1.482261	5.661472	1.186077	1.435113	2.486989	3.174473
AL357054.4	1.42716	1.496634942	2.346882812	0.1187276	0.06292998	0.7273541	1.841945	4.507155	0.7052743	0.733893	0.3378692	6.522899	0.602718	0.3057937	0.6912016	1.229042721	1.069623	0.8050453	0.5218637	0.6497139	0.442852	0.1095717	1.02132	0.1755412	4.707101	2.390977	6.635302	4.008585	0.08114718	0.947832225	0.07853583	0.5858267	0.2401533	0.3648095	0.2076751	1.350433	0.4470557	0.06649631	0.2146151	0.3295721	0.5034432	0.29397586	0.9561027	0.2804255	0.3681644	0.3608303	0.5289028	1.257888	3.550361
AP000240.1	0.7445548	0.387222685	0.112680487	0.8869899	0.3013699	0.5087935	1.498244	1.562508	0.1842294	1.191906	1.349389	1.230587	0.2529654	1.269179	0	0.080543228	0.6178559	0.1488695	1.676876	0.4622743	0.5129391	1.187457	0.1816683	0.2250007	1.626634	1.568571	0.7069275	1.500224	0.3157469	0.124229151	0.4563418	1.21572	0.6335229	6.194131	2.834468	2.227812	0.7279187	1.337485693	0.9610696	0.2519761	1.47495	0.435760678	0.287356	1.6627	1.443154	0.5035053	0.4439691	2.501629	1.910494
AC027307.2	3.374007	3.926527286	3.50352619	3.359332	2.213001	6.61398	4.774695	5.281395	4.037138	2.365494	4.922871	4.102239	3.911754	2.477785	1.01325	3.576614438	4.97299	4.308665	6.031969	2.484746	6.07616	2.419344	5.678581	6.02834	4.438871	3.795999	5.078218	3.142803	2.443902	4.068061522	5.611924	5.945723	3.583333	2.522641	2.183535	2.868639	2.273201	5.071832998	2.651709	2.678999	5.580037	3.307954491	1.42574	4.606038	4.085597	10.72297	6.259591	4.461137	3.225517
DSCR8	0	0	0	0	0	0	0	0.01999132	0.009428407	0	0	0.1062761	0.06473072	0	0	0	0	0	0	0	0	0	0	0	0	0	0	0	0	0	0	5.052954	0	8.32126	0.2672178	0.2443156	0.01314815	0	0	0	0.02426281	1.150739746	0.01260529	0	0.008689066	4.578804	0	0	0
RNF216-IT1	0.1331508	0.649201237	0.302264571	0.2379344	0.1212634	0.06824174	1.159335	2.750616	0	0.2664398	0.2661564	2.269466	0.395837	0.888147	0	0.216056612	0.2762323	0.3993414	0.421707	0.8266983	0.1719944	0.2372066	0.243662	0.3017814	2.454431	1.502743	1.195511	1.59696	0.08469887	0.249932833	0.1748762	0.407645	0.4418493	1.696187	1.100498	2.490037	0.6317353	0.298982954	0.9117537	0.3862423	0.9538091	0	0.9360082	0.223009	0.531348	0.2597402	0.3473586	1.361571	2.526854
AC005391.1	0.06579448	0	0.049786491	0.8230018	0	0.06744125	0.03819119	0.3883358	0.0813995	0	0	0.7136323	0.05588482	0.4388644	0	0.106761112	0	0.1973285	0	0.1021251	0	0.03348916	0	0.04260592	0.03368945	0.2970231	0.08148189	0.09469363	0.1674107	0	0.3024436	0.2877594	0.4030766	10.22879	1.351247	0.7382486	0.4540545	0.253264991	0.3107099	0	1.361563	0.173281959	0.2176538	0.404054	0.675148	0.05133869	0.09808116	0.2883428	0.2110321
LINC00667	4.941163	5.084713516	3.904856569	5.546896	1.994551	3.491798	4.446133	6.104866	3.258929	2.807632	2.659019	6.17465	3.830253	2.770931	5.188851	3.420544492	3.078753	3.081889	2.435529	3.970912	3.176066	2.465249	3.012002	5.15447	5.799315	5.20302	5.185731	4.791153	2.651818	3.663527388	2.128491	3.770445	1.766672	1.818587	2.495361	3.301497	2.249053	2.639890297	2.108847	1.917624	2.997714	3.188966339	2.714071	3.340431	2.561137	2.539652	0.9980406	3.333173	4.576053
LINC00205	0.9677606	0.927970396	0.573636297	0.8646717	0.763846	0.5455905	1.301383	1.650125	0.3591877	0.6455084	0.5674431	1.649482	0.4384006	1.255175	0.6873021	0.471099716	0.7361561	0.5966197	0.5448944	0.6384105	0.7917183	0.968754	0.9740349	0.5117917	1.816954	1.040206	1.787769	0.9130798	0.6976849	0.524781088	0.7626162	1.83413	0.5681757	4.411296	1.454289	1.327185	1.238327	1.852269564	4.593033	0.5731505	2.345044	1.769984061	1.854165	1.368729	1.737863	2.114371	1.815348	1.543322	1.871045
CCDC18-AS1	1.776685	0.916538943	0.524994698	1.22303	0.424084	0.9850565	1.034019	2.13664	1.017842	1.050617	0.442289	1.982991	0.760517	0.6905207	0.7370346	1.08014763	0.3501097	0.7404699	1.108574	0.9313743	0.6418705	0.9592062	0.8664358	0.5737377	1.802667	1.717205	0.7924565	1.35837	0.5188647	0.29331162	0.8188599	2.997496	1.998364	1.854896	1.06138	1.693214	1.087807	1.227059885	0.8633787	0.5099391	3.44761	0.658466615	2.016003	1.633101	1.934848	0.6840188	0.9713641	2.70842	2.475916
LMO7-AS1	0.6053536	0.461173729	0.400810637	0.1802898	0.1378272	0.1939078	0.3294232	0	0.327657	0.07570845	0.3025116	0.4103687	0.1606806	0.1892742	0	0.583225332	0.3139639	0.1891204	0.3195397	0.05872625	0.2443597	0.2696075	0.06923616	0	0.07749141	0.829604	0.3748442	0.3993207	0	0.094690685	0.1490724	2.680676	0.2897325	0.2360664	1.610903	1.63745	0.4895634	0.388368125	0.3216083	0.2195002	1.606064	0.465007347	1.126441	0.9716374	0.1725505	1.358008	1.015214	0.8566813	0.4854094
AL603839.3	0.8158515	0.650918133	0.25255329	0.8173013	0.3827647	0.6842221	1.356134	0.8755207	0.4358573	0	0.2668603	0.4596904	0.2834885	0.18552	0.8173587	0.361046669	0.2051577	0.4078123	0.9396051	0.40293	0.09580515	0.3586385	0.2035887	0.4562706	2.012791	2.032873	1.423711	2.188284	0.6605112	0.371250092	0.9010461	1.16778	0.2271886	1.581125	0.9659467	0.8322075	0.3518922	0.452039635	0.8581242	0.4571864	1.770984	0.423228056	0.460041	0.2484431	0.190269	0.08680905	0.1934874	1.652292	0.8920903
AC147067.2	0.5434305	0.340662172	0.469956911	0.4161794	0.282808	0.5570321	0.7210074	0.661858	0.1440687	0	0.2482898	0.5413093	0.4615816	0.6904395	0.6844318	0.188956085	0	0.3104454	0.3278322	0.421752	0.1002805	0.3951489	0.2841318	0.1005441	0.7950244	1.101467	0.480715	0.6703915	0	0.097148056	0.05098035	1.290238	0.1189006	0.2018272	1.011069	0.9955226	0	0.199223442	0.476601	0.4503932	1.359389	0.272614292	0.7062451	0.2167071	0.2655427	1.09037	0.1735935	0.1134082	0.913012
LINC00324	3.469916	0.782861233	1.761322658	1.829363	1.236572	2.894014	0.7631268	0.7349739	1.49985	1.18599	0.9563988	0.8432211	1.519412	0.8685419	2.707648	3.55837042	1.937518	1.486693	2.252547	1.062136	1.405901	1.179278	1.479	2.05857	0.7007632	0.4795291	0.7139841	0.3153574	1.439515	1.95532627	0.7288819	1.734407	1.199324	0.5098803	0.5074022	1.537334	0.8645191	1.997999647	0.7124538	0.7111486	1.074991	0.889269917	1.978486	1.221283	1.382238	1.076288	1.285136	1.188526	1.013873
LINC01703	0.6285336	0.639554154	0.392894853	0.2767207	0.3152454	0.5882421	1.189695	1.075294	0.3718995	0.3281007	0.2185011	1.206792	0.5338668	0.3949423	0.36139	0.731658217	0.2645684	0.2731995	0.6924008	0.5302172	0.352997	0.5285658	0.7001201	0.2300512	0.7136336	0.7930781	0.2199813	0.5637404	0.9734696	0.341970624	0.7178232	2.103553	1.130063	0.3268077	1.670021	0.5110491	0.212164	0.368175112	0.7097885	0.3567213	1.189045	0.863665986	0.6554136	0.579751	0.9658939	1.194109	0.1833198	0.7185742	1.066428
AP003071.4	0.2621018	3.518554416	0.925547927	0.3122426	0.1803525	0.4119484	6.734737	11.04667	0.1188978	0.1748252	0.2654516	10.04476	0.5788257	0.3399433	0.1283754	0.77971365	0.3625011	1.519768	0.2582572	1.586638	0.2482801	0.08893928	2.781903	0.1697268	11.72967	9.702524	8.720784	5.599707	0.1556111	0.634110482	0.05737275	0.4432481	0.3300634	0.4088416	0.9452876	3.659812	0.09043959	0.08968158	0.9819545	0.3041207	0.7973721	0.214758066	0.1011565	0.2633903	0.2589937	0.8180604	0.3125764	5.717752	8.005113
USP30-AS1	8.071458	1.434081575	4.580736633	6.030089	0.1245907	5.644195	0.6551303	0.6728786	3.787	3.695634	4.348005	0.5299404	3.834585	0.3612046	2.562968	7.4087492	3.926064	2.530177	5.560404	1.141357	3.445918	0.2611236	3.004174	5.38179	0.350247	0.352909	0.5929795	0.1968935	0.4351146	3.637868902	1.931503	5.295212	0.8555649	0.7291009	0.5482156	2.722828	2.478265	0.131651466	0.3714783	1.711374	3.829184	3.512921901	3.47906	1.088359	2.94411	1.681264	8.692816	0.5495803	1.389509
AC124312.5	0.3348644	1.836779247	0.570129629	0	0.2033123	0.9439259	3.110017	3.239191	0.4660729	0.3350381	0.1338727	4.280653	0.2844287	1.535616	0.2460209	0.747128602	0.1157839	0.7532354	0.8838014	1.559313	0	0.7243905	0.9191876	0.1626338	3.300686	2.429541	2.799268	3.574449	0.1065057	0.209520808	0.05497508	0.2929133	0.08547831	0.08705682	0.1258032	1.11826	0.2888668	0.107417117	0.5139466	0.4856852	0.5330575	0.29397586	1.038525	0.1402128	0.4772502	0.06532273	0.06239865	1.773273	1.969108
PGM5-AS1	4.754631	9.037386397	7.589142744	0.9071577	3.450586	0.3807528	19.62104	13.47124	0.4595568	0.5203076	0.386103	30.87903	5.300546	7.371142	2.346974	8.287684821	2.003599	3.824928	0.1568601	4.439568	0.4318369	3.365439	6.593598	0.5532421	74.34932	36.58042	47.84228	33.80526	1.748527	1.069111141	0.04878583	0.06498408	0.09481865	0.09656965	0.6884462	3.334341	0.0961295	0.0476619	0.03508347	0.9158866	3.291601	0.097829715	0.1536009	0.06221361	0.063528	0.3188268	0.5537363	13.45727	16.87849
BACE1-AS	1.756236	1.905234121	0.813975026	1.189944	1.546128	2.340251	5.351998	4.779765	0.6789929	1.625361	1.053167	4.524094	2.125701	2.611358	0.7096571	0.961790173	0.941226	2.216632	2.363953	2.453401	1.61636	2.268317	2.089008	0.7392252	4.822305	5.946275	3.860583	4.033683	1.424383	1.318628019	2.825569	14.0564	3.440711	6.414946	4.541553	3.037992	4.014739	2.732304665	2.467377	1.289537	2.842278	1.830877054	2.505468	1.88743	3.191319	2.689353	2.51988	6.542166	4.095682
MIR3142HG	4.436481	0.418355321	1.342828856	0.3949373	0.04736	1.149374	0.06791758	0.07033887	0.9167968	0.6243562	0.02338845	0.06798713	0.4472243	0.09213737	0.05730865	1.012583444	0.01348548	0.5848677	1.54406	0.03026916	0.6297492	0.03474082	1.623725	0.1136528	0.05491922	0.02515301	0.01811299	0.1403326	0.06202416	0.244031188	1.280602	1.842261	0.5376106	4.699706	0.5616767	0.4011547	0.639248	0.61929399	0.188789	0.3111256	0.3673409	4.511079376	2.830422	0.1306459	2.117821	0.4869255	0.6395522	0.6623364	0.2137071
LINC01089	1.835271	0.595664131	0.756002804	1.769143	0.6560412	1.007391	0.3340897	1.192899	0.8833678	0.5975874	0.5904395	1.876184	0.7932615	1.056358	3.534437	1.057276064	0.5782472	0.607968	1.043279	0.5183245	1.080127	1.403984	0.5564362	0.6539988	1.214981	1.078542	0.695978	0.8179433	0.939477	0.448451603	3.059339	1.823832	2.261989	1.171643	0.9573871	1.468006	1.395816	0.299582491	0.9743898	0.5552116	1.959188	0.59108215	0.7678854	1.603601	1.389847	1.715907	0.8134778	1.717275	1.381651
MBNL1-AS1	0.5110687	4.290894839	1.678383129	0.3815381	0.7447064	0.2339909	7.908848	9.94314	0.2212991	0.3068003	0.2887665	13.48329	0.6742926	2.31619	0.1652095	1.379374642	0.6078788	2.108424	0.1582655	1.776931	0.2948718	0.9607549	1.708372	0.2559331	9.720836	15.02739	10.08458	13.98357	0.6762018	0.558531247	0.2998125	0.2920682	0.2383008	0.5846093	1.175895	10.48223	0.8523434	0.404384256	0.4489085	0.6152382	1.40473	0.224332376	0.5353754	0.2929315	0.3457364	1.504734	1.295163	7.418541	12.22315
PSMA3-AS1	4.254618	2.564598995	2.41287416	2.900429	1.522331	2.113818	3.345005	3.777202	1.908801	1.417932	1.491482	4.354309	2.605542	2.669606	2.104642	2.596885873	1.499362	2.061629	1.751905	1.819024	1.838453	2.860731	1.618121	2.111934	4.141547	4.220285	3.26081	3.54619	2.149721	1.428610091	3.434262	5.268526	3.282095	6.538979	2.586247	5.07728	4.357213	3.79032076	3.020256	2.022552	4.489463	2.118776752	3.638871	3.800474	2.96927	2.265991	2.500864	5.357064	4.540722
PCED1B-AS1	15.93444	1.241786332	2.135875884	1.28799	0.2290879	10.52439	0.4464615	0.6043431	3.007332	4.544686	2.088622	0.5790267	3.063128	0.5727332	3.123956	14.800052619	2.268047	5.752501	9.743996	1.63311	4.208439	0.3434805	2.337012	0.7095153	0.7170775	0.4164828	0.4268444	0.5534922	0.1015455	4.058821908	1.100711	6.696177	0.7038414	1.829826	0.7051272	3.407902	2.003009	1.252250127	0.8909294	1.683876	1.374537	3.248756513	3.504564	0.5873941	3.098298	2.134524	3.5966	3.694074	1.966619
AC104534.1	0.03963943	0.444519328	0.059990083	13.1987	0.144402	0.3656841	0.3221285	0.1299789	0.07356156	0	2.884176	0.4299445	2.087486	0.6610105	0.1747357	0.160801851	20.33951	0.07925681	0.4184784	0.184583	1.996928	0.7263479	0.3626947	3.054603	0.121782	0.1278204	0.2454534	0.3993528	0.1512907	1.686531449	0.5726733	0.2773879	0.6678182	3.648081	2.045154	0.9742695	32.07442	0.457756335	1.329081	0.1437319	1.850946	0.104397788	0.196696	0.8852066	0.7231268	19.67161	21.68651	0.2026721	0.5721356
AL590764.1	2.472277	0.286283438	0.795075173	2.558669	0.1313408	1.267078	0.1793829	0.2229335	0.7073123	1.051263	3.558137	0.9816306	0.9449615	0.2233111	1.407673	3.209303726	1.923353	0.6178974	1.566008	0.1678875	1.876184	0.07864878	1.017943	0.8805223	0.1424145	0.03986025	0.0191359	0.1037804	0.03931614	1.276172192	0.08117533	1.081278	0.1577699	0.5784602	0.2631586	0.8256027	0.9063891	0.257741897	0.2480971	0.3585775	0.3443581	0.895290119	0.9456398	4.399513	1.62081	2.19434	1.451155	0.6545965	0.2808432
MMP25-AS1	0.8930625	0.458533313	0.344784594	0.7859888	0.135002	0.4483665	0.3343079	0.7338877	0.4667544	0.4376453	0.2419061	0.8217993	0.6966309	0.4092859	0.07498541	0.54416078	0.5343932	0.3972112	1.031327	0.3819114	0.550899	0.4842516	0.5069594	0.3163013	0.4722161	0.4043403	0.2437705	0.3619897	0.2689722	0.355793904	0.7731703	1.858893	1.109121	1.692509	0.4820378	2.304063	1.006223	0.544886632	0.8348782	0.4573174	1.825877	0.540810506	1.652012	0.6105121	2.308697	0.4806819	2.991364	2.063412	1.406892
NIFK-AS1	1.812208	1.575068217	1.617230451	1.138109	0.6996333	1.403269	1.909459	2.480258	0.8773136	1.340153	0.6142394	2.88429	1.472337	1.105863	1.707674	2.157483663	0.7491902	1.083084	0.8318131	1.192416	0.597941	0.7970802	1.189537	0.6186461	2.244164	2.604214	3.464018	2.159317	0.8520454	0.949006011	0.6273627	3.437424	0.6888546	2.529769	1.998051	1.547146	1.775681	0.859336934	1.999973	0.7856673	2.153134	1.443940254	1.360265	1.154693	1.201547	1.129699	0.7194197	2.417118	2.111263
AL357079.1	0.523639	0.235670539	0.213357906	0.2399279	0.195647	0.3303047	0.1636667	0.7924746	0.1245836	0.9672196	0.1610318	0.5617178	0.1710657	0.4030146	0.5918635	0.457520241	0.167128	0.1610749	0.2551441	0.6877402	0.4682756	0.6150702	0.07371103	0.2086696	1.216873	0.72736	0.4988389	0.6956666	0.7174314	0.504053649	0.4496705	3.030102	0.4524058	0.6492532	1.432545	0.6026159	0.3127229	0.878621874	1.103271	0.1752652	2.671668	0.565784779	0.4330607	0.2923407	0.5051826	0.2200098	0.09006914	1.117997	1.65801
MAGI2-AS3	1.264131	3.079869308	1.004757768	0.5690469	0.3105212	0.5143519	2.091553	5.082999	0.5527569	0.3552989	0.5107776	4.521574	0.6491581	1.185422	0.5756783	1.453089906	0.4537734	1.111354	0.4604738	1.998112	0.3864141	1.123807	0.7981843	0.187466	4.825497	4.389945	3.206367	4.515581	0.4468749	0.562723325	0.1761662	0.5874897	0.3093837	0.62618	0.9097077	2.867779	0.6809304	0.926161931	1.099167	0.60883	1.766541	0.230426498	0.9704457	0.3932792	0.4411967	0.784592	0.4243645	2.530369	3.63266
AL031717.1	0.2382575	0.367861551	0.240385039	1.017082	0.3857535	0.2442209	0.4148983	1.01563	0.2210753	0.1589207	0.285753	0.769117	0.2023723	0.7283984	0	0.547693952	0.109841	0.2381913	0.1676876	0.2773646	0.4103512	1.172298	0.07266734	0.0771431	0.7726511	0.8707171	0.1475327	1.314482	0.05051951	0.099383321	0.5476102	0.3820834	0.6690001	1.755004	0.9149863	1.994422	1.23318	0.560470195	1.481454	0.4031617	2.528485	0.209165125	0.8210171	0.4212173	0.7923198	0.1549247	0.2367835	2.581391	1.103841
AC009120.3	0.1749389	0.362502328	0.165469721	1.406735	0.292088	0.8069286	0.4569543	1.233305	0.2705383	0	0.4895617	1.016494	0.4086237	1.604464	0.06426277	0.248380871	0.2419501	0.2623354	0.3693704	0.5770169	0.2824664	1.35791	1.200498	0.1699254	1.724335	0.9871821	0.6228679	0.6923895	0.3894827	0.109457264	0.6892782	0.6886033	0.9600897	1.341659	1.905931	2.219954	1.735453	0.5050489	2.147956	0.3171629	3.643425	0.307156064	0.4702043	1.318492	2.41844	0.3412572	0.7497568	2.17222	1.426146
LINC01094	0.4409635	0.074137857	0.086295459	0.09962982	0.4200592	0.210414	0.1412207	0.06980365	0.1740118	0.1369217	0.03039468	0.3593035	0.1226966	0.6803935	0.0335142	0.450288776	0.1261813	0.1824169	0.2568445	0.05310437	0.1964152	0.5262939	0.180868	0.01969314	0.1090027	0.1078698	0.1129868	0.1313068	1.063974	0.161737852	0.1797355	0.5320283	0.1203243	0.1778897	0.3427508	1.088688	1.455982	1.195019974	0.5816413	1.031032	0.2864288	0.186885365	1.251251	0.123092	0.2383825	1.441572	0.9973634	1.005129	0.2601132
AC012645.3	6.113857	0.431626766	0.711744236	0.4449168	0.1007787	2.410339	0.1445238	0.09071278	1.779748	2.269666	0.5529883	0.3000599	0.6814365	0.1230191	0.5284444	4.219630924	0.3826152	1.687066	5.899565	0.3005828	1.322194	0.1267302	0.7087529	0.1791445	0.1274882	0.07136508	0.119912	0.06635949	0.07039093	1.038561833	0.2361692	1.282534	0.1977279	0.1726108	0.1108599	0.2808474	0.2386445	0.07099331	0.20903	0.3611199	0.04403804	0.922888458	0.160154	0.1544473	0.4889019	0.3885535	0.5567406	0.8082606	0.162676
LINC02487	0.008774312	0.059893067	0.053115975	0.02613215	16.07781	0.04496963	0.05093155	0.005754248	0.02713847	0.05267318	0.01403124	0.06118044	0.01490553	11.30541	0.07735659	0	0	0.03508749	0.0185263	0	0.03400202	30.61954	0.04817017	0.1022742	0	0	0.02173275	0.004209429	24.60302	0.021959944	0.126763	1.37384	0.5285815	1.605904	2.303063	0.1969048	0.7190602	0.686763796	0.1616007	11.62539	0.2933171	0.138652674	2.902618	0.03429007	1.750726	0.2259344	0.7521026	0.2563549	0
AL358472.3	0.6487494	0.210873077	0.409088998	0.4186307	0.4267108	0.4987402	0.8159111	0.5672718	0.4347518	1.189991	0.47549	0.4607289	0.8724765	0.3606091	1.191571	0.350896763	0	0.3242845	0.2282976	0.1678297	0.4888371	0.3577288	0.3957306	0.490122	0.4152326	1.185434	0.5021444	0.3890425	0.8253548	0.202957505	1.491083	0.7093443	0.855607	2.529892	0.9478185	2.02203	0.7928174	0.936470189	2.042449	0.5880888	2.065437	0.664456281	0.9836378	1.448753	0.8629603	2.320138	0.282072	2.606202	0.6358084
LIMS1-AS1	0.3762837	0.481592993	0.071183201	0.6163681	0.3426898	0.09642544	0.0819069	1.295538	0.232765	0	0	0.9110086	0.07990241	0.6797645	0	0.114482827	0	0.04702238	0	0.2555269	0	0.9097537	0	0.1218333	0.2890089	0.606678	0.1456254	0.3610401	0.179519	0	0.06177494	0.3291437	0.5763066	1.369548	0.8717432	1.005262	0.8114915	0.663869309	0.4220313	0.1023299	0.4991594	0.082584414	1.283678	0.3413705	0.7239795	0.07340248	0.6310505	1.271147	0.804606
GAU1	0.2155572	1.103538148	0.067963144	5.521068	0.01090626	0.0184127	0.08341519	0.1649244	0.01111178	0	2.901254	0.08350061	6.713338	0.07987871	0.5806802	0.043721624	9.540077	0.07183243	0.3413497	0	2.529171	0.03657263	0.06574387	3.129062	0.174759	0.05792342	0.06673817	0.1034124	0.0228531	7.148199085	0.4010672	0.07856362	0.8895493	0.1307595	0.3329235	0.05758728	5.222036	0.023048669	0.2460056	0.01302679	0.1239106	0.094618331	0.1039911	1.574484	0.1126448	0.02803281	0.08033389	0.7085061	0.1344365
AC009299.2	0.9659299	9.290692228	1.096374525	1.359935	1.01298	1.21513	6.447884	13.04357	0.4345554	1.230003	0.7723223	11.22519	1.044204	2.29409	1.548343	4.381488566	1.457382	3.20424	1.39056	8.178004	1.020859	0.7151345	2.330048	0.4833395	15.82705	7.758473	22.64694	15.27112	0.335149	3.021855876	0.4036527	0.2688383	2.17426	0.5022378	2.903075	3.89426	0.4923737	0.704202233	1.534335	0.7641701	1.537626	0.732350822	1.125645	0.7108503	0.5756889	3.117595	1.636285	4.810416	9.34144
MRPS30-DT	0.3653067	1.212150614	0.499103379	0.1813295	0.2217952	0.1664222	1.59035	2.169443	0.1443727	0.1015267	0.07302147	1.69811	0.1896191	0.5640463	0.3727589	0.864446316	0.1543786	0.3550605	0.08570196	0.7402801	0.1835074	0.3202297	0.6499306	0.0854238	2.140705	1.531347	1.382354	2.166333	0.4002031	0.114284077	0.2199003	0.1331424	0.2175811	0.2427039	0.3456411	0.7102648	0.1925778	0.338526671	0.3833634	0.1913305	0.2476833	0.329609298	0.7972518	0.4305523	0.3355213	0.1900298	0.1361425	4.232136	2.386798
AP003071.3	0.2452013	2.39104718	0.742172389	0.1825681	0.1860918	0.314173	4.305483	6.150772	0.03791971	0	0.294081	7.503724	0.5727431	0.2725916	0.1801464	0.198937372	0.4239084	1.532082	0.5177241	1.332091	0	0.1248066	1.907021	0	7.313464	6.443964	4.97251	4.911218	0	0.306839216	0.04025498	0.2681037	0.06259067	0	0.8597697	2.063465	0	0	0.6079217	0.6223672	0.8131797	0.053815253	0.15209	0.1026695	0.03494619	0.4783195	0.09138162	3.716287	4.849895
AC010761.1	2.395826	0.486720394	0.321037028	0.7581347	0.651549	0.7162726	0.782261	0.7037657	0.5403243	0.2496947	0.5387668	1.063418	1.017489	0.915562	0.4767168	0.992142057	0.6903247	0.6985884	0.5269383	0.1549485	0.7092138	1.168656	0.3653575	0.3716999	0.4855927	0.6598888	3.708831	0.3591827	0.7620072	0.281070183	0.983314	2.859733	1.567134	3.244053	3.112754	1.280116	2.346601	1.905309615	2.321753	0.6153454	1.297759	0.876368526	1.547969	1.462954	1.237771	0.6815653	0.6696576	1.512971	0.9205366
AC016957.2	0.8730958	0.322495308	0.260263578	0.6934141	0.09638152	0.6508717	0.5682291	1.214567	0.4746224	0.5823658	1.4385	0.9633916	0.7415942	0.3823675	0.1555038	0.386379543	2.195526	0.5025517	0.670355	0.3285346	0.8202186	0.377069	0.4357469	0.8052418	0.7044591	0.8019524	0.1638286	0.3300132	0.2019589	0.297974168	0.608097	2.291149	0.6888665	1.265609	0.5698727	0.6926885	0.4108176	0.254608968	0.2748756	0.2494292	0.7721371	0.232268663	0.7658308	0.5169794	0.6636479	0.5367557	0.5127285	1.43004	0.9476121
LINC01224	0.1497543	0.222365211	1.493745778	2.51791	0.06612583	0.5372588	0.205463	0.09820979	0.2568554	0.04086327	0.5932477	0.2742313	1.104319	0.07945763	0.9702001	0.187771288	1.741677	0.4083072	0.07186249	0.04754581	1.292541	0.1524488	0.5730049	2.080554	0.04879655	0.04828943	0.02107503	0.04245316	0.08660049	1.311793504	3.048582	2.042306	2.293599	2.530617	2.86757	0.3418837	0.8103344	2.41062782	0.2507361	0.1184742	3.510805	2.007883666	0.7374706	0.3648254	0.1358194	0.2602604	0.01014735	0.8054528	0.0764159
AC004847.1	1.596695	0.383524718	0.408660856	0.2167888	0.06415347	0.8062953	0.07496345	0.2078846	0.3340744	0.140958	0.2252928	0.1728199	0.2692473	0.2871412	0	0.895374327	0.2922772	0.4694857	1.189871	0.4555817	0.8037656	0.1673231	0.4726609	0.1368473	0.1262429	0.1514314	0.1017777	0.06758875	0	0.337908493	0.2929703	1.458282	0.233757	0.2075515	0.1352609	0.997411	0.5671523	0.195835288	0.1663298	0.323536	0.1744315	0.422580684	0.6505411	0.09176317	1.244896	0.6412635	2.00394	0.8832605	0.6966489
AC022613.1	0.4920157	0.779646552	2.153174748	3.985749	0.01493632	1.445747	0.556913	0.419467	0.8116149	0.7219974	3.068503	0.3176543	2.779106	0.02734882	3.79552	0.552203901	8.93703	1.262489	0.6059983	0.8146121	3.01886	0.01252171	2.355978	5.320788	0.7054098	0.1533658	0.1726427	0.2950523	0	1.970230753	1.001607	3.235001	0.3516608	0.1705499	1.051548	2.585078	1.400624	1.352057993	2.002091	0.333021	3.929156	4.852105954	0.7799062	2.952872	11.20087	0.8190172	1.491364	1.922654	0.4690502
AC006504.5	0.8117254	0.548973456	0.511858583	0.6524722	0.7472051	0.5502214	0.2583867	0.4436121	0.3131529	0.6462241	0.3314918	0.4226328	0.6783467	0.6379867	0.5322397	0.754170379	0.4225066	0.2792257	0.5436556	0.4911084	0.7159296	0.4598131	0.5270891	0.2515166	0.3687098	0.3940279	0.2161862	0.4166384	0.7828509	0.709949907	0.733657	1.278825	3.522451	1.318366	0.6120905	0.3987367	1.370333	2.626234632	0.2246406	0.3354733	1.065216	0.390786039	1.021408	0.3605913	0.8309593	0.2894479	1.021391	0.5163922	0.3382767
AC007098.1	0.4247764	0.513061727	0.146103213	0.2070152	0.597864	0.2869735	0.4034725	0.8483752	0.5016367	0.7147672	1.103816	0.635746	0.1721993	0.5741841	1.815727	0.274138096	0.1735763	0.2123291	1.019186	0.2247719	0.1995253	0.6289737	0.4593301	0.2000498	0.7810328	0.7222183	0.5260561	1.055972	0.6141033	0.132888843	0.2218874	1.190685	0.2809309	0.4567861	0.6528341	0.3559186	0.5413144	0.216775507	0.4604629	0.2800423	1.721198	0.093227284	0.2954107	0.6467645	0.3137037	0.4067774	0.2734371	1.367974	0.7070272
LINC02362	5.043419	0.336038479	2.135187316	1.323358	0	3.324534	0.4847811	0.170161	2.9593	1.216889	1.030825	0.06910101	1.281009	0.04056363	1.14377	2.341953729	1.88401	2.172444	5.444242	0.1132714	2.79651	0.02063571	2.834079	1.333671	0.03321461	0.04183381	0.0251042	0.06612925	0.02063138	3.064289138	0.1331164	1.383055	0.4512093	1.408137	0.09747815	0.3552568	0.2028436	0.197675446	0.05360784	0.1352441	0.8217729	2.370399499	1.186929	0.280662	1.220325	0.3353249	0.2840525	0.2961237	0.3554319
AC080162.1	0.4569433	0.512419429	0.138307075	0.7893187	0.1942025	0.2810281	0.8752861	1.288565	0.08479805	0.09143607	0.1096066	1.274447	0.4269327	0.6349829	0	0.222437103	0.4423842	0.365453	0.3859206	0.283704	0.2360982	1.046622	0.1672385	0.02958985	1.052881	0.7661935	0.7073657	0.6357266	0.8720016	0.114361663	0.3600812	0.8393667	0.3032652	1.805675	1.052886	1.440483	1.103695	0.556993848	0.6905226	0.4970608	1.745736	0.120344497	0.6802235	0.5612318	0.729386	0.2495834	0.1021762	1.268278	1.099215
PSMB8-AS1	19.1125	3.078182176	5.186267179	4.582524	0.5934717	6.648166	1.68881	1.945726	5.093331	4.740334	2.923928	2.396602	4.620108	0.965213	4.697473	15.935587096	2.783325	6.415049	8.959599	2.400778	4.8277	0.8955561	3.472277	2.911681	1.625175	2.024659	1.666265	1.688177	1.038744	3.151510827	2.408985	17.9051	4.174198	6.589188	3.41012	6.316457	8.432067	2.847792388	5.088523	2.93552	4.631398	8.349004834	10.29987	2.831277	4.667707	5.886345	4.517137	12.29691	3.620843
AL162586.1	0.7288927	0.861686796	0.226664798	0.3746911	0.2667399	0.4810329	0.5274192	1.591192	0.2717664	0.1998002	0.2075712	1.57034	0.228986	0.7548129	0.04401442	0.364541447	0.1519052	0.3094437	0.6746311	0.5966843	0.38693	0.686103	0.3471668	0.1099183	1.002077	0.553786	0.4451588	0.5652399	0.4446031	0.299874908	0.4655389	0.5240372	0.2140952	0.4724392	1.000304	0.6615404	0.3703717	0.730264297	0.5846932	0.2751568	1.038438	0.490875579	0.4541719	0.6410558	0.8652097	0.7713141	0.2828072	2.895341	1.078202
GASAL1	0.1506831	0.66508131	0.132024834	2.017116	0.1396379	0.1056794	0.805606	0.5669084	0.1324576	0.06347842	1.534543	0.1597501	0.4782706	0.05289953	0.05826582	0.154424344	1.085889	0.2219975	0.1339604	0.1846483	0.6556337	0.1332109	0.1306163	1.70502	0.1664942	0.2199288	0.2160753	0.1445788	0.1917027	1.250459285	0.2031105	1.234812	0.3765397	2.078285	1.207663	0.6652799	2.004505	1.287258782	0.4007377	0.3910891	0.6312275	1.190555472	0.2820305	0.2302351	0.2893529	0.9777398	0.4196965	0.9384137	0.36884
A2M-AS1	0.5322389	2.135907611	0.867447838	0.2987386	0.1491451	0.230814	2.103199	4.591291	0.2279334	0.3481829	0.1309412	4.258284	0.4781569	0.466527	0.4060692	1.004806167	0.3397456	1.033484	0.1296672	1.151819	0.3437534	0.2396492	0.8990594	0.1524444	4.701107	3.016631	3.321056	6.182143	0.2604336	0.448290414	0.03360703	0.5013736	0.1358606	0.1383695	0.4204153	1.017209	0.2119059	0.275795408	0.7153698	0.1558757	0.5050914	0.188697096	0.6010055	0.1771423	0.1575448	0.4791923	0.3127903	1.749394	4.338947
VIM-AS1	1.329035	0.422844451	0.349430185	0.1744295	0.05470651	0.6465151	0.8629829	0.3914766	0.5852428	0.4732918	0.1801098	0.4362963	0.3730985	0.2191201	0.6123351	0.813276351	0.1246189	0.833231	1.022583	0.2884573	0.4655591	0.05732833	0.2267206	0.1094022	0.2479861	0.3631845	0.334763	0.5241267	0.1432908	0.295979695	0.05177372	0.3940802	0.2760022	0.3572301	0.09026842	0.5295794	0.4080678	0.166194555	0.2446684	0.5064098	0.1792914	0.266969042	1.229547	0.2892475	0.5008252	0.3251708	0.4449349	0.4935989	0.3913593
AL606834.1	0.8060808	0.720535625	0.152489761	0.4401311	0.1631368	0.5508375	1.286723	1.013213	0.4155274	0.268833	0.3759658	0.4163364	0.2282242	0.5227392	0.09870299	0.626742066	0.1393567	0.4029283	0.2836632	0.5473937	0.2603089	0.7180116	0.1843879	0.152246	0.6191193	0.9963868	0.7071116	1.450173	0.5982175	0.294207362	1.455688	1.645226	0.5829928	0.4191238	0.7907271	1.202364	1.043034	0.883457544	0.9199431	0.3409976	0.8019802	0.530740849	0.7222001	0.2625141	0.8807695	0.6289758	0.2503419	1.103947	1.113184
AC018521.6	1.138539	4.4735779	1.31763292	0.5584947	0.4066245	0.7551407	3.809771	6.192894	1.118575	0.6700763	0.1070982	3.683956	0.6257432	1.63799	0.3936334	1.195405763	0.64839	2.209491	0.4242247	2.131062	1.297659	1.056758	0.9804667	0.3035831	3.875091	3.887266	3.193239	3.116598	0.6816363	0.921891554	0.3518405	0.702992	0.8547831	0.4178727	0.8722355	1.07353	0.2888668	1.074171168	0.6325496	0.9713705	0.7107433	0.646746892	1.440088	1.233872	1.06904	0.57484	0.8985405	2.152386	2.899959
AC020913.3	0.1794873	0.700098614	0.407452642	0.748383	0	0	0.5209279	2.471887	0.1110289	1.077483	1.004581	1.807733	0.762269	0.8979166	0	0.582488626	0.7447223	0.1794374	1.89487	0.2785973	0	1.18766	0.3284564	0.2324579	0.6433337	1.273296	0.1111413	2.755458	0.2283482	0.224606306	0.7071995	1.099011	1.282858	2.146473	1.258703	0.8631181	2.167656	1.49696494	0.5085699	0.1301636	8.285846	0.157571061	0.4453197	1.102259	1.227869	0.5602078	0.9364789	3.146397	1.918985
AC104041.1	0.05850304	0.014262113	0.088538166	0	0	0.1499183	0	0.3261166	0.01809467	0.1756002	0.02338845	0.4759099	0	0.04877861	0	0.023732424	0.04045645	0.02924339	0.5558615	0.3178262	0.03778495	0.05955569	0.05352939	0.03788427	0	0.01886476	0.01811299	0.3367982	0.223287	0	0.03841805	0	0.02986726	0.1520941	0.02930487	0.04688821	1.034572	0.506695083	0.5111117	0.02121311	0.01552145	0.025679769	0.5805993	0.5389142	0	0	0	0.04273138	0.3283792
CYTOR	5.005235	0.58556787	0.835104999	0.5916346	1.41895	2.102778	1.333973	1.221877	1.863332	1.61082	0.9395105	0.4727755	1.323384	0.9490422	2.165354	3.665835538	0.9068401	1.778279	4.317738	0.6600161	2.222216	0.3932166	0.5583568	0.3279028	0.2526319	0.4228577	0.2492318	1.037109	1.197572	1.462280637	3.171757	8.926737	1.345591	2.676745	6.497211	2.400325	3.612088	1.686784412	3.583853	1.487692	2.6421	1.818039947	4.150175	1.42436	3.068045	3.35845	17.91802	8.482989	0.8259521
LINC02532	0.2036543	0.054612458	0.066778673	0.02628317	0.02060805	0.1043758	0.003940453	0.04897118	0.2981488	0.20376	0.04885037	0.1025567	0.06919234	0.01320688	0.1047357	0.143198792	0	0.1425184	0.3655007	0.1870311	0.1052262	0.01382124	0.04969083	0.01318785	0.006951953	0.01751197	0.008407058	0.008141837	0.008636466	0.123176681	0.01560261	0.8728906	0.6272892	0.1041258	1.848133	1.969546	0.1903199	0.635857329	0.18754	1.309513	1.689386	1.269388653	0.5249293	2.315639	0.03095989	0.2913335	0.03541902	1.579248	0.0127013
AC008770.3	0.4314599	0.303862246	0.217656326	0.4283327	0.2037467	0.7862382	0.8069929	0.5030295	0.2372413	0.1918594	0.07666214	0.4828345	0.244317	0.8260747	0.8453026	0.894580556	0.06630362	0.4792666	0.4048868	0.4836759	0.3096267	0.9516503	0.8772873	0.2483524	0.6136807	1.051186	0.5343332	0.5749738	0.6708947	0.179973001	0.7870364	0.6709468	0.4650166	1.346032	0.4082332	0.4354525	1.033871	0.768904575	0.6565406	0.521489	1.831531	0.084172575	0.8325955	0.5352852	2.022399	0.07481407	1.179174	1.22556	0.5125495
AC090948.3	0.447904	0.436767511	0.18486962	1.01867	0.09888872	0.2086884	0.1181778	0.5874764	0.4030088	0.488876	0.1302282	0.2208245	0.830057	0.2489686	0.05983085	0.59464583	0.6194756	0.366365	0	0.4424186	0.3155832	0.2279816	0.1490274	0.1845741	0.229345	0.2626002	0.2017084	0.273483	0.2072125	0.254771218	0.5080456	1.353462	1.496724	1.312646	0.1223784	0.979036	0.7025072	0.626957255	0.2884357	0.2952896	1.361183	0.39321272	1.212304	0.9320374	1.253496	0.2224055	0.6676995	0.4163789	0.6530122
LINC00578	0.5636251	1.87931658	0.894260592	0.335724	0.5188252	0.2236382	2.047407	3.195501	0.1349622	0.07276355	0.1599095	4.127179	0.3243041	1.222851	0.5343079	0.914563787	0.1257297	0.7088796	0	1.086507	0.2113691	0.6385465	0.3992581	0.1883775	7.652528	3.001728	2.003966	5.154971	0.9252357	0.227518543	0.04775793	0.3975931	0.22277	0.6522912	1.666637	7.752209	1.929134	0.769851686	1.442459	0.5274054	0.9165075	0.079807061	1.323208	0.5379746	0.238393	2.057084	0.962173	6.068947	10.03035
AP001189.3	0.1378551	1.00820653	0.312943657	0.6569085	0.2929445	0.3885901	0.5601375	3.209421	0.3411027	0.4137798	0.4960076	2.216144	0.204911	0.4022924	0.1519207	0.223689949	0.3336569	0.4479045	0.7276767	0.4012058	0.3116243	0.3508388	0.4414736	0.1115869	1.111752	0.3333933	0.9389818	1.091231	0.04384565	0.51752605	0.1810546	0.1205849	0.2463246	0.4300687	0.984009	1.767779	0.8918928	0.552760893	2.213438	0.5748394	1.060656	0.09076674	1.225598	0.57722	0.5697678	0.7798591	0.3853188	1.032084	0.9395953
AC104825.1	0.7457922	1.397261297	0.465057006	1.275111	3.29123	1.274098	1.8198	3.405551	0.5211422	0.7047247	0.4306671	3.541678	0.6275991	4.656017	0.3551363	0.739540038	0.4584317	1.173606	1.618426	1.098654	0.6600795	5.708144	1.63015	0.4069265	3.175228	2.707699	1.911364	1.931402	2.934298	0.665384947	0.181389	0.6644418	0.7896943	0.4308629	0.9616129	2.110494	0.1965788	1.151865912	2.422973	1.482319	1.608579	0.387986608	1.016555	1.634622	1.72427	0.4418382	0.499266	2.980918	3.901907
AC024075.2	2.208559	2.02739861	1.244763671	1.542347	1.276188	1.733007	5.030685	5.094326	1.140063	2.438295	0.6941749	4.826379	1.630107	2.252073	0.716183	1.754781588	2.043394	1.279085	2.540644	1.489446	2.065859	2.22504	1.282162	1.252637	4.843253	5.402646	3.923522	3.967811	1.879648	1.46764134	1.680379	3.890398	1.228613	2.732272	1.121553	2.042719	1.497871	1.182390449	1.388238	0.806343	3.911742	1.537735236	1.839123	1.649681	1.875564	1.224147	1.146644	4.861732	3.859466
AC090948.1	0.694737	0.318806291	0.278314646	0.7302722	0.09924897	0.167559	0.7590934	0.643218	0.3791971	0.4088808	0.1307027	0.9814997	0.6248106	0.4088873	0.1200976	0.464187202	0.5086901	0.1634221	0.1725747	0.348881	0.4223105	0.6032319	0.07478515	0.4763481	1.109052	0.6325364	0.126527	0.2744793	0.1039837	0.460258823	0.6709163	0.5004603	1.314404	1.189935	0.4094142	0.9826026	0.5640531	0.262183855	0.1736919	0.08890959	0.520435	0.322891518	0.7097536	0.524755	0.9318983	0.1913278	0.731053	1.641733	1.048626
AP000695.1	0.05024841	0.195996253	0.266159807	0	0.04576233	0.5408139	0.01458365	0.09885966	0.2331234	0.1508234	0.0602652	0.3503659	0.1280407	0.02793071	0.1476676	0.142686884	0	0.3767583	0.1591436	0.09749346	0.1298144	0.02557627	0.3218357	0.0325389	0.05145846	0.04860897	0.1089011	0.0361596	0.03196363	0.220078967	0.2804776	0.2417437	0.7439389	0.06531699	0.4278905	1.033658	0.3034233	0.402964548	0.9017197	0.14576	0.226634	0.198507776	0.7064608	0.4067688	0.286457	0.8037695	0.4119848	1.449733	0.09401524
AC245060.2	0.2568998	0.77241319	0.550786809	1.989295	2.677591	0.7899893	0.4473617	1.403971	0.7151194	0.4283884	0.2054077	1.326874	0.9091949	8.663105	0	0.347381099	0.3553064	0.7704851	1.356062	0.7975114	1.216762	5.230444	0.9402377	0.1109055	1.600442	0.1656787	0.5302543	1.499496	5.610654	0.107159497	1.462085	0.8988638	1.267819	2.782828	1.265394	2.951183	1.920633	1.400932397	3.255397	1.987231	3.703258	0.714181813	1.451821	1.649373	2.904668	0.50114	1.34038	1.72006	1.762427
AC139887.2	1.082622	0.791778195	0.689866906	0.873962	0.5275792	1.270336	0.7524513	0.8220939	0.8194991	0.4845821	0.6264392	1.103622	1.004259	1.084785	0.6488703	1.051715575	1.083591	0.8544639	1.11286	0.5306616	1.288047	1.065848	1.251262	0.5073486	1.035753	0.6063313	1.869996	1.107104	0.9605121	0.713035892	0.3367616	1.682159	2.08719	1.962786	1.077461	1.408085	1.019929	1.370847014	3.390466	0.7437923	1.458829	1.300586535	1.095628	1.351977	1.429266	1.233791	1.656357	1.331808	1.180328
RHOXF1-AS1	1.097067	0.333213268	0.415073666	0.4124355	0.2183875	2.93114	0.2714253	0.4128068	5.267755	3.022997	1.790299	0.2577698	3.23086	2.329265	0.3039024	1.284043064	0.1243691	0.4494925	0.6075736	0.1884301	0.5459357	0.3112411	0.3126589	0.1339311	0.3084981	0.06959168	0.1002276	0.1768753	0.04576115	2.846963696	0.08857709	0.6056673	0.2938124	1.267087	0.2927845	0.1969931	0.1318714	0.103843722	0.09767124	0.7434196	0.2338046	1.949902408	0.2602904	0.9438183	0.2409396	1.845374	0.2278864	0.2364527	0.187476
AL928654.1	0.5119209	0.787188547	0.43951488	0.9851465	0.203223	0.6861903	0.9428817	0.9555132	0.645517	0.4924869	0.7556552	0.7169426	0.351199	0.3447464	0.2025165	0.591050877	0.8986337	0.5708299	0.4572965	0.496622	0.8138603	0.2355115	0.7566458	2.084624	1.058579	0.6158487	0.8778163	0.6281468	0.2003933	0.886992871	0.01939446	1.403645	0.4623855	0.8650675	0.922152	0.56809	0.4246177	0.92211868	0.9809515	0.2998504	1.185794	1.538374773	0.3989444	0.2638141	0.5612244	1.597784	0.4476056	1.071406	1.157791
FENDRR	4.688595	14.678760039	5.976371834	2.786867	0.9141421	3.604459	14.8382	15.55161	3.347616	2.200158	2.043376	12.87729	3.34299	4.335048	2.061941	4.551362104	4.580307	7.595392	3.116288	5.906612	2.738166	0.6571219	7.220481	1.468898	19.933	14.98245	11.70091	19.51054	1.176186	5.032569546	0.6114491	0.6498408	4.072566	1.485027	3.620441	8.473461	1.239002	0.421543022	1.679329	2.183761	5.044055	2.043554047	3.04198	4.070152	1.456909	2.256908	0.8687508	12.19837	22.16223
AL021707.8	1.96161	0.836866513	0.278314646	0.9493539	0.2977469	0.5026769	1.067475	0.643218	0.4550365	0	0.882243	1.329774	0.3124053	1.090366	0	1.094155548	0.5086901	0.2451331	0.2588621	0.4757468	0.7918322	1.060856	0.2243554	0.4763481	1.381083	0.6325364	0.1518324	1.058706	2.027682	0.306839216	0.6440797	0.9651734	0.6884974	1.27493	0.982594	1.113616	0.4230398	1.573103131	1.157946	0.7112767	2.667229	0.322891518	1.318114	1.84805	1.887094	0.5739834	0.8224346	1.701433	0.6553911
AC104564.1	0.4154799	0.040514966	0	0.2969774	0.05045156	0.7665822	0.6270428	0.4904537	0.05140228	0.6651127	0.3986431	1.094425	0.2823218	0.2771348	0	0	0	0.1661458	0.8772547	0.2579605	0.429349	0.3806601	0.1520631	0.1614291	0.5531308	0.3215393	0.4630888	0.518243	0.1057167	0.103984401	0.1091357	0.1453718	0.4666482	1.728239	0.4994853	0.532789	1.003545	0.586417889	0.5493811	0.1807828	1.895974	0.072949565	1.786776	0.8814363	1.136916	0.2593554	0.1858093	0.9104158	0.4442096
BX284668.5	7.817239	4.435910266	3.475645893	2.078257	1.153037	3.802731	8.562495	6.401001	5.10886	3.535048	4.166919	6.193209	8.440478	1.448411	17.97599	8.169746972	2.626563	4.680208	3.73006	8.706166	6.161327	2.068153	3.152017	5.319533	3.075555	5.924425	5.00464	7.839563	2.472273	6.134670263	16.27046	6.103899	1.217561	8.404753	3.318431	2.406989	6.40056	2.15341716	13.78628	1.505337	6.538349	4.109875115	6.976383	6.361464	12.63924	10.09725	0.9546502	13.54871	2.69149
AL354993.2	0.1655787	0	0.06264647	0.1972543	0.1256635	0.1272922	0.1441682	0.1628813	0.0512126	0	0.2316837	0.06414038	0.10548	0.2531028	0	0.033584446	0	0.04138317	0.08740176	0	0.4277647	0.2317672	0.227253	0	0.06358728	0.1067843	0.02563222	0.03971774	0.1053266	0	1.630995	1.194892	0.4437933	0.1721862	1.161165	0.1990586	1.178385	14.686020643	1.700707	0.03001929	0.06589456	0.290721515	0.1711715	0.06933029	0.5191637	0.5813964	0.1542697	0.9675267	0.08851408
SH3BP5-AS1	1.749321	1.33375014	0.367202509	0.9650599	0.5512447	0.6979869	0.9631668	3.054108	0.4454326	0.3054089	0.1971312	3.05012	0.7944457	1.15074	0.1667604	0.847748033	0.2381518	0.6533675	0.9502445	0.5588469	0.7127732	1.966047	0.6731837	0.3928023	2.578962	1.552172	1.579978	0.8185749	0.7020123	0.293833472	0.393197	1.290546	1.504436	2.930138	0.5096789	1.691626	0.469251	1.619407187	0.6616229	0.5534169	1.364304	0.59436145	1.585896	2.418615	2.766436	0.5404935	0.6854817	2.964211	2.608772
AC022146.2	0.3223551	0.094302076	0.048785039	0.5376314	0.1957173	0.198254	0.7484596	1.268415	0.1196432	0	0.3092921	1.398555	0.1642821	1.397619	0	0.366147664	0.3566678	0	1.361257	0.2501772	0.1665578	2.526796	0.35394	0.417489	0.6602357	1.039459	0.5189788	0.6185925	1.394367	0.161355105	0.3810342	1.973798	0.09874218	6.939029	1.259478	0.3789232	0.5561515	0.12408529	0.334906	0.2805251	0.4447252	0.056598801	0.6398271	0.5398997	0.5145525	0.100612	0.5766496	0.7063571	1.998943
AC010719.1	1.832116	0.087863782	0.386361831	0.5724865	0.145884	0.8312337	0	0.09848469	0.7989028	0	0.1200732	0.1861531	1.045951	0.3505922	0	0.584827938	0.2492377	0.06005268	1.331736	0.1864775	1.163898	0.5350644	0.2748129	0.1555943	0.07689493	0.03873968	0.03719588	0.1008629	0.4203196	0.338262509	0.7297629	4.492514	0.7820064	2.514276	0.7672816	0.6098187	0.8031811	0.905639895	0.6098981	0.2395917	2.326804	0.263673128	1.068092	2.246908	0.3595668	0.3749717	0.1567066	0.3729414	0.1926692
AC018607.1	0.200023	0.032508294	0	0.4567185	0	0.239201	0.2322115	0.24049	0	0.2001268	0.1332759	0.4648986	0.4530573	0.05559167	0	0.054094412	0.1383214	0.1333116	0.3519447	0.05174542	0.17225	0	0.122012	0.1295271	0.06827995	0.1074983	0.02064289	0.1279466	0.04241236	0.041717367	0.06567603	0.1166431	0.3233696	0.3293413	0.3673777	0.6234343	0.4601265	0.213876577	0.3463515	0.09670405	0.6191282	0.32193196	0.6341228	0.2233404	0.2470638	0.1040505	0.1490892	0.7304971	0.1069271
CEBPA-DT	1.245306	1.726955039	1.652920558	3.210274	0.7436899	2.218136	0.841353	0.7095737	1.572236	1.613609	1.305837	1.209942	2.141497	0.9191594	1.319872	1.283634797	1.42586	1.132709	1.163819	1.433864	1.780001	0.420839	2.166796	3.60241	0.8101255	0.7702022	0.7205476	0.5729438	0.5584037	2.005413445	1.400939	1.482157	0.9588504	12.18574	4.703979	1.581641	2.562345	2.28547265	0.25066	0.8290678	3.092687	5.869486178	0.1941605	1.293598	0.6633734	2.317739	0.1902052	0.3205923	1.053128
AC008105.3	2.069244	0.49709543	0.23281443	0.4204318	0.06226745	0.3462915	0.2066062	0.7912671	0.4776721	0.2414365	0.3424751	1.126398	0.4867945	0.2012003	0	0.998484806	0.100124	0.5066128	0.9425948	0.3136935	0.4987329	0.1780986	0.1103981	0.1718901	0.4942448	0.4824387	0.2502846	0.4428117	0.145826	0.083042127	0.2812761	1.440623	0.2771897	0.8971136	0.4291088	0.754271	0.5672476	0.282536767	0.3732111	0.5599942	0.3649272	0.296584412	0.7483861	0.313226	0.7256666	0.5789993	1.384951	1.383617	0.6901433
AL583785.1	0.7011224	0.320479712	0.530537294	0.2871168	0.1596319	0.4491693	0.4069749	0.5747505	0.1897467	0	0.4554809	0.6789861	0.446642	0.535866	1.674095	1.350986804	0.06060565	0.3504637	0.2775689	0.5781439	0.1132073	0.1784344	0.1603791	0.08512862	0.4711917	0.8478087	0.515548	1.093169	0.4459925	0.219342096	0.08632806	0.4599655	0.06711383	0.113922	0.4609508	1.357987	0.1890046	0.168678441	0.2483252	0.4766735	0.6975557	0.076938995	0.3261619	0.4158915	0.09992425	1.778003	0.2939561	1.50432	1.147831
U62317.1	6.410262	0.163540478	0.394818451	0.4217868	0	1.06965	0.1946989	0.02444122	0.7146795	0.5220362	0.2383912	0	0.6331138	0.1864445	0.1095243	2.267786907	0.20618	1.490344	1.25905	0.1446207	0.5295542	0.1138186	0.5456086	0.1448035	0	0.02403533	0.02307751	0.03575917	0.7112173	0.559650264	0.8076406	1.532199	0.8752297	2.926092	0.8587496	4.400819	1.221686	1.099865628	3.643202	0.7837927	2.432407	0.719801358	2.404134	0.270488	1.933418	1.657591	2.277862	0.1905521	0.5179985
AC134407.1	0.1265778	0.123430644	0.071835797	1.357132	0.1729158	0.2919283	0.4224732	1.203652	0.1174495	0.4432521	0.1265087	1.446461	0.05375663	0.7035861	0	0.462129552	0.262596	0.1265426	0.5345191	0.417503	0.1226279	0.8697735	0.05790838	0.3893424	0.8263656	1.163256	0.2547315	0.182175	0.8856946	0.039599137	1.288386	0.525922	0.7269876	2.813568	0.935214	0.7946746	0.7097403	0.466938722	0.6425866	0.2065361	1.393668	0.166683069	0.3925596	0.7596671	0.7937566	0.3703771	0.2594516	1.687287	1.031894
TFAP2A-AS1	0.3580199	0.168094008	0.100338022	0.33173	0.2656758	0.2446539	0.1462416	0	0.1066324	0.21227	0.2862597	0.01027308	0.4843021	0.2727124	0.01948392	0.44108366	0.1467144	0.212101	0.11199	0.03087293	0.1541546	0.2632224	0	0.2661863	0.1086345	0.1368252	0.05747555	0.05089129	0.3542636	0.165932555	0.4876277	0.6959288	0.4806387	1.709854	0.6110724	0.4321825	0.3774731	0.051042176	0.1815963	0.2596349	0.605098	0.24445865	0.5373489	0.2739066	0.6803354	0.4862914	0.7906779	0.0774822	0.1063268
AC132192.2	0.938905	0.104907977	0.074006946	0.2563275	0.2375226	0.3208016	0.1021872	0.2309024	0.3145981	0	0.3440773	0.515248	0.2990593	0.3805468	0.02874176	0.60305601	0.3516924	0.1368856	0.5369074	0.09108457	0.5558703	0.5376368	0.1431806	0.202666	0.2503946	0.2522976	0.1937948	0.2252173	0.4230513	0.07343275	0.7578605	1.437242	0.8687935	0.8441551	1.136579	0.2090279	2.412931	0.426671651	0.489578	0.2695193	0.9133702	0.360613806	0.6956098	0.5460189	0.8586342	0.6410398	0.2186945	1.857343	0.3555226
AC137932.1	0.4773599	0.613601905	0.328378983	1.292455	0.5269602	0.8006855	0.9068377	1.337601	0.2684452	0.6947019	0.2775851	0.8069034	0.737204	1.95388	0	0.59854368	0.8402734	0.2603057	1.374422	0.2020774	1.401405	2.496011	1.19121	0.2248142	1.199918	0.9515574	0.9673808	0.4372025	0.7177288	0.597357196	0.1994841	4.061694	1.572999	2.820506	2.347677	3.060702	1.909203	0.528982552	2.049363	0.3776508	0.6447555	1.21911846	0.7895739	0.2907313	1.731763	0.7449571	0.9056856	1.458074	1.043935
AL731567.1	1.019814	0.378841242	0.183735859	0.05785273	0.2063927	0.1991123	0.08456621	0.1910859	0.1502015	0	0.03882888	0.07524694	0.4949799	0.2969301	0	0.590999012	0.2014941	0.2912945	1.230435	0.2261342	0.1881887	0.1977455	0.08886806	0.03144722	0.2237942	0.1252751	0.0601414	0.1164882	0.3089126	0.182310313	1.08427	0.8070967	0.1735469	0.101001	0.7297675	0.3113702	1.005406	0.342711754	0.1146667	0.2817395	0.02576829	0.383695765	0.9237331	0.02711185	0.2491618	0.3789284	0.2533763	0.9577101	0.1298015
AL357033.4	5.289264	2.845240287	4.537899508	1.715796	10.31256	7.407042	0.9585418	0.3745579	4.562201	4.745416	4.119901	0.5002027	2.425593	2.132573	1.988589	3.142924242	1.253568	4.840938	6.370413	2.466827	3.656713	7.185565	7.634293	2.966829	0.4068835	0.4243892	0.8764602	0.3156978	7.439955	4.008607285	0.9294957	21.3629	1.261408	3.692712	3.831138	1.69832	3.630897	2.142754506	3.04898	4.619117	0.658824	11.761149337	1.704553	1.129875	3.234737	9.91098	0.8884297	1.677745	1.042061
RRN3P2	0.7667122	1.214929783	0.812236506	0.1940946	0.08146386	0.4617176	0.5785615	0.8673552	0.6462063	0.1150665	0.1532588	0.9058562	0.3418977	0.335616	0.6477885	0.629826713	0.1590607	0.364087	0.4451852	0.699171	0.2352158	0.1561015	0.1929208	0.1737724	0.6183259	0.6118999	0.4688254	1.218424	0.06096437	0.155909973	0.3776161	0.8383252	0.3424974	1.943438	0.5280761	0.7271511	0.9259531	0.239795751	0.9142382	0.2641082	0.4017476	0.740402252	0.760905	0.3477867	0.5463607	0.3215631	0.4857552	1.70805	0.553317
AC245100.7	0.10152	0.123744806	0.07681988	0.120941	0.2465506	0.1040609	0.8544631	0.5326195	0.1255983	0	0	0.8258437	0.172459	0.6207317	0.4475131	0	0.07020383	0	0.1071759	0.1969721	0	0.8526098	0.09288924	0.09861053	0.8317178	0.7529258	0.4714705	0.1704628	1.162406	0	0.9999992	0.1776036	0.4923705	2.058638	1.856119	0.488189	1.57635	1.237484069	1.294437	0.1840549	0.1616057	0.356495613	1.133449	0.2550476	0.1157494	1.069401	0.5675171	6.080424	0.8140492
AC002091.1	1.248678	0.333866597	0.213357906	0.1679495	0	0.7431856	0.1402858	0.1056633	0.7973351	0.8060163	0.06441271	0.06241308	0.2737052	0.0447794	0.4143045	1.04576055	0.334256	0.6040308	0.5102882	0.09378276	0.4682756	0.1025117	0.2211331	0.1043348	0.1856246	0.1558629	0.1247097	0.09662037	0.0512451	0.504053649	0	0.4932724	0.1028195	0.3979294	0.262297	0.7102258	0.4517109	10.233360656	0.8179423	0.3797413	0.2351067	0.81331562	1.232557	0.06746323	0.8955509	0.2200098	0.5404148	0.7649454	0.3014564
ZBTB46-AS1	0	0	0	0	0.02555707	0	0.04886753	0.1932369	0	0	0	0.4239523	0.0357537	0.1169893	0	0.034151538	0	0	0.08887759	0.03266854	0.05437346	0.02142552	0	0	0.06466099	0.02714685	0.05213007	0	0	0	0	0	0	1.553956	0.1054261	0.1799287	0.3631158	1.59332031	0	0.03052618	0.04467148	2.956305084	0.3133112	0	0.09598728	1.116737	0.09412479	0.122983	0.04500435
AC004034.1	0.4399199	0.386083795	0.033288615	0.4716699	0.0534193	0	0.07660704	0.6347048	0.05442594	0	0.1055232	0.5794015	0.4110274	0.4646083	0	0.321225345	0.18253	0	0.0928858	0.2731346	0.284128	0.1343506	0	0.08546246	0.3378854	0.4255667	0.1089621	0.3376787	0.3917738	0.220202261	0.02888887	0.1539231	0.1796721	0.9378239	0.3085056	0.3760863	0.1517967	0.282233209	0.1454244	0.22332	1.003751	0.154481432	0.07276465	0.2456014	0.4263435	0.2059587	0.1967393	0.2570586	0.3527546
CARD8-AS1	6.70001	1.072237117	1.569247942	1.126674	0.6364737	1.775325	0.7540093	0.4483579	1.874917	0.8892378	1.375714	0.8739575	1.693716	0.836049	3.382069	4.807232187	1.891118	2.118801	1.924703	1.070032	1.663209	0.4581841	0.7715138	1.807776	1.009366	0.507049	0.4938986	0.8199727	0.8407944	1.240524924	0.7707121	1.98345	1.029647	1.113832	1.489704	1.296796	1.120551	0.899161462	1.592779	1.941878	1.124592	1.230398711	1.781052	1.291372	1.305663	1.440351	1.384369	2.163914	1.017238
AC124312.2	0.788147	1.101589594	0.07951847	0.5946502	0.09570436	0.4308659	3.659915	3.066772	0.2925235	1.156548	0.2520694	3.09376	0.2231467	0.8761872	0	0.511553243	0.07267001	0.5252852	0.6656453	1.019457	0.3393566	0.695351	0.1923047	0.2721989	4.573717	3.253044	2.928196	3.680263	0.1336933	0.197253781	0	0.04596064	0.08047372	1.147437	0.2368753	0.6176359	0.1813028	0.168546764	0.9428989	0.3048329	0.7806525	0.230636799	0.3910887	0.3520095	0.3294926	0.1639952	0.2741449	1.304858	3.511024
AC096733.2	2.929223	1.012292876	0.962122151	0.6806619	0.9576386	2.54061	0.2522427	0.6966273	1.941413	1.35265	0.5919593	1.172103	1.189336	0.5993983	0.5912267	2.441834942	0.7568316	1.512475	5.335269	1.836164	2.141355	1.081359	1.384276	0.500268	0.5356719	0.384048	0.3587775	0.7721312	0.8190393	0.986882083	0.2008129	0.8728565	0.5258694	0.3180009	0.5159676	0.3611805	0.3054445	0.547257076	0.6156469	0.8637114	0.2818245	2.543291874	0.4658712	0.8086876	0.8074224	0.3767538	0.4078741	0.5642749	1.256151
GK-AS1	0.2412464	0.100820653	0.026078638	2.463407	0.04184922	0.1413055	0.04000982	0.3164218	0.04263783	0	0.5511195	0.1602032	0.468368	0.4406059	0	0.167767461	0.4766528	0.03445419	0.218303	0.08024116	0.2671065	0.1754194	0.06306766	0.580252	0.1764685	0.06667866	0.06402149	0.2976085	0.131537	0.172508683	0.135791	0.5426321	1.090866	1.469401	1.415592	0.2762155	1.040542	0.6190922	0.04882584	0.2499302	0.6217639	0.21178906	3.078247	0.3848133	0.9430639	0.349592	0.2568792	0.3020734	0.1842344
AC011477.2	3.386094	1.401527492	1.400941041	2.103993	0.9613733	1.672997	1.894797	3.147211	1.898703	1.121159	1.149183	3.736856	1.779455	2.07174	1.861318	2.114762588	1.448745	0.9254373	2.314581	2.060743	0.5034711	1.822705	1.025312	2.855244	3.467636	2.702187	2.021299	2.594461	1.952488	1.066940921	3.119433	2.216091	1.231222	4.205194	2.904173	2.733364	1.912292	3.453909334	1.265443	0.7243091	5.480672	1.582554087	1.611725	0.9928058	2.194211	1.197512	1.52521	5.284563	2.995159
AC016747.3	0.2552759	0.179781961	0.06438885	0.6420117	0.1377691	0.6105522	0.4774623	0.5766397	0.05263697	0.7378463	0.2041093	0.6592431	0.2891033	0.6148818	0.1250321	0.115061755	0.2353737	0.1984927	0.958215	0.4182482	0.4030235	0.7074215	0.1038105	0.2571437	0.6245112	0.5670636	0.4917757	0.6123361	0.4691097	0.21296426	0.4097763	0.6698865	0.5502599	2.271181	0.8666796	1.060863	0.4159535	0.509518359	0.8036819	0.1234169	2.513435	0.07470183	0.5160679	0.66508	0.8084895	0.2655852	0.2536966	1.243046	0.8339459
AP000759.1	1.921464	3.334065347	1.411202474	0.639586	2.058729	1.8537	2.36189	4.818059	2.167441	0.9046873	0.8133525	4.246998	1.632062	3.078499	0.0830398	1.834032198	0.2344843	2.316415	2.028513	2.719306	1.752003	2.30122	1.344437	0.8417083	3.617161	4.337136	3.394429	3.605911	1.366063	1.414397392	2.226699	2.768289	3.750711	1.439836	3.481928	8.303858	3.802563	1.667806317	3.122517	1.188522	1.76925	2.629491887	1.448878	1.672193	3.930522	1.411103	1.347937	5.57257	3.292969
AC092338.1	0.3712799	0.23274555	0.040135209	0.37912	0.03220312	0.05436753	0.4310278	1.113087	0.03280996	0	0.04240884	0.821846	0.09010272	0.6191308	0	0.086065104	0.5135004	0.05302524	0.3359699	0.1646556	0.3425657	0.5669406	0	0.2060797	0.4616968	0.1026189	0.2299022	1.374065	0.06747877	0.265492087	0.03483055	0.2783715	0.5957212	1.268601	0.5313673	0.9918943	1.006595	0.306253056	0.5260032	0.1538577	1.970086	0.093127105	0.4386521	0.1480576	0.7559282	0.3310921	0.1186017	1.317197	0.4820146
PCAT19	2.327929	0.971670724	1.005343584	0.6537478	0.5681646	1.089478	0.5867815	1.575917	0.5717246	0.7975702	0.9237353	2.166043	1.231524	0.513741	2.520891	1.438787399	0.4394066	0.8546839	0.7317985	0.8383384	0.4402375	0.5968641	0.7928111	0.4301728	0.9967792	1.247993	0.5758802	1.587922	0.4923831	0.780686182	0.1555268	1.389528	0.3332422	0.4865678	1.273147	0.8981554	0.3637609	0.522538364	1.27939	1.009573	1.799229	0.339767671	1.614723	0.8771841	0.4182206	1.338679	0.5726409	1.371249	1.692205
AC130456.3	0.9215384	0.656688076	0.858246744	3.46239	0	1.017265	0.1028688	0.3021753	0.9647062	0.2836974	1.048564	0.1647587	1.926746	0.03940305	2.13529	0.862690501	0.784331	1.204754	0.2993476	0.5226451	0.6409712	0.1443261	1.556665	0.7115121	0.108892	0	0.02194733	0.03400793	0.0901849	0.354828287	0.8146387	1.395156	3.419943	3.169803	3.213513	2.575567	3.271542	0.932305908	2.761784	0.8739265	3.968317	1.306868989	2.550211	3.601378	3.89973	0.9403171	0.3698574	2.873635	1.212629
AC127024.5	1.214065	0.734004905	0.514460406	1.417392	0.6781476	0.796449	2.734307	3.91726	0.2403223	0.7774045	0.07765775	2.82176	0.7837181	1.565631	0.5708537	0.590999012	0.4701529	0.7767854	0.8202901	1.092982	0.8154843	1.829146	0.2666042	0.56605	2.983923	3.03792	1.262969	1.700728	1.668128	0.303850522	2.519334	3.82309	0.8925267	10.85761	4.013721	2.257434	2.178381	2.866316484	3.073069	0.2465221	2.654134	0.59686008	1.967953	1.518263	1.13507	3.031427	1.013505	6.278322	5.062258
AC116914.2	1.773286	0.300729645	0.466726966	0.7347894	0.1872429	0.6322328	0.4027793	0.8595581	0.3338498	0.4628362	0.3698751	1.015446	0.3929222	1.114253	0.2265759	1.000839564	0	0.07707793	1.465106	0.1196724	0.6971388	0.7456229	0.4232685	0.4992652	0.2368681	0.2983354	0.2387055	0.332892	0.5885262	0.096480372	0.5569297	1.686013	0.826584	1.844049	0.8496399	0.8239004	0.7981061	1.187125249	1.05588	0.1677367	3.477391	0.270740655	0.6376284	0.7747839	1.450447	0.3609586	0.9769355	1.126288	0.7830911
AC055822.1	2.621725	0.368731714	0.305207971	1.47154	0.2142774	0.516797	0.4097185	0.661286	0.4054427	0.907991	0.36281	0.9374585	0.856482	0.5044475	0.740827	0.818102003	0.2789222	0.5040377	0.2129068	0.8608344	1.042016	0.4619246	0.5535781	0.6529716	0.9035586	0.4226978	0.2497557	0.6530668	0.3848565	0.630916589	1.953407	1.587656	0.7464465	0.9961648	0.9596852	1.050612	1.261277	2.134824676	0.4523796	0.3290654	2.08671	0.575399942	0.625449	0.9288701	1.235917	0.6294469	0.4509529	0.8469936	0.4581847
U62317.2	2.860251	1.215448983	1.588509324	1.344213	1.258634	1.533164	0.4417224	1.187414	1.282352	2.100356	1.405742	0.813195	1.426468	1.662809	0.6169226	1.596734173	0.8347277	2.046216	3.213523	0.6924202	1.965966	1.642849	1.440598	1.00256	0.5777642	0.5076937	0.8286851	0.5665005	1.535675	0.985115377	1.826587	11.52263	1.513816	3.342778	2.089952	3.799626	1.335544	1.531981663	3.023661	2.702228	2.575925	0.898431488	2.300384	1.347792	3.829612	4.443168	5.965457	2.165831	1.500961
AC004918.1	2.62238	1.392241563	2.094588796	0.9719259	0.5661058	1.70241	1.978849	2.006402	1.730321	1.574244	1.607515	1.851075	1.658183	1.538638	3.382308	1.323837787	0.6044824	2.068191	3.199132	0.701016	2.371177	1.794541	2.772684	0.7169967	1.984309	1.916708	1.262969	1.691409	1.705197	0.54693094	1.511601	11.0105	2.052812	17.01362	1.780633	3.113702	1.759461	2.747925151	1.334721	0.9508708	0.8658146	0.920869837	2.000083	1.935786	1.594635	2.523663	1.38995	4.107512	2.398732
LINC01589	0.6550633	3.533230347	0.433723919	1.121794	0.3728628	0.2937633	2.091316	6.148572	0.1266297	1.474657	0.3928235	7.390541	0.4173005	0.9785689	0	0.398600793	0.9059882	0.7367412	0.6051137	1.556942	1.004818	1.041953	0.5244513	0.4772174	3.563827	3.062838	1.698555	2.926574	0.2083469	0.307399141	0.1075425	0.3223116	0.1463114	0.8727923	0.5332097	0.3281319	0.0706353	0.472792127	1.179393	0.2969061	1.107942	0.646961473	0.4063136	0.5257126	0.3034196	0.7667077	0.2746451	0.7476042	0.6784734
AC008537.2	0.4654755	1.134755275	0.281779144	0.6099743	0.3108737	0.2862755	3.890747	3.846297	0.2015566	0	0.1488709	4.507791	0.7511987	0.7762073	0.06839585	0.18882541	0.1287556	0.1861384	0.1965633	0.6141279	0.8417734	0.9003165	0.425903	0.421993	3.26529	2.611673	2.305836	3.952575	0.1776568	0.232994093	0.3056706	0.2850132	0.07129104	0.5324554	0.8160678	2.213506	1.164457	0.716708397	0.7693615	0.3375613	1.704236	0.122591593	0.6929248	0.8835537	0.9287566	0.3632052	0.4857256	2.039936	2.637609
AL357033.3	3.507896	2.36953165	4.285773578	1.392988	9.69508	5.992825	0.7423646	0.4553072	4.091253	4.021549	3.652064	0.2264761	1.738073	1.665517	2.362442	2.816389429	2.021505	3.397329	6.326521	1.843325	2.832025	5.114733	6.753683	2.295238	0.280654	0.4477461	0.7466741	0.2103617	8.460783	3.42945296	0.3599346	3.771617	1.007363	1.51995	2.489291	1.073821	2.963001	1.406569412	1.622067	3.020899	0.4847293	10.874712883	1.692311	0.9588056	2.395578	3.478489	0.8443126	0.8273811	0.5664757
AP001469.3	0.4433976	0.312269502	0.283326021	0.4343147	0.1555424	0.3433965	0.3488867	0.4329434	0.2620907	0.2563181	0.4490644	0.4580249	0.3515074	0.5915129	0.01447817	0.135901222	0.2725524	0.3743205	0.4576981	0.2599997	0.4200153	0.3811616	0.360624	0.2552238	0.7618372	0.6036805	0.5308132	0.245807	0.2131049	0.172622326	0.5370513	1.034266	0.4778827	0.9477991	1.085838	0.9845013	0.7394837	0.461464311	1.661172	0.2858227	0.8574492	0.328705551	0.4481881	0.3905678	0.5280143	0.5996954	0.3158024	0.5541661	0.3792461
RASSF8-AS1	0.5917536	1.181559298	0.464836493	0.3121955	0.09923027	0.3985996	2.404433	2.114088	0.3730248	0.3044883	0.193764	2.453833	0.3733797	0.353989	0.3560845	0.557834184	0.1480964	0.4394662	0.154693	0.682322	0.2620744	0.3700464	0.3815902	0.08028877	2.051756	2.122596	1.416835	2.008864	0.2079282	0.23978317	0.04811183	0.241556	0.6646309	0.4336877	0.7678598	0.9967209	0.2479422	0.227785808	0.6946367	0.2125254	0.8492856	0.168218289	0.3029576	0.38071	0.118875	0.3693909	0.2562404	1.547775	1.91308
LINC01082	11.75215	2.455703048	4.812129648	1.454583	0.7722177	5.736329	6.408239	3.202963	2.265896	6.209981	2.928807	5.794015	4.710165	1.640185	21.82836	5.118239063	7.458481	3.407683	4.189339	2.645411	3.548701	1.398343	3.351595	0.7577284	4.923472	4.757469	9.986336	6.833974	3.689299	2.228237161	1.469991	1.824564	1.142812	2.222022	0.3058073	0.8154933	0.2633207	0	0.9129656	1.844723	2.159628	1.786519966	1.009795	1.533756	0.667068	0.03969726	0.3792027	3.307225	3.97069
SLC25A25-AS1	2.868118	2.784825452	6.231966158	8.525262	0.5158042	5.228496	1.587399	1.010683	5.500631	4.432611	4.698762	0.9002435	5.122743	0.8234688	2.883499	1.837081266	6.122508	5.815361	5.388713	2.680916	6.330395	1.393749	7.201525	8.463471	0.8160849	0.6859941	0.3673697	0.4479883	0.3662289	6.286411041	3.626274	6.230561	6.598963	6.060059	2.310637	1.731293	4.118532	7.207081784	2.183365	0.75866	2.531502	10.145594055	6.024346	7.249642	4.633008	5.971546	1.164397	12.29254	0.7637958
AC007991.2	2.1996	0	0.332886145	0	0	0	0.2553568	0	0.2721297	0	0	0	0	0	0	0.535375576	0	0	1.857716	0	1.42064	0	0	0	0	0.2837112	0	0	0	0	0.2888887	5.194904	0.3368851	1.486794	0	1.880432	3.225679	0.705583022	0	0.1595143	0.1167152	0.19310179	3.274409	0	46.5216	0	7.049824	0	1.528603
ASH1L-AS1	1.299019	0.542880439	0.912752333	1.923352	0.5295536	0.4565254	0.6463125	0.8397347	0.8035592	0.2970727	0.5193242	1.164554	1.45014	0.7942696	1.227052	1.264708556	0.6416479	1.001822	0.2742782	0.4752746	0.7191329	0.9540117	0.6452306	0.9373302	0.9787217	0.7061099	0.9307739	1.148464	1.487379	0.696669683	0.9505369	1.168746	2.179025	1.920147	3.309245	1.051035	1.840958	1.726314788	2.42752	0.6998045	2.86546	0.765698911	1.028275	1.44009	1.470515	0.9267291	0.5256144	1.77565	1.398764
TONSL-AS1	1.100828	1.456834879	1.150323852	0.9055034	1.782307	1.611972	0.5477045	0.8250624	3.080534	1.363637	0.8801816	0.162449	0.7124009	1.74828	0	1.105775722	0.2900009	1.624579	1.438862	0.4068302	2.302233	2.374679	0.3837107	0.7467981	0.7247167	0.8451676	0.2921354	0.326929	2.267476	0.393585816	1.170404	0.7795053	1.043714	0.9539637	1.181609	1.176368	0.226099	0.941656594	1.559575	1.140452	1.279504	0.966411297	0.1734111	1.814467	1.016052	1.186188	0.2344323	0.7657703	0.2802257
AL136084.3	1.073244	6.304276389	2.861759252	1.369884	1.489413	1.676353	6.674759	5.764787	2.43429	1.534001	0.5720847	8.354468	1.823195	2.301039	0.1501904	1.782959206	0.848203	2.196984	1.402808	3.926699	1.056257	0.234119	2.899245	0.3640428	10.28434	8.899095	10.79134	10.05248	0.2600776	3.005836098	0.3691721	1.162312	1.095836	0.3720241	5.324809	6.990579	0.3086071	0.393454952	1.761845	1.593689	2.250822	1.076795405	1.141195	2.082857	0.8740527	3.070615	1.066605	6.121976	8.004879
LINC02542	0.1910601	0.359311561	0.598952079	1.788367	0.3811486	1.902467	0.8238518	0.4474943	0.5571707	1.42004	2.531529	0.3806287	1.993769	0.9861547	0.5614783	0.376456305	2.717964	0.9550349	0.8068182	0.4024748	1.128216	0.2778541	0.3496342	3.269823	0.2375885	0.05280755	0.1352084	0.1571315	1.562601	1.468684786	3.15458	1.957744	1.992622	1.348216	7.587983	0.6125128	9.347405	0.840519337	3.737968	2.771124	0.4055214	0.455269185	0.880346	1.721899	0.6068393	2.960344	0.6510107	2.711311	0.2188624
AC026471.1	1.393904	1.41347157	1.5597025	1.011352	0.855309	1.474391	1.183536	2.640281	1.559395	0.979206	0.7766032	2.42981	1.240639	2.184291	0.5229367	1.359493035	1.363848	1.252682	1.75335	0.9839752	1.963356	1.694478	2.428688	0.9410473	2.741047	1.601852	2.125678	1.988368	1.30172	1.159773142	0.4235952	0.7977194	1.082575	1.484224	1.645281	1.640096	0.8058867	0.90853724	2.916658	1.559297	2.537572	1.796497556	1.269293	1.519141	2.151443	1.417413	1.61923	2.642793	3.281807
AL139120.1	0.1253403	0.03055598	0	1.119887	0.1141502	0.5139099	0.07275529	0.9452879	0	0	0.05010877	0.7768511	0.1064621	0.836049	0.09208603	0.10169145	0	0	0	0.1459134	0.1619053	0.4146856	0	0.3652446	0.3208967	0.3637526	0.116419	0.3307223	0.5581135	0	0.5350089	0.3289139	1.02383	1.433763	1.004551	1.138502	0.6487399	0.201032034	1.657351	0	0.9311135	0.055017829	0.2591478	0.804722	0.8931777	0.1467024	0.04671184	0.6866264	0.7705423
TNRC6C-AS1	1.921477	0.46469801	0.308536	1.095956	0.2568422	0.5746754	0.2070931	0.3543033	0.4855308	0.3671567	0.3789917	0.5449164	0.77491	0.5637759	0.1123358	1.236398933	0.6414672	0.7643007	1.194517	0.4113772	1.277221	0.2412635	0.4197108	0.9604334	0.3236085	0.3944371	0.2493231	0.2200627	0.3177266	0.312520133	0.769801	1.667384	0.3200485	2.23136	0.5871959	1.639397	0.9452807	0.961336832	1.138467	0.6320418	0.8464901	2.814408149	0.5395362	0.6345355	1.949635	1.527145	0.5242507	1.109375	0.6402793
AP002761.4	0.307067	0.208300689	0.141434518	1.578548	19.90803	0.3694922	0.1472423	0.1444657	0.2807932	0.5743796	1.804035	0.2223826	0.6010154	18.80121	0.1177035	0.097485823	1.80955	0.2135524	0.6342544	0.2279508	1.327903	17.10422	0.2320987	1.231971	0.225592	0.1334565	0.09507029	0.06725191	14.06369	0.994054984	0.6487747	0.4262538	0.589574	0.2846118	1.805637	0.8774135	0.8695225	2.081354452	0.2269726	9.565731	0.06729963	0.457101412	1.131738	0.3428628	3.181403	0.2968968	0.3333621	2.818199	0.2712044
MIR31HG	1.144382	0.528597947	0.865950804	1.470935	0.841085	1.389109	0.4020584	0.03949963	1.434434	0.9039284	0.6501361	0	1.099918	1.138298	1.77003	1.197229139	3.040533	0.4516042	1.144552	0.5141897	1.205923	1.011687	1.157313	1.696631	0	0	0	0.01444766	1.685792	1.884281089	0.03955254	0.02634254	1.706583	2.771562	0.04525538	0.2091822	0.07793586	2.260517526	0.4693179	1.354051	0.0958788	1.374781069	1.145677	0.5716415	0.6523914	0.2349865	0.04489352	1.297801	0
PAXIP1-AS2	3.07796	3.089708915	3.225324233	2.20636	0.7007915	1.786286	2.255194	3.666035	2.067326	1.13219	0.7781181	4.044511	1.877478	1.522191	1.673835	2.387047792	1.314658	1.825145	2.21408	2.558571	1.052439	0.7833355	2.471154	1.079632	3.202299	2.437493	2.75611	3.145087	0.8733895	2.46394779	1.13943	1.253795	1.097652	2.922287	1.262149	1.98721	0.9175939	2.753909041	1.129348	1.345841	3.098329	3.536606699	2.327172	1.444622	3.023397	1.218508	1.990546	2.363897	3.944115
MIR205HG	0	0	0	0	18.5588	0	0	0	0	0	0	0	0	32.2305	0	0	0	0	0	0	0	42.0663	0	0	0	0	0	0	28.77881	0	2.198691	0.005578509	0	0	0.01597274	0.006815095	0.01100288	0.012274497	0	32.23567	0.006768022	0	3.512684	0	6.635107	0	0.03802806	0.05124	0.02386458
AL513008.1	0.5574141	0.611499178	0.210896812	0.4980366	0.423041	0.8570484	0.5662259	0.6397223	0.08620257	0	0.111422	2.483149	0.5918237	2.013961	0.4095255	1.017546125	0.1927335	0.6965738	0	0.4326045	0.5400197	0.8511655	0.5100254	0.2707196	1.141675	1.617682	0.2588695	1.403936	0	0.348767556	0.09151132	0.9751649	0.3557172	1.666516	2.582742	5.286524	0.4808465	0.625821463	1.447792	0.7074111	7.838042	0.489351121	1.152484	0.3111968	1.271086	0.4349439	0	5.292852	2.905296
LINC02562	2.063322	0.169433353	0.443740776	0.9314682	1.199995	0.2448907	0.0630358	0.01424357	2.539262	2.303428	0.2083904	0	1.586523	1.581519	1.882905	0.246697748	0.1201553	1.063944	0.2292921	0.2359851	0.5611047	1.669303	1.351345	0.1687739	0	0	0	0	3.288169	0.081536655	4.735201	2.697752	0.6431146	0.9711934	0.4351759	0.278515	1.348977	1.574549838	6.748931	1.827079	1.843942	0.324141824	3.412824	1.649072	4.779339	0.6948366	0.6637331	1.15807	0.01161051
BX293535.1	0.554952	0.618461673	0.659890909	0.3305578	0.529474	0.4875788	1.97879	1.767713	0.2942462	0.3172799	1.077604	2.456826	0.8753972	0.7491452	1.281395	0.964811108	1.425411	0.3962841	0	0.6152768	1.638505	0.7667006	1.160623	0.6160545	1.339602	2.403024	1.178176	2.205949	0.5043025	0.396830929	0.260306	0.06934697	0.1618953	2.143505	0.2779821	0.3388764	0.5471116	0.457756335	0.1123167	0	0.8413393	0	0.6556532	0.6639049	0.1807817	0.1855812	0	0.5211567	1.440934
AC004771.3	1.750897	1.111771847	0.924348098	0.994416	0.5686101	0.667803	0.709067	0.5874764	1.03271	0.08147933	0.4883559	1.798142	1.037571	1.199576	0.5983085	1.222327539	0.3378958	0.4884866	1.289612	0.5056213	1.051944	0.6839447	0.8941643	0.3427805	1.313522	0.4201603	1.311104	1.230673	0.6216375	0.815267898	0.1336962	0.3205567	0.8107253	0.7198382	0.6730813	1.044305	0.4566297	0.548587598	1.057598	0.4429344	1.037092	1.358371216	0.3367511	0.8411069	0.9285158	0.6036721	0.1213999	1.130171	0.8924501
AC015911.3	0.4492469	0.36076931	0.199966942	0.2675944	0.1604467	0.4063157	0.1073762	0.1906357	0.2288582	0.15864	0.126777	0.4913652	0	0.2790933	0.3106412	0.600326912	0.182745	0.5812166	0.3905798	0.2666199	0.2730842	0.09415621	0.2901558	0.1540136	0.324752	0.1022563	0.1309085	0.01267787	0.06724033	0.496038661	0.2082448	1.132667	0.2563342	0.5221358	0.2117959	1.454344	0.7522785	0.118677568	0.1871945	0.4216137	0.2383795	0.463990168	0.9834798	0.1917948	5.815144	0.2474416	1.240917	0.4246462	0.7628475
PRR26	0.5604733	1.315476741	1.314552879	1.35851	0.1664623	0.8779178	1.254858	1.623	1.614944	0.7573956	0.8400088	2.229383	1.337495	0.6756789	0.6417242	0.724409993	1.493283	1.309833	0.9477425	0.9471616	1.523174	0.234645	1.323132	1.552317	1.935597	1.431749	2.025231	2.21742	0.1419922	1.135540694	1.089823	1.033575	0.5276786	0.9108439	0.7717526	1.026744	1.155342	0.656885814	1.286733	0.7636399	1.646635	3.033161983	2.923609	2.068422	2.239375	0.9314582	0.1880799	1.371679	1.428033
AC007637.1	0.6410262	2.656624206	1.511156775	1.923826	0.314352	1.541588	1.330942	2.878047	1.799645	0.7893646	1.044795	3.400004	1.235546	0.9044947	0.5434088	1.300197826	2.796118	1.97184	1.769934	1.817771	2.420396	0.2760832	3.067999	1.899896	4.052396	1.558229	2.580066	2.94518	0.250932	1.820298358	1.05238	0.08626459	0.2013907	1.025548	0.7162948	1.146082	0.999606	1.217944847	0.8150159	0.3933517	1.190495	2.056215769	0.8971642	1.885733	1.166588	0.5771371	0.4410419	1.512691	2.477811
U62317.4	4.52437	0.090655035	0.093796649	0.2953366	0	0.5717602	0.2878054	0.04064534	0.3450484	0.4960786	0.04955508	0	0.2105715	0.03445045	0.2732055	1.055961771	0.8571849	0.3717626	0.3925836	0.1924015	0.2401745	0	0.5670863	0.2408058	0	0	0	0.1189338	0	0.155114852	0.4069978	0.4337059	0.09492342	1.224567	0.4035896	0.5298454	0.37425	0.477145646	1.024398	0.22473	0.4275258	0.489689071	1.178908	0.2422091	0.6713143	1.112291	1.108696	0.6790394	0.3313165
LINC01857	9.941118	0.289039697	0.069012981	0.8963646	0.2491815	3.786168	0.05293982	0.2691514	0.4513371	2.555006	0	0.2473055	1.471861	0	0	34.407674186	0.3153465	1.86914	10.49496	0.9555548	2.415088	0.06963295	0.4172464	0.206708	0.0933992	0	0.02823712	0.02187705	0	0.342387661	0.4192409	1.316324	0.3724908	0.3319484	0.434004	1.291363	2.753628	0.965444086	0.4522344	2.513322	1.524414	6.565460875	1.998809	0.4327976	0.9358759	1.103051	1.563517	2.498092	0.82883
AC018926.3	0.8289132	0.458038656	0.543604715	0.7241566	0.06710306	0.6230841	0.2245379	0.5436064	0.6494918	1.548107	0.4860304	1.712517	0.3285642	0.2764522	1.055587	0.493178486	0.382144	0.2762276	0.4667168	0.6862003	0.4282915	0.1125104	0.7078801	0.8230498	1.075241	1.176074	0.5474941	0.2916222	0.2109127	0.345760939	0.2903118	0.5317171	0.8463616	1.264254	0.2768083	0.3543178	0.2860208	0.3545294	0.4175451	0.120225	0.5278057	0.582159092	0.8226348	1.079799	0.6930707	0.3018361	0.2471355	1.9778	0.6499027
AC084018.1	3.56935	1.185700232	1.068494689	5.350265	1.83372	2.171089	0.52366	2.23791	1.019059	0.4709277	0.8467682	2.765325	1.899009	1.766007	0	1.36839002	0.7052294	0.7842545	1.821991	0.9132342	2.482643	2.615375	1.148449	1.549381	2.972446	1.062429	1.020091	1.204309	1.99605	0.441751913	4.327269	2.367375	2.142636	2.610487	2.534539	3.080768	3.2144	0.704596193	2.074586	1.223129	3.767126	1.205198238	2.919491	4.138728	2.884527	1.928163	1.491022	3.008192	2.243569
AL035071.1	2.442578	1.724785418	0.653275391	1.128821	0.8949174	1.3274	5.512399	4.391299	0.9703959	0.6320288	1.894069	3.629756	1.314565	1.708846	0.5414538	0.973775566	1.558057	2.11561	1.489398	1.609681	1.387174	2.18107	0.924795	1.009026	5.622755	6.009058	4.328826	4.954952	1.848431	1.159394352	3.028247	10.54474	3.880739	6.859228	2.731816	1.901389	3.578369	0.925369981	2.028552	0.7635127	6.480405	0.776394247	1.985235	1.769229	2.712913	3.417504	0.8318258	4.283355	3.630178
AC008760.2	1.521079	0.249897028	0.150129934	0.09848181	0.09034435	0.118631	0.2975085	0.7481498	0.05113712	0.5955136	0.07931735	1.191253	0.3370386	0.1378526	0.02429388	0.576801099	0.02286669	0.380164	0.7330928	0.1411464	0.2562805	3.25679	0.4235804	0.02141285	0.9143073	0.3198807	0.2149933	2.720622	0.04206856	0.082758403	0.1954309	1.460681	0.3376299	4.736738	0.3561179	4.832203	2.595756	0.604607176	2.061263	0.3956706	1.043986	1.930448702	3.090219	0.2769124	4.797542	0.7740527	0.9119307	1.835591	0.8926746
AC119403.1	0.1734736	0.140967021	0.043755653	0.3960974	0.1404322	0.05927182	0.1510422	0.2464909	0.1788481	0	0.09246876	0.246395	0.2946916	0.2249934	0.08496598	0.117285886	0	0.1734253	0.2441843	0.06731572	0.1867336	0.3090411	0	0.1123347	0.118434	0.1305218	0.1432233	0.249669	0.2574802	0.072360279	0.2278349	7.005385	0.3985316	0.9470795	0.1882725	0.4016515	0.1995265	0.037097664	0.3686476	0.2306379	0.3681943	1.954409101	0.6695098	0.08070666	0.2802	0.06767974	0.2586006	0.1267074	0.3245706
GK-IT1	0.3390819	0.055108518	0.042763711	2.255382	0.03431214	0	0.1640201	0.4818059	0	0	1.581519	0.1751339	0.1920073	0.2198928	0	0.412657245	0.3126458	0.2824896	0	0.08771956	0.2190004	0.2876525	0	0.9149004	0.08681185	0.4738048	0	0.1626727	0.07189804	0	0.4453397	0.6920723	0.5770324	1.880603	2.745911	0.4831336	0.5362589	0.362566591	0.2135054	0.2049176	1.169504	0.148839163	1.589092	0.3155081	0.7732174	0.6173574	0.4633532	0.1651132	0.1510536
AC074117.1	1.104699	0.737391382	0.875728616	1.190695	0.8942879	0.8560018	0.4809269	0.7805287	0.8297882	0.5263202	0.7045188	1.018877	0.8768774	1.041692	0.3574946	0.613516559	0.9640065	0.637655	0.5553547	0.4797067	1.002276	1.211597	0.8784186	1.090072	0.8821462	0.7378818	0.5618955	0.5047366	0.7529065	0.600683629	1.032023	6.919434	2.715815	4.003644	2.934769	1.433471	2.302976	1.476513123	2.083641	1.077703	2.288877	1.137217871	2.44717	2.125547	1.750607	2.370457	1.347825	2.425463	0.8858153
AC087286.2	0.2719505	1.193349911	0.411568325	0.222733	0.0825571	0.3136018	0.8879452	1.582828	0.210282	0.2720916	0.380523	1.053457	0.4331074	1.001464	0.3496479	0.330959447	0.5171682	0.2039062	0.5024277	0.9233813	0.1317321	0.4844765	0.4354535	0.2201306	0.9573418	0.8330791	1.410316	1.532985	0.2594865	0.170156292	0.1785857	0.08920542	0.329739	0.5479303	0.9535628	1.979795	0.3812166	0.676076823	0.9792539	0.2711743	1.388911	0.358116048	0.7590676	0.3985441	0.232551	0.3448248	0.3547269	1.266306	1.23571
AL109741.1	1.670168	0.868608703	0.842540615	0.5969024	0.1690065	0.4565254	0.9048375	1.095306	0.5165737	0.8912181	0.9347835	1.984055	1.229466	0.216619	0.4908208	1.761558345	0.307991	0.4452541	0.3526433	0.6481017	0.4314798	0.3967177	0.9169067	0.3605116	1.339803	1.184828	0.7584084	1.549091	0.07082759	0.696669683	0	0.5356753	0.1136883	0.4052571	0.9760413	0.7734033	0.7203749	0.392885435	0.9990517	0.8882135	0.9453062	0.439869587	0.8748008	0.5905404	0.5712791	0.608166	0.2904711	0.7319472	1.041633
AC009950.1	0.6068633	0.275380246	0.177319374	0.3757949	0.1021462	0.2956289	0.2790187	0.44527	0.1932748	0.2284432	0.1056927	0.4748175	0.2653856	0.2337907	0.09711698	0.531360976	0.09141163	0.3964539	0.4440309	0.3683916	0.2095577	0.3088913	0.1099546	0.2995992	0.3261218	0.2790004	0.1637057	0.1758366	0.1452402	0.195492901	0.1262631	0.4887903	0.2300635	0.6685703	0.6501067	0.8154496	0.2643433	0.300675872	0.2440246	0.3573051	0.4941798	0.184620619	0.4671046	0.2851318	1.051586	0.3750721	0.4075464	0.4915368	0.8672436
AC098484.1	1.390656	1.717700629	0.841844301	1.021627	0.9850563	1.187886	1.856613	1.824002	1.261692	0.4637925	0.4077032	2.370279	0.8662148	2.241699	1.566604	1.391534037	0.7693412	0.9731885	0.7830042	1.475012	0.7784168	1.226921	1.272429	1.320783	2.777083	3.019414	1.4926	1.334319	0.5897422	0.812109577	1.522037	0.7704105	1.372598	0.5061527	1.300313	1.139332	0.9996938	2.289937626	1.729383	0.6723329	0.7379102	1.017375136	1.41846	0.4658308	1.612001	0.5425566	0.656475	1.422054	3.568361
AC011450.1	0.9849915	1.280668197	0.248446733	0.3694109	0.08859786	0.8226736	1.418787	1.626871	0.5641713	0.1460004	0.05833802	1.356647	0.4647982	0.6083446	0.05360455	1.27271397	0	0.4376522	0.9243269	0.3114401	0.09424734	0.5756324	0.4005565	0.1417426	1.270229	1.341054	1.219844	2.03019	0.04641223	0.273910129	0.04791324	0.09573265	0.09312271	0.2276217	0.8405972	0.7212143	0.4720506	0.421284692	1.27487	0.1851922	0.3290799	0.128106554	0.6335849	0.4684398	1.684577	0.3131243	0.4622573	0.3730484	0.8970866
AC008555.5	3.11758	0.922413183	2.318737816	0.9681744	1.180998	2.895168	0.6341461	1.170798	1.549394	1.119712	0.7882907	1.094119	1.312696	0.7257507	3.093085	5.33976732	0.7370569	1.598314	1.912874	1.116705	1.170256	1.125705	1.170272	1.138823	0.3547395	0.6014542	0.2144948	0.434631	1.898381	0.833604164	8.434039	4.172102	0.4625168	2.230598	0.320335	0.7403362	1.631994	0.598320995	4.202849	1.101444	0.3393335	1.684251246	4.715875	0.3272741	2.901364	0.4158312	1.807338	2.393896	1.638089
LINC00865	1.712104	1.651610802	1.510143608	0.3722645	0.4591659	0.8505617	1.310855	1.326016	0.7277176	0.4624028	0.2519514	3.462575	0.8386386	1.243603	1.350466	0.66044693	0.5592971	0.7823085	0.4768224	0.6888306	0.5087966	0.366225	0.9418517	0.1462384	1.825941	2.293	3.421133	1.352997	0.4276183	0.407466964	0.04138574	0.1653808	0.1233353	0.4014151	0.1025979	0.5584182	0.5889582	0.195422713	0.7738072	0.4608439	0.3594894	0.267413435	0.6080754	0.146602	0.2425128	0.1844083	0.06263235	1.154643	2.950687
AC023794.3	2.856948	1.652660848	1.941995504	0.2499738	0.6173964	3.077359	1.958164	2.392285	2.216584	1.356543	0.3742657	0.5002027	0.5209752	0.6100952	1.56533	3.404834596	0.1785905	1.807283	2.999075	2.517898	1.188432	0.5258039	1.742709	0.2194971	3.132367	2.602387	1.309308	1.796499	0.9651406	0.50496022	2.671077	0.4235653	0.09888426	0.142673	0.2829818	0.6381968	0.3480948	0.300304256	0.5335715	0.6086789	0.8136477	1.927128084	0.4939097	1.036297	1.058191	1.347622	0.2767088	0.931375	0.7161681
AL021707.7	0.5932574	0.368140798	0.081621122	0.738874	0.163725	0.5528237	1.659205	0.9196008	0.1668103	3.021786	3.061694	1.420648	0.8703792	0.2997852	0.713224	0.568836549	0.6713242	0.21567	0.9109953	0.5441354	0.487662	0.7960921	0.09869482	0.4190947	0.4970813	0.5912922	0.1001875	0.569224	0.2744569	0.067489876	0.6729162	1.50963	0.2753388	0.8412702	1.350771	0.7492345	0.7443874	0.346007059	0.3820387	0.23467	2.403884	0.52081781	0.93667	1.716258	1.106853	0.5891608	0.321593	0.6302879	0.5477873
AL451085.2	1.79712	1.286945982	1.211138953	0.6188577	1.005874	1.208878	1.369147	1.141732	0.920609	0.9552151	0.4265831	2.15372	0.930178	0.5150752	1.444103	1.503607999	0.4271978	1.179032	1.067199	1.525486	0.9067915	0.6431679	1.490181	0.6546061	2.27174	1.919578	1.634431	1.401007	1.250342	0.632495855	0.6453896	3.193085	0.7454479	1.153421	1.420626	0.6301446	0.2906744	1.279056883	2.015609	1.03854	1.877376	1.331169789	0.5341235	0.5957141	0.7523709	1.884303	0.7116101	1.14856	1.516094
AL158212.3	0.8048759	1.249585974	0.472813033	1.201717	1.186332	0.830449	2.28682	2.430854	0.3996202	0.7523136	0.4995976	2.77325	0.6566632	2.922768	0.3501312	0.554202803	1.142482	1.011109	1.162771	1.019178	0.7797594	1.749222	1.075603	0.4903451	2.760181	2.465615	2.423101	2.573385	1.037456	0.642754652	1.964675	0.9448996	1.813948	0.8865536	1.856713	2.096513	1.667273	0.448429068	1.085277	0.4608106	1.270011	1.00411108	1.243714	0.886878	1.627089	0.619772	0.6078161	2.146579	2.72596
ASMTL-AS1	0.7730728	0.508030362	0.241622977	1.441508	0.1734627	0.7235158	0.5462914	1.355636	0.5301943	0.4035515	0.4031223	0.9374585	0.9135808	0.9341621	0.1234712	0.490861202	0.3254092	0.7560565	0.3903291	0.4565031	0.9551809	1.180474	0.5843325	0.467963	1.239166	0.6286274	0.2393492	0.75788	0.4703801	0.273397189	0.2759049	5.762604	2.23934	12.60061	1.262744	1.032653	0.637887	3.266928671	1.960312	0.3778158	2.505836	0.206553825	1.167505	1.125903	1.092206	1.258894	0.6513764	3.302047	1.302682
LINC02446	2.403848	1.47450205	1.6429542	0.6158517	0.4551103	0.6888642	0.07501841	0.1525605	1.58293	4.344688	0.08266793	0.1802286	0.7903711	0.2729841	2.430732	2.285831663	0.1072469	0.4392909	0.6003333	0.621869	0.2003299	0.02631291	2.55424	0.03347608	0.1323514	0	0.03201074	0.03720107	0.03288424	0.679252941	0.2036865	1.786164	0.316703	0.2553533	0.02589497	0.4557555	0.9364874	0.265325229	0.4272261	0.318661	0.3017384	0.998434142	4.638746	0.1875965	12.95239	0.4235442	4.70089	0.2831939	0.1934461
MIR155HG	5.917473	0.232454618	0.509315802	0.5178543	0.0340548	1.078006	0.2197664	0.2758802	0.4684032	0.4208917	0.7063458	0.1738204	1.04812	0.1948604	0.659336	3.504033142	0.5818143	0.9112056	2.990342	0.3264812	1.612071	0.1998466	0.590195	0.3087331	0.3805434	0.2441689	0.05209749	0.2892693	0.0713588	0.368494721	0.5893329	2.588072	0.3078288	0.7218099	0.1966723	1.798163	1.741867	0.665717581	0.4370523	0.8236918	0.6473317	0.726304109	2.272986	0.516684	3.189582	0.7440259	3.752187	1.17785	1.326798
AC012615.6	0.6765517	0.485882418	0.276726869	1.056484	0.2275871	0.2811426	0.4139402	0.8873735	0.3958855	0.2012413	0.1900621	0.9703912	0.3261542	0.7673719	0.0134339	0.289286069	0.1517364	0.5027026	0.6370285	0.2980106	0.42515	1.186654	0.2676906	0.3019395	0.8707363	0.389149	0.3736413	0.1710582	0.16284	0.205934877	0.3902469	0.5917947	1.498274	2.08688	1.149488	1.206591	0.4574312	0.615875645	1.049159	0.2519467	0.878075	0.200655895	0.5141561	1.051462	1.626151	0.2639528	0.3884278	0.6944981	1.065451
AL136295.7	2.112716	1.103019952	1.018631604	1.737318	0.737854	1.494835	2.018595	2.170258	1.075593	0.5986015	0.8072523	3.302588	1.016359	1.943407	0.5219743	1.198348997	1.086053	1.271015	1.105341	1.146312	1.207544	2.255411	1.505425	1.02911	2.584823	3.171181	2.396484	2.41282	1.189313	0.912463118	1.227777	3.548889	2.701257	2.488664	2.041646	3.39653	1.322528	1.055552201	3.249197	0.8677576	3.244099	1.789088088	2.010123	1.816223	2.430158	1.546407	2.327262	3.113622	3.558119
AC093726.1	4.776078	2.487694648	2.626793163	2.081617	0.763846	1.910485	4.097641	4.522564	1.657363	1.958042	1.303973	3.754377	2.354881	1.346823	1.574738	2.249355741	1.38556	1.770151	2.262825	2.784527	1.053309	0.8300999	1.705381	1.553944	4.103746	5.318921	3.60661	3.744315	1.037407	1.66180678	2.325509	4.300016	1.070476	4.84553	1.377086	2.601703	0.9847867	3.990830327	1.804376	1.638872	5.155103	2.63845624	2.793845	1.859991	3.254023	2.217853	2.622169	3.607629	4.583246
AL136221.1	0.08815684	0	0.133416058	1.365279	0.1873349	0.27109	0.3070302	0.1156276	0.02726643	0	0.2467045	0.2731952	0.1123186	0.5390244	0	0	0.3048143	0.1762647	0.09306828	0.06841781	0.2846862	0.6057656	0.08066217	0.7992167	0.428829	0.05685371	0	0.3171957	0.5607764	0.275793598	1.765683	0.6940147	0.4050563	2.154357	0.7948587	0.5416862	0.4943083	1.04631447	1.082418	0.06393106	0.8653893	0.309569864	0.364538	0.6644267	0.9800037	0.06878779	0.1971258	0.643909	0.09425272
AC008972.2	0.6358357	0.287869496	0.378034671	0.3516837	5.046177	0.04655358	0.1581765	0.1787078	0.309038	0	0.3268228	0.1407453	0.42434	2.322546	0.1334688	0.368477117	0.4396977	0.4540421	0.5753655	0.2819811	0.2346644	4.762104	0.4155571	0.4117422	0.1162763	0.3514802	0.1124912	0.1307309	3.986848	0.511502215	0.2385963	0.5959067	0.162305	0.3069898	0.409497	0.9464014	0.5876743	0.203962056	0.3431646	1.976169	0.2168918	0.956909277	1.08926	0.3549786	2.278435	0.5315736	0.7785936	0.3980765	0.3399012
AL133370.1	1.211623	1.262980508	4.96353699	18.93853	0.02536671	1.070646	0.8245599	0.5753927	1.214702	3.176935	3.94189	0.2265816	10.3978	0.04644717	4.849864	0.779634451	11.26791	1.211286	1.146802	0.5836536	4.047634	0.02126593	1.605583	6.520292	0.2353242	0.1886124	0.05174176	0.180394	0	4.757722028	5.404962	0.2192759	1.279787	0.2389604	0.1883534	1.540326	17.80431	1.179387934	0.03946073	0.3938844	4.123502	14.451349636	1.036591	1.982648	3.096349	0.2934049	1.307931	0.09155019	0.2903493
AL133371.2	3.128818	0.446491463	0.288727779	0.3636458	0.09266613	0.469336	0.2214829	0.5505093	0.3304432	0.3054089	0.1220336	0.5321034	0.1296376	0.2545115	0	1.485940373	0.2110891	1.373246	1.289027	0.2369025	0.2957251	0.07768574	0.8378989	0.04941707	0.664278	0.2952912	0.8505712	0.07322115	0.0970868	0.57297527	0.5011334	0.5340189	0.311676	0.4761475	0.1911296	1.22324	1.514094	1.370847014	0.1801906	0.2767084	0.5264094	0.468961491	1.640917	0.127813	0.9135932	0.7740966	0.3981628	1.170535	0.8158951
AC243960.1	7.696766	0.546952042	0.931387693	0.5939547	0.06621767	1.565105	0.1537461	0.05108893	1.243293	0.4053031	0.1744064	0.2052047	1.191045	0.1472278	0.3205106	5.220655439	0.6033629	1.199365	3.68447	0.5199516	1.066664	0.08723461	0.4847012	0.4035727	0.1116899	0.09043293	0.02894305	0.1868665	0.05946567	0.877368382	0.2557868	0.9676311	0.4613454	0.3564493	0.1638936	0.8824317	0.5779341	0.279881265	0.2869535	0.5197507	0.1818812	0.765970435	1.649332	0.226158	0.9592728	0.1580447	0.5806541	0.9900772	0.6080118
CD44-AS1	0.1911066	0.335439072	0.05784393	0.2504324	0.9978579	0.1567119	0.3106043	0.2757236	0.04728659	0.0764823	0.03056038	0.08883498	0.162323	2.549451	0	0.093029487	0.1585865	0.2674749	0	0.2076428	0.04937148	3.034905	0.1398877	0.09900251	0.05871262	0.09859809	0.1656706	0.4767483	1.215652	0.047829281	0.2760929	0.4680625	0.604901	1.073157	0.593511	1.327434	0.8902214	0.613027839	0.3790449	2.106567	1.318265	0.268434516	0.9799056	1.002907	0.4793641	0.268413	0.3703524	1.814628	0.326914
AC022034.1	0.9305219	3.936588224	2.325740361	0.6158517	1.101395	0.6744125	2.056868	4.567569	0.7849237	0.8275596	0.1878817	6.138694	1.109713	4.837958	0.580061	1.715803583	0.4939856	1.456473	0.7541377	2.093565	0.6556251	1.37784	1.496424	0.1825968	4.634706	2.339815	6.204264	6.371528	1.303412	1.129147746	0.06789549	1.027712	0.9549076	0.1075172	0.6826857	3.138812	0.7459467	1.23617436	0.941007	1.274644	2.513655	0.841655227	1.67127	0.2256405	1.800395	1.107449	2.452029	2.203763	2.949425
SH3RF3-AS1	0.5874741	1.077536443	0.814989957	0.341598	0.4416084	0.602178	1.152926	1.586942	0.7441152	0.1119579	0.3355163	1.387096	0.617799	0.7075229	0.04110574	0.737643405	0.4836361	0.6712123	0.2362681	0.9227234	0.2529519	0.3773376	0.9470765	0.3079632	0.9167563	0.6765556	1.290528	1.140771	0.3203138	0.927691257	0.2571902	0.9176368	0.3927526	0.3854598	1.49939	1.614311	0.4102484	0.673031187	1.961831	0.4463217	1.610582	0.356106668	1.885575	0.8355655	0.5821024	0.6657706	0.5838397	0.8684141	0.9570999
LINC00649	0.575922	0.347949402	0.339875454	1.251941	0.3667733	0.7940671	0.4206013	0.2186105	0.5653677	0.4384288	0.2402537	0.2861441	0.3296643	1.278771	0.3058443	0.473607216	0.3116862	0.6242635	0.472528	0.3145783	0.4609152	0.7718882	0.4353146	0.3020039	0.2307878	0.153413	0.2306399	0.3205928	0.1991038	0.538563181	0.7050125	0.7857743	0.6024265	0.8780132	1.057521	0.8278372	1.887346	0.512059554	1.472213	0.4573796	1.051316	1.808066374	0.3792279	0.7365473	0.5709957	0.5397509	2.97339	0.3132095	0.4149592
AP003486.1	1.21336	1.78848114	0.811878803	1.589357	0.8628808	1.364647	3.038963	4.741217	1.146706	1.011657	0.9971068	4.565289	0.9781243	2.17947	0.1568275	0.843142807	0.9478396	1.336571	1.257237	1.643578	1.066654	1.50396	1.61391	0.6183938	5.718164	4.256733	3.638389	4.592143	0.8361522	1.040364712	0.4906189	1.705043	1.456855	1.56262	1.339381	2.968424	1.826862	1.636161171	2.09835	0.9817676	1.758618	1.149037845	1.533086	1.928715	2.350547	0.7495268	1.457072	3.569632	4.381259
AC107375.1	0.3720883	0.676641702	0.213071006	0.5331216	0.3174988	0.432942	0.8289081	1.266254	0.2363906	0.4427129	0.4663642	1.332286	0.3416714	1.045311	0.08866015	0.342678764	0.4311667	0.6032186	0.509602	0.3434077	0.4806361	0.7985161	0.3128506	0.4363144	1.405761	1.420336	1.587911	1.669285	0.53735	0.23910353	0.363215	1.143557	0.65716	0.8836794	1.425582	0.9725607	1.145109	0.754856816	1.70967	0.4594526	1.64887	0.397282482	0.9065412	0.5109082	0.5962311	0.8082334	0.1798961	1.571906	1.559014
PCAT6	2.344427	1.216814656	1.011001405	1.47154	6.94871	3.41086	2.29735	1.620151	2.011619	1.91687	2.378421	1.933508	2.440974	5.338736	1.11124	2.69973661	1.220285	1.663324	4.577496	1.232558	2.377098	11.09902	1.291682	1.1427	1.858749	2.601217	1.373657	1.572198	7.697129	1.072558202	2.46659	2.690195	4.221284	6.22603	3.59882	1.926122	1.913661	0.452841598	13.54758	4.113317	1.404517	3.054045845	1.021567	2.181437	2.0407	5.842054	0.4885323	2.540981	2.789536
AC090948.2	0.7160399	0.484886562	0.421419694	1.398005	0.1690664	0.6116347	0.507997	0.8869908	0.5167569	0.5572088	0.2862597	0.5855653	0.1689426	0.3980127	0	1.420074222	0.8252685	0.7158408	0.7559323	0.5557127	0.359694	0.4252054	0.8735541	0.5409592	0.7332831	0.3335115	0.2955886	0.324432	0.4048726	0.597357196	0.2089833	0.5567431	2.233954	0.7032462	0.3387467	0.8501951	0.4461045	1.327096578	0.432074	0.6346632	0.8865389	0.453994635	1.250159	0.555216	1.723516	0.3103988	0.3261546	0.8426189	0.9782062
SERTAD4-AS1	3.620138	8.17159426	4.988318777	0.7187799	0.7597884	2.954854	17.51127	18.47995	2.073498	3.443151	1.429398	19.59808	2.505466	0.8073896	8.340206	7.75974639	1.452604	5.875503	1.792955	7.127957	2.193785	0.8303244	4.539175	0.5788294	25.72236	26.25798	19.30305	34.47753	0.8813238	1.957475275	1.17397	1.524666	1.152254	1.591822	2.619313	9.169913	1.387941	0.96054868	2.036728	1.1506	6.652069	1.471343324	1.071902	2.819524	2.637045	4.795105	1.265872	16.25691	15.48185
AL162231.2	1.754387	3.092540872	0.944595723	1.185677	0.7988796	1.314141	5.855542	3.47374	1.147855	0.4050687	0.9711306	5.149267	0.9170153	0.7501392	0.3470189	2.463532724	0.8865741	1.349154	0.9260644	3.430099	0.6972886	0.4636612	1.296538	1.441938	2.850431	4.003527	11.67819	4.499632	1.459368	0.9710423	0.1993983	0.206581	0.6200712	1.017452	0.6083956	0.1802669	0.9895315	2.27272005	1.418005	0.5382707	0.6086742	0.829321374	2.204277	1.130136	1.057845	0.5528366	0.9555907	1.82357	3.571044
AP001107.5	0.607288	8.84170595	1.91472106	0.1306254	0.2355671	0.3285352	9.517704	5.951822	0.1669608	0.4725801	0.3506861	5.09699	0.8597019	0.6938787	0.2478707	3.791103136	0.5366107	5.312292	0.2849429	2.435108	0.1743221	0.3863843	2.376987	0.06554264	7.19518	7.343426	11.08279	7.955285	0.2360742	0.48552115	0.01107769	0.5312082	0.0947331	0.2455919	0.4224969	0.5768542	0.08731161	0.119047241	0.2310233	0.3058356	1.002522	0.044427931	0.3348268	0.1224314	0.02885031	0.355395	0.1886034	1.700356	5.996829
AC018752.1	0.1089122	1.062042801	0.659308481	0.3892422	0.1983775	0.8931055	1.07473	3.071288	0.7410911	1.525562	0.4354112	2.531366	0.4625419	1.331861	0	0.97199255	0	0.4355277	0.9198399	1.944095	0.7034237	0.7761032	0.3986121	0.3526364	3.011444	0.9131092	1.955763	2.821502	0.2771216	0.272580468	0.3576049	0.1905359	1.223253	0.1132584	0.9819978	2.269526	2.254843	0.838479242	0.8229287	0.9477935	0.8090743	1.81665665	0.4503637	0.243217	0.6829774	0.1699659	0.8117882	1.272814	3.143969
PART1	0.450927	1.798121665	1.042795206	0.1452607	0.3352401	0.3749587	3.221078	5.96873	0.3856752	0.5524419	0.3587052	3.983682	0.7113051	0.7685715	3.154022	1.030345447	0.1368226	1.212104	0.4566186	1.385559	0.4011939	0.3395963	1.178832	0.1802669	6.933856	8.722809	2.162537	4.462353	0.4829451	0.451999462	0.0256836	0.5252436	0.07047227	0.01794342	1.348334	1.323914	0.5160028	0.059039761	0.02281576	0.375395	0.8240199	0.030295913	0.09132889	0.1566994	0.06295474	0.5475267	0.1131775	0.3680126	4.318061
AC138207.5	2.139366	0.748882992	0.664144485	1.045593	0.03330543	1.293256	1.178138	1.834705	1.323389	2.7442	0.7456283	1.784953	0.8386823	0.609832	1.209051	1.468683119	0.3034728	0.767764	1.853174	0.681167	0.5668666	0.4467405	0.4015359	0.8170127	2.499856	2.476403	0.5095109	1.921115	0.5583085	0.755094549	0.9365926	2.974968	0.5601024	2.167694	1.291456	3.10685	0.9937299	1.548487336	1.321163	0.4773728	3.114498	0.674203806	0.9980677	1.071879	1.438518	2.910615	1.799034	3.966653	1.671488
ZNF236-DT	2.113654	1.309306048	1.389638996	1.135164	0.2524526	1.829142	2.001248	2.635952	1.114576	0.6933608	0.6926232	2.295235	0.5739091	0.4333574	1.247392	2.108428908	1.078266	0.9352916	1.609542	1.667281	1.275614	0.4497374	1.046241	0.8414257	2.510527	2.134078	1.512637	2.044651	0.8596118	0.93224625	0.8760354	2.030715	0.6456748	0.783713	0.7636918	0.6387296	0.194288	0.177839613	0.9081606	0.5653826	1.61797	0.349819923	0.5014861	0.9575611	0.5135875	0.3244446	0.8135434	1.455259	1.796733
PIK3CD-AS2	3.488439	0.7572286	0.88592383	0.2846428	1.073506	2.841008	0.9847145	1.175209	1.40412	2.581827	0.6686506	1.221741	1.217682	0.4117178	1.088361	3.50873407	1.553157	1.910942	3.682788	0.6304785	0.9567761	1.216167	1.180554	0.3249212	0.672892	1.217329	1.361155	1.34114	0.5775579	1.674381407	0.1725948	0.6479031	0.1707746	3.230095	0.6702358	0.3063962	0.4946728	2.682568039	3.994359	0.5544777	0.3803499	6.041063042	0.7706544	0.1867512	1.007969	0.4474503	0.4808484	2.024439	0.9451871
LINC00662	0.8655223	0.775272561	0.704005255	0.5037942	0.626492	0.6848956	0.6005922	0.8745336	0.5109869	0.8010939	0.4328068	0.9414	0.6609269	0.9324306	0.8492327	0.729666184	0.452311	0.605979	0.6309885	0.6520326	0.6045307	0.9227109	0.6242652	0.383389	0.8690421	0.9800121	0.6476725	0.9386624	1.323518	0.603287231	1.10898	0.8434049	7.235452	1.993621	0.7851924	0.830014	1.164941	1.855759598	0.3821091	0.7196784	1.286536	0.435607356	1.182128	0.5981095	1.54133	0.4597709	0.7754118	1.12023	1.284066
AC004687.1	13.75149	0.356781025	0.250740087	0.9293107	0.1173581	2.306823	0.408728	0.3712358	0.8113652	1.049855	0.474692	0.2674161	1.782537	0.230235	0.02028726	3.730167549	0.6874359	1.311273	7.637785	0.4071807	2.443326	0.1616341	0.8337738	0.2592799	0.2686448	0.2849333	0.05984532	0.1126029	0.1053915	0.46649002	0.2175998	4.202811	0.2889956	1.076826	0.2074785	0.2729519	0.357306	0.159440053	0.09128178	0.680856	0.593416	1.345414444	0.4453197	0.3237405	0.8264504	1.400519	2.089068	1.189983	0.5018885
AC026801.2	0.888835	0.615102616	0.62918672	0.3757286	0.165378	0.8082177	1.056834	0.6393135	0.496615	0.4303046	0.1604761	0.6219773	0.207006	0.2789056	1.306033	0.91886185	0.3568957	0.458626	0.5145814	0.7454481	0.1851825	0.175128	0.4722216	0.4363227	0.469801	0.7488887	0.6569055	0.7978064	0.2371027	0.251157211	0.4424704	0.1254006	0.080508	1.297008	0.4236848	0.3829953	1.471652	1.398001172	2.592948	0.2183256	0.6694157	0.390151988	1.470171	0.6643009	1.20139	0.6040579	0.02137104	1.068066	0.7357132
LINC01748	0.01247826	0.030420025	0.037769062	0.02229808	0.07576152	0.01279058	0.01448631	0.05728325	0.03087567	0	0	0.01933487	0.137785	0.1456576	0.03667052	0	0.06903247	0	0	0.009684278	0.128948	0.5271656	0.06850452	0.1454478	0.01916813	0	0	0.03591827	0.3651285	0.01561501	0.02458285	0.9496061	0.7262328	0.1427383	0.9500777	0.100009	1.571577	0.632434704	1.93283	0.3076727	0.01324244	0	0	0.5712487	1.287567	0.1557864	0.6324544	0.03645714	0.02001167
AC242842.1	6.474795	2.667461863	3.15236477	1.704132	0.2437928	3.652841	0.7575014	2.830807	1.800805	0.7030554	0.8026371	3.149766	2.89901	0.4463915	2.581293	6.922753528	1.318953	1.053743	3.179312	1.713966	1.296692	0.4598579	0.7348017	1.592623	2.672847	0.2265881	1.895867	1.179892	1.468682	1.633043611	3.889333	7.419816	1.665584	2.609757	3.268444	3.835008	0.3030839	0.322011044	0.1659205	2.038357	3.781886	2.247238286	1.369831	0.4483462	1.573751	2.545687	2.35691	0.5132545	1.797707
RHOA-IT1	0.2603781	0.613601905	0.164189491	0.6979255	0.2634801	0.4448253	0.377849	0.6261112	0.1879116	0.2605132	0.971548	1.277597	0.4791826	0.7477814	0.2550623	0.176042259	0.4801562	0.60738	0.8246534	0.4715138	0.280281	0.6847464	0.3970701	0.5620355	1.022152	0.4198047	0.2687169	0.2914683	0.6625188	0.325831198	0.5699544	0.9869536	0.5760279	1.872816	0.8477724	1.29848	0.8235776	0.6403473	0.8402388	0.314709	2.694157	0.266682163	0.6101253	0.5087798	0.8906208	0.5079253	0.4528428	1.61656	0.7655526
HMGA1P4	1.477815	0.098254858	0.406639363	1.640489	0.08156839	0.895111	0.5458825	0.5726855	0.955713	0.806499	1.235316	1.092883	0.7417288	0.2240311	0.690921	0.762990341	0.5574268	0.4029283	0.4254948	0.6777255	1.995702	0.4786744	0.3687759	0.7394805	0.06879103	0.259927	0.1247844	0.1611304	0.2563789	0.840592462	0.2646705	7.57979	0.3429369	1.816203	1.076735	0.2153488	1.564551	3.576925667	1.268887	0.4871394	0.6772277	0.294856027	1.499954	1.612587	1.340301	2.830391	1.802462	3.97421	0.3950007
LINC01781	23.32196	0.632582052	0.814139035	0.8482076	0.1537029	1.946189	0.0551052	0.08301051	0.469798	0.6965391	1.340993	0.3187117	1.800847	0.1055379	0.6044688	10.783022876	1.181682	1.866503	3.875264	1.522658	2.779565	0	0	0.3073755	0	0	0	0	0.1207765	0.514788783	0.1039021	0.6366424	0.1615528	0.1974434	0.04755325	1.521717	0.1637862	0.121810101	0.5230356	0.7343506	0.5541091	2.639148589	1.439385	0.2650001	0.3427585	0.1975345	0.2122786	1.225016	0.6766521
PRKAG2-AS1	3.279541	2.802952857	3.459668818	1.758116	1.182987	1.937878	2.194795	1.669989	2.159956	1.891539	3.23919	1.404912	3.572112	1.297505	9.779489	2.61381128	2.828194	1.388596	2.810534	1.886461	2.741115	1.19795	1.659227	1.461606	1.422431	1.667138	1.540975	1.101339	1.202607	1.90712577	1.659557	0.6749852	2.186422	9.268295	0.9470035	2.030599	0.2329811	2.933235421	1.475859	1.482948	6.049721	2.100044235	0.957265	1.238566	0.5608818	3.61269	1.5098	0.7608978	0.7218883
TRBV11-2	5.553989	0.804341239	0.624161522	0.2620389	0.1335482	2.254654	0.0319196	0.03606278	0.4422108	0.9903333	0.7914238	0	1.961722	0.03056633	1.050413	5.398370387	0.7605415	1.704216	9.056365	0.6828366	0.284128	0.05597943	0.40252	0.2492655	0.3097282	0.1418556	0.03405064	0.02638115	0	0.756945271	0.07222217	0.9620193	0.2526638	0.08577657	0.08263543	0.8226888	0.9487291	0.035279151	0.2596864	1.196357	0.0583576	1.255161638	1.09147	0.06140036	0.6896733	0.1716323	2.336279	0.200827	0.2351698
AP002954.1	0.8974367	0.102955679	0.119839012	0.09433399	0.1602579	0.4328935	0.1532141	0.1731013	0.3265556	0.2112711	0.04220927	0.4089893	0.1345181	0	0	0.642450691	0.07301199	0	0.7802407	0.04097019	0	0.05374025	0.09660481	0	0.4054624	0	0.1634431	0.1266295	0	0.198182035	0.1386666	1.015892	0.05390162	0.329382	0	0.7897813	2.140333	1.151511492	0.2742289	0.1914171	0.08403494	0.092688859	1.047811	0.2357774	0.1504742	0.9886019	1.416523	0.1927939	0.2539833
AC125807.2	0.3766987	0.423366407	0.497624052	0.6579308	0.4574236	0.4253942	0.8524004	1.071908	0.3120121	0.6388035	0.8270086	0.8705861	0.5965395	0.5784813	0.09381559	0.347064758	0.7770769	0.7914855	0.8492944	0.1635193	0.8742151	0.8059508	0.5608247	0.2232628	1.193272	0.4776424	0.549539	0.7933263	0.162456	0.455412615	1.241054	1.223084	1.307083	0.4880038	2.161972	1.84217	1.75145	0.356365608	1.694509	0.638965	1.229794	0.947264845	0.5438712	1.675318	3.363188	1.115952	1.622791	1.100582	1.040998
AC060766.4	2.172566	0.48889568	1.264595411	1.169659	0.4819674	0.8136906	0.9943223	0.5753927	0.5427391	1.42126	0.6013053	0.6150071	0.8871846	0.7199311	0.5525162	0.983017351	0.6356258	0.2088424	1.764311	0.6160788	0.5936529	0.6167119	0.7645632	0.4058273	1.155228	0.9700069	0.5432885	0.6814884	0.637844	0.522826596	1.838236	2.777495	0.5119148	2.715459	0.3767068	1.763561	0.9731098	0.455672611	1.894115	0.4241832	2.726832	0.513499733	2.626032	1.189589	1.762537	1.630027	0.6851069	2.838056	1.697426
AC104083.1	4.633038	11.867708944	5.440492569	1.814231	0.3073397	1.829244	26.44979	33.63031	1.655881	0.9957615	0.8369219	40.35426	3.038873	1.373486	2.143157	6.285698249	1.317147	6.287171	1.811539	9.874757	0.9863534	1.052456	3.893747	0.7833786	37.24957	32.8837	31.16419	26.06292	0.4256969	1.503101473	2.174785	5.981369	1.800242	5.893031	7.275963	26.8544	5.965347	2.482465023	4.428513	2.750111	18.13741	1.205132398	7.620671	1.973452	1.971125	7.096322	3.907325	38.40875	24.2304
AC008074.2	1.70593	0.189296459	0.445128301	0.4414949	0.4428731	1.314485	0.2321912	0.1157337	1.142602	0.6827258	0.2163585	0.1093784	0.7095057	0.3989171	0.6396285	1.842231005	0.357977	0.7527527	1.714028	0.2921839	0.7142683	0.5688942	0.495182	0.1676086	0.1626527	0.1289867	0.1457018	0.09030736	0.628646	0.441674697	0.1390665	0.6174681	0.5525834	0.2385731	0.2121568	0.2011579	0.3958096	0.21134191	0.2389061	0.7422809	0.1373408	0.464780922	0.7686649	0.3087083	0.4292499	0.4865465	0.3595366	0.3179533	0.2893069
SMIM2-AS1	0.1714942	0.167230269	0.146695589	1.301312	0.07696	0.1605008	0.3246061	0.1662555	0.452012	0.2238041	0.4113615	0.2137373	0.5319923	0.1740727	0.7997927	0.23592822	0.5362462	0.08199616	0.1416902	0.4976606	0.3274696	0.07969953	0.3138292	0.9705059	0.07635827	0.5674223	0.24932	0.1073131	0.02845815	0.410546588	1.424858	0.9587582	0.2283967	0.2675066	0.2987948	0.1235029	0.4438122	0.736676511	0.3521172	0.04866537	1.115718	0.746223868	0.696814	0.2580896	0.2805451	0.6341667	0.1722858	0.2232924	0.1753808
GABPB1-AS1	0.3904965	0.352132813	0.114637315	0.3321742	0.4400818	0.1954497	0.2448625	0.6817647	0.1631923	0.3789389	0.3853233	0.6172098	0.2884189	1.218141	0.1400883	0.313639897	0.1300522	0.2846306	0.4963569	0.1297386	0.6714279	0.9798469	0.3345938	0.1818297	0.7436271	0.5137816	0.585499	0.5175306	0.3738455	0.114401605	0.5523173	0.5220742	2.369628	0.5086178	0.677092	0.6880449	0.3053119	0.294094922	0.6167534	0.435672	1.503105	0.174273832	0.6296965	0.5833016	1.002884	0.2700518	0.4945108	1.286845	0.6471926
ACTA2-AS1	0.6978183	2.251043593	0.853393322	0.4870317	0.6590562	0.4551808	3.616873	9.40229	0.2223718	0.2115698	0.2197985	15.17038	0.6465995	2.899336	0.2278572	1.189499237	0.3801991	0.8526519	0.4167167	1.378545	0.3095683	1.101439	0.9158185	0.1597555	10.84205	7.736945	10.74139	8.893505	0.7891391	0.846772124	0.2129227	0.7830347	0.5217856	1.048183	1.835997	7.969237	0.9971938	0.981299064	0.7356395	0.4651623	2.288982	0.272271705	0.7811398	0.4289345	0.417905	1.979999	0.3467506	6.378917	11.91076
HCG11	1.533957	3.06852328	1.632631058	1.122916	1.392656	1.307843	4.090033	4.531605	1.104081	1.133135	0.5731291	4.737023	1.18724	4.239365	0.5898213	1.070066965	0.5056022	1.483368	1.392397	2.013823	0.4351788	2.838533	1.416665	0.9469131	5.483458	3.961714	4.034642	3.837724	1.696196	1.094327848	2.998443	2.664763	3.911957	0.8423095	2.764723	3.282269	3.314308	0.961125806	6.089705	1.341143	2.856427	0.887281134	2.080767	0.9564332	3.747191	1.051508	0.3419366	4.356034	3.816512
AC004540.2	0.5341885	2.12083445	0.40421889	0.3030381	0.04633306	0.3911134	2.392016	3.73679	0.09441234	0.2545074	0.3864398	0.4532733	0.3457002	0.07069764	0.6354145	1.341473948	0.2814521	0.7120532	0.1611284	0.4540631	0.2628667	0.1424239	0.8844488	0.1317788	3.829367	3.264608	0.2047671	4.381065	0.3883472	0.127327838	0.4176112	0.4895173	0.0649325	0.2248474	0.2166135	0.122324	0.1755471	0.065278429	0.204216	0.3504973	0.2564559	0.200983496	1.935441	0.1420144	0.2030207	0.2381836	0.8721661	0.3530184	0.4895371
AC139795.2	1.037869	1.568074959	0.814439889	2.022533	0.855746	1.155784	1.561891	1.705804	1.085877	0.5127939	0.4712686	1.518819	0.7509503	1.588262	0.1129645	0.83165138	0.5848048	1.07601	0.8927858	1.312637	0.9930688	1.695688	0.914463	0.7301647	2.020751	1.289095	0.9917663	1.659707	1.646428	0.705502388	0.6563102	0.5603996	1.046633	0.8660935	1.277239	2.601568	0.9837307	2.104418489	3.273562	1.254433	1.502567	1.473572886	1.472954	1.509376	2.454336	1.619675	1.795485	1.946657	2.020633
LINC01943	2.205565	0.318900852	0.207179309	0.2083875	0.0369408	0.6392516	0.309025	0.1596053	0.3010954	0.334811	0.4013458	0.2828265	0.2583963	0.06763967	0.4693578	1.431539844	0.2103735	0.3649575	1.798521	0.03541491	0.6287416	0.0387112	0.05567057	0.1772984	0.09346252	0.05885804	0.01883751	0.1094594	0.01935154	0.114206596	0.6292877	2.767485	0.1320133	0.363809	0.655257	0.6095467	0.5248562	0.09758572	0.7398687	0.2647396	0.4842692	0.614260068	0.9560535	0.4076151	0.9625246	0.5340964	2.959092	0.5443978	0.5285341
AC027644.3	1.893156	1.630054561	0.822951924	0.4798557	1.12497	0.8670499	2.361477	2.08685	1.021586	0.5642114	1.191635	1.809979	0.3079183	0.6269116	2.012336	2.418321271	0.8913492	0.724837	0.9355284	2.000699	0.83249	1.066122	0.9582434	0.4695065	1.608747	2.18208	3.142685	1.893759	1.537353	0.604864378	0.7406338	3.558608	1.048759	1.486999	1.432545	0.7963138	0.104241	0.490994577	1.540775	0.7594827	3.312868	0.459700133	1.165933	1.259314	0.5511083	2.357248	0.3302535	2.530204	1.485749
AL133330.1	0.4461688	0.248614565	0.096461326	0.4176244	0.2515412	0.2940017	0.9989384	0.9405008	0.07885576	0	0.229333	0.07407121	0.4331074	1.204591	0	0.051712414	0.2203842	0.06372067	0.471026	0.09893371	0.2469976	1.395033	0.174959	0.02063724	0.4569131	0.2466353	0.1381373	0.6421411	0.2027239	0.159521524	0.3976323	0.2230136	0.3091304	0.8285237	0.5268009	0.8173467	0.329899	0.12267523	0.1505001	0.6471204	1.674134	0.279778162	0.2899217	0.6938938	0.4542012	0.09946871	0.2850484	1.024218	0.3918383
AL136531.1	0.5141564	0.250686353	0.106107459	0.5568326	0.056758	0.7665822	0.4883699	1.379401	0.1734827	0.6547203	0.4111007	1.593354	0.1191045	0.3897207	0.6181275	0.11376731	0.2585841	0.04672849	0.1973823	0.2539299	0.0603772	0.4758251	0.171071	0.1513398	1.340279	0.6631748	0.3473166	0.6502953	0.6541223	0.058491225	0.5524996	2.73935	0.5727047	3.062224	0.6087477	0.9740048	1.169309	0.95959291	1.456841	0.1016903	1.835347	0.205170652	0.5798433	0.7828546	1.598788	0.1458874	0.03483924	1.12664	0.8995244
Z95115.1	0.518941	0.602939259	0.559779507	0.3617219	0.2882592	0.3848001	0.6921778	0.9485646	0.519082	0.2651286	0.2736748	1.154811	0.4595372	0.5523601	0.5678337	0.510609186	0.1527072	0.4084144	0.5361961	0.2913481	0.299509	0.4833185	0.505131	0.3074461	0.7915031	1.018261	1.326366	0.8422234	0.4775983	0.221069199	0.4422897	1.970246	0.8229811	0.5453904	0.9512835	0.5073556	1.47632	1.168795498	1.439113	0.4403913	0.6151672	0.426496474	1.324052	0.7643619	1.088938	0.6203088	0.5349333	0.5645295	0.8794562
AC090192.2	0	0	0.030700169	0.2658296	0	0	0	0.1596414	0.02509695	0	0.03243931	0.1257291	0	0	0	0	1.23447	0	0	0	0.05240697	0	0	0.4729026	0	0.1308252	0	0.01946385	0.1032315	0	0.02664254	0	0.5178162	0.3164271	1.646134	0	1.994904	0.546603556	0.1915951	0.08826649	0	0.391790613	0.3690865	0.06795121	0.02312894	0.09497193	0	0.2370703	0
AFDN-DT	0.1139843	0.250088148	0.143752696	1.357898	1.632093	0.1655194	0.2370861	0.08721023	0.08226105	0.1330507	0.3873353	0.05151325	0.6535117	1.24605	0.3489289	0.092478084	1.103526	0.2089132	0.2005578	0.1179498	0.6134855	2.475419	0.1912055	1.31631	0.03890974	0.1225171	0.09998953	0.03645558	2.791513	0.582435912	0.9730729	3.057608	0.834083	2.44968	2.521745	0.578579	1.597817	1.52348578	0.7760249	0.5992928	0.7711505	0.550364629	1.029087	0.4666635	0.6010685	0.133411	0.2973578	0.4925958	0.0913996
AC090971.3	0.5603591	0.273213316	0.130468345	2.06686	0.3271355	0.4639258	0.6004932	1.102461	0.4932841	0.6037767	0.3446482	0.9350571	0.530879	0.8984916	0.4750259	0.367202844	0.1490398	0.7972124	0.8191082	1.522116	0.3897548	1.568715	0.5127201	1.116512	0.9269938	0.8617624	0.160146	0.4135834	0.7403219	0.404550263	0.5095097	0.3393405	0.6931872	1.669718	1.414249	0.5412337	0.4090198	0.428636602	0.3562269	0.1875557	1.86408	0.05676191	0.4099565	1.143073	0.9583514	0.1849869	0.1124494	1.857563	1.140607
SDCBP2-AS1	0.6966302	0.725136025	0.409996292	0.5400919	0.2014084	0.5270489	0.5552028	1.218278	0.5950909	0.2433939	0.3094445	1.413523	0.4179518	0.4517611	0.3005844	0.699761472	0.3593924	0.4808728	0.4202521	0.5921395	0.4570694	0.5009179	0.4957603	0.2327157	0.9398841	0.6204172	0.489564	0.7612437	0.1688133	0.38744311	0.3957447	1.581429	1.004844	1.882942	0.8585288	0.9571295	0.934795	1.018000857	1.057432	0.4129761	1.786623	0.592153445	0.7270189	0.6080724	1.320635	0.3623818	0.465668	0.8520846	0.8837121
AC105942.1	3.458501	6.366694724	3.321624795	3.314584	1.332579	2.113404	11.51755	11.22422	2.358816	1.685785	2.942553	8.519263	2.146706	2.021002	2.280312	4.370823128	3.495485	3.280229	1.591541	5.677935	2.548729	1.354127	4.178731	4.091557	9.864783	11.42386	9.788012	12.02918	1.128202	2.829773122	0.9608688	4.305131	1.222374	3.446659	3.109444	5.366059	1.33872	2.005473325	1.748418	1.382667	6.493609	2.160373984	2.310206	0.4827087	2.464535	3.684667	1.801175	5.019882	9.516707
AC010894.2	0.3403679	0.318075777	0.343407199	0.7095919	0.2238748	0.6977739	0.905532	0.7626525	0.2631849	0.4540593	0.8844737	0.5493693	0.6986663	0.2049606	0.8335474	0.437234667	0.7845789	0.1417805	0.1796653	0.3742221	0.5129391	0.2021204	0.1557157	0.6428592	0.7406994	1.07925	0.4917757	0.7484108	0.3608536	0.354940433	0.2607668	1.290152	2.302403	1.386306	0.7530167	0.3788796	0.4159535	0.527715444	0.8840501	0.39082	0.4063637	1.145428067	0.6802713	0.7600914	0.6144521	1.217266	0.5073933	0.8286971	0.4397169
AL513318.2	0.2007189	0.320777043	0.270015004	0.1527692	0.1150958	0.3657649	0.1424008	0.0511905	0.1379584	0.02231367	0.1783195	0.1727837	0.1610161	0.3037188	0.4096272	0.099518124	0.4626754	0.1895152	0.07063383	0.2682815	0.3024862	0.1702754	0.3060913	0.1155357	0.1084861	0.06472337	0.04833431	0.2674828	0	0.083725015	0.01464545	0.3706547	0.2960302	0.1101624	0.3965844	0.3217389	1.192796	1.817121763	3.975835	0.06469366	0.0887546	0.323052001	1.318769	0.4669113	1.245974	0.1914229	0	2.337579	0.1192213
CARMN	0.3398527	2.965435775	0.644514445	0.2847511	0.2756919	0.1618929	4.838474	12.0918	0.05931777	0.1213381	0.1229003	11.0028	0.5282222	2.375067	0.1450456	0.856937423	0.3705668	1.072846	0.2977483	1.155715	0.3096656	0.7873994	1.963822	0.1287577	18.21128	8.571519	10.02612	17.26491	0.5220719	0.338815295	0.0555625	0.1862605	0.1029501	0.445801	1.660687	5.583233	0.6276997	0.200845028	0.4828111	0.3078194	1.668639	0.167128325	0.2169219	0.28106	0.1567636	0.4555429	0.4530197	5.202589	12.72639
LINC02384	2.547455	0.219186718	0.566956366	0.1685994	0	1.851744	0.1063118	0.1910859	0.8497111	0.5164187	0.3594444	0.122545	0.7990389	0.03239237	0.8195828	2.472064439	0.05756975	1.481441	0.9491929	0.1486025	0.3011019	0.02966183	0.9445405	0.1563376	0.2642903	0.1610679	0.1494943	0.1397858	0.04236515	1.218874665	4.783546	0.6408226	0.1190036	0.2727027	0.0291907	1.27217	0.3375293	0.138865022	0.08256005	0.1086709	0.1413575	0.657764169	1.032745	0.08830716	0.2135672	0.1429101	0.3971286	0.07904909	0.2803712
HOXB-AS1	0.9210383	1.43842423	0.577159237	0.3600303	0.2359152	0.5458026	1.486933	2.123517	0.2670676	0.3167711	1.162176	2.843118	0.7578685	0.3679724	0.1480228	1.085861174	0.5573077	0.5323272	0.3950178	0.625459	0.2416637	0.3809043	0.368697	0.3075333	2.564374	2.310999	3.484305	2.457863	0.5126482	0.180088443	0.4063713	0.9818891	0.2498006	0.5387583	0.6632037	0.6766659	0.6207207	0.424707574	1.053404	0.2713482	1.114896	0.30321564	0.7022092	0.9802002	0.762988	0.8646568	0.2252595	2.827603	2.115623
AC129507.3	0.3440338	0.239628496	0.297519271	0.9221586	0.01491996	0.0755667	0.0713209	0.01611568	0.1976144	0.2950391	0.1768351	0	0.1669812	0.06829717	0.7221643	0.019937316	0.5437914	0.04913401	0.1556575	0.3242165	0.380912	0.06254	0.4047244	0.4614785	0.03774842	0	0	0	0.1563172	0.184506823	0.5002552	2.042052	0.3261845	0.5238666	0.2584959	0.1706909	0.6783465	0.551792199	1.102459	0.1247461	0.7302051	0.409891862	0.3048464	0.6448046	1.092709	0.1533975	0.3663272	0.9154016	0.06568268
AC129507.2	0.8398472	0.292487723	0.385845305	1.161309	0.0728445	0.3074528	0.08705345	0.0196706	0.500966	0.900303	0.6475286	0	0.3057229	0.08336273	1.145905	0.121676267	0.3733568	0.2698758	0.1266624	0.535406	0.6199157	0	0.2744455	0.7769314	0	0.07737577	0	0	0	0.187672381	0.3939391	5.247378	0.1531296	0.2495318	0.2854679	0.1282112	0.6468607	1.577940213	0.9773653	0.1740156	0.7798698	0.368648873	1.017051	0.8372776	0.6839735	0.1872352	0.4471347	0.7010688	0.06413721
AP000892.3	0.9857312	10.082566941	4.013196862	0.471729	1.276256	0.09499517	17.8965	11.12223	0.4560191	0.2613121	0.4446001	8.159052	1.127088	3.332017	0.2971097	1.913922448	0.6117461	3.4491	0.3379885	3.465466	0.467963	1.299362	2.551611	0.2155015	8.17713	15.28429	27.45927	16.97587	0.5037722	1.033205876	0.1438477	0.8659257	0.4860355	0.4358725	3.555527	15.80961	0.9520779	0.621591352	1.967454	0.4399072	3.039942	0.262569126	0.8221886	0.3645286	0.4346686	3.737304	1.651561	10.59679	23.10907
AL365361.1	9.506744	1.043309843	2.570232956	1.723765	0.1408759	7.617374	0.3965696	0.3381468	4.844159	4.011025	1.381108	0.3095911	2.375932	0.2579479	0.7765807	5.004323608	2.068079	3.814527	7.294243	1.230518	2.697461	0.07217342	2.559431	0.8472592	0.3102217	0.5112669	0.08780195	0.3061153	0.1065975	3.83914829	0.2116249	2.012696	0.5791211	1.384056	0.1678822	1.484263	0.4392335	0.28531418	0.3530721	0.8647039	0.5984965	2.6027969	1.572456	0.1943081	1.385218	0.4878281	1.345129	1.492339	1.288603
AC007991.4	0.1483366	0.036162119	0	0	0	0.03801234	0	0.04864004	0.02293986	0	0.02965114	0.2298452	0	0.02061333	0	0.060174445	0	0	0	0.02878072	0.04790257	0.01887571	0.06786288	0	0.0189886	0	0	0.05337277	0	0.092812523	0.09741039	0.8758351	0.246121	0.1735381	0.0185759	0.6142484	0.8317453	0.118957799	0	0.08067995	0.09838802	0.032556004	1.441462	0	6.76512	0.1157454	1.658463	0.1625205	0.07929691
LINC00957	1.909087	2.950262959	1.476004606	1.147038	2.076297	1.301743	2.394572	2.656398	1.406859	1.129437	0.7897647	2.57226	0.8037242	2.316121	0.8049607	2.592699328	0.9069099	1.493652	1.752562	1.661998	1.115068	1.208311	1.594891	1.381374	3.055844	2.360691	3.48473	2.225972	1.309433	1.1425589	0.3488467	0.7986575	0.6017319	0.6862126	0.8648136	0.886996	0.3078894	0.399386616	0.6977235	1.378444	1.973148	1.420937703	0.4805213	0.6487585	0.7239795	0.9455967	0.965136	1.521738	2.187523
C1RL-AS1	0.9388183	0.527744997	0.339878174	0.7192954	0.1676475	0.4490808	0.1773753	0.6229262	0.3689425	0.4125576	0.200172	0.7301942	0.4221624	0.3622216	0.08655543	0.603373721	0.3462498	0.3975066	0.4197694	0.3257312	0.6705496	0.6390143	0.5591951	0.2622494	0.3676042	0.2421834	0.3077633	0.2914307	0.3278711	0.354748227	0.5077121	0.5989967	0.4135052	0.9284251	0.8852053	1.813703	1.607017	0.363744605	0.5094184	0.5419925	0.886913	0.578544879	0.6485415	0.7276154	1.047319	0.2614196	1.265052	1.46288	0.5510706
KANSL1-AS1	3.999846	1.188051568	1.356783899	5.038878	2.498283	1.790786	1.774677	1.507542	1.692167	2.52995	7.995327	1.976851	3.104528	1.303328	3.208859	3.040011721	1.812208	0.9192491	6.989275	0.9812278	6.354453	2.749645	5.973463	1.51836	1.235913	2.372011	1.850457	1.632171	0.7896261	1.38077647	0.4679641	6.233412	1.056218	1.649441	0.9211819	4.139213	4.501408	1.224070874	4.288019	1.900443	2.01262	2.603312868	1.36881	0.6416841	4.822574	2.511177	2.552974	1.628674	2.297965
LINC01410	1.041298	0.169234668	0.195589786	0.2155481	0.1479669	0.3936367	0.1028824	0.2663755	0.3471938	0.2512235	0.1240019	0.1773678	0.3450032	0.4720778	0.05425741	1.15040545	0.1736378	0.3913012	0.7172814	0.1490193	0.3338831	0.4210066	0.243261	0.06695215	0.1966364	0.1143063	0.12347	0.08503101	0.4979613	0.120139976	0.121242	0.6459906	1.349758	0.2111945	0.1294749	0.1736212	0.3249038	0.37429809	0.673099	0.4338074	0.04702416	0.59646715	1.636845	0.346332	0.4083804	0.1786377	0.4844008	0.2751026	0.2802994
AC009318.2	0.7237393	0.319265401	0.339022295	0.8827207	0.2720199	0.3885901	1.06026	1.062273	0.511654	0.0689633	0.2204478	1.52193	0.263457	0.9003687	0.202561	0.307573679	0.2859917	0.3100877	0.1455353	0.481447	0.4006598	1.017433	0.2522706	0.2454912	0.970577	1.00018	0.9176413	0.9093594	0.4823022	0.474398879	0.9279051	0.5124858	1.249218	1.236448	0.656006	1.123276	1.486488	1.39295745	1.220646	0.2499302	0.9692202	0.21178906	0.3420274	1.115959	0.9037696	0.5916172	0.7963256	1.334158	1.82392
AL450384.2	1.324787	0.430616211	0.312595942	0.873962	0.1816256	1.226532	1.513171	1.578794	0.1586127	3.021512	2.027385	2.019628	0.6654729	0.4196612	0.5860764	0.323604792	0.2955247	0.7974996	0.8421645	0.5859388	0.5520201	0.6380589	0.4431554	1.088493	1.597393	1.580136	1.243724	1.612818	0.5436861	0.124781281	0.7015868	2.292721	1.243587	0.8814019	0.6778729	0.8067947	0.5898384	0.402115124	0.3699913	0.3718961	3.333386	0.150067677	1.107409	1.16111	0.6902704	0.1333828	0.488413	1.88326	1.454469
AL499627.1	0	0	0	0	0	0	0.0119042	0	0	0	0	0.007944261	0	0	0	0.008319365	0	0	0	0	0	0	0	0.006640136	0	0	0	0	0	0	0.006733694	0	0.02093984	0.0159949	0.005136389	0	0.008845554	0	0.009684832	0	0	0	0	0.005724713	0.09353056	0	0	0	0
AL022313.2	0.3618696	0.294060238	0.091275233	0.03592468	0	0.2472846	0.2800687	0.6723963	0	0	0.09644592	0.8410666	0.2561388	0.2346706	0.1772409	0.342525234	0.2502427	0.2411793	0	0.3276514	0	0	0.3311052	0.1562217	0.5867579	0.7779177	0.2614211	0.4050783	0	0	0.2772399	0.8440943	0.1847434	0.7212611	0.2416864	0.09667541	0.1560812	0.348239362	0.3417809	0.2186889	3.392271	0.688314447	0.249395	0.1683558	0.1375302	0.4235442	0	0.5286285	0.3546512
AC005180.1	1.261304	2.124447456	0.751971088	0.6146976	1.647626	0.7835593	4.570321	2.180723	0.2837195	0.4588938	0.1833623	0.8587381	0.2921815	3.590477	0.3931305	0.806255552	0.3700352	0.5731604	0	0.9492243	0.3456003	0.8559989	0.4196631	0.2475063	3.483615	2.514251	1.798709	2.842153	0	0.33480497	0.02509936	0.4011965	0.2146423	0.1589862	0.8232573	1.592921	0.03297116	0.049042227	0.1263483	0.6097956	1.62248	0.100662944	0.3793183	0.02133846	0.06536783	1.192947	0.2848865	1.619206	2.30883
AL359962.2	0.3702297	0.36102445	0.44824273	0.2646333	0.04495683	0.4553954	0.7306744	1.068315	0.5038441	0.1481687	0.6512487	1.376796	0.06289348	0.3704276	0.1088013	0.180225441	0	0.222076	0.1563424	0.3447987	0	0.301513	0.1355018	0.3835939	0.7962051	0.9073139	0.4126533	1.314356	0.2826091	0.092659367	0.4862483	1.74878	1.096266	0.5775056	0.3709049	0.8308343	0.6387483	0.570055194	0.2797414	0.3221872	0.5107735	0.455031942	0.428663	0.9921325	0.8020323	0.6355492	0.5519088	1.081682	0.4354133
AC120053.1	1.127893	0.713415708	0.20760155	0.7626185	0.5922574	0.8436571	1.39787	2.039115	0.3582794	0.1829964	0.3412298	2.550626	0.3107075	1.203051	0.08958369	0.32151631	0.5059255	0.4571266	0.5792742	0.780716	0.1968822	0.9619943	0.3347042	0.4934992	2.13841	2.968559	1.132554	1.740296	1.318587	0.343318063	2.061864	4.133023	2.894649	6.308307	1.786542	2.19884	2.813704	2.073033596	4.073972	0.4421319	2.36158	0.615511957	1.815162	1.446579	2.224401	1.046584	1.545045	5.52187	2.362881
AC005332.4	2.987726	1.822264161	1.456397638	0.5398915	0.842453	1.754919	1.838187	1.262215	0.9829243	1.433061	0.527879	1.19637	1.340149	1.219116	0.7399032	3.649632602	0.650007	1.320051	2.197293	1.016081	0.8383548	0.7062622	1.371981	0.1521701	1.833513	1.847448	1.427376	2.48017	0.7402808	1.21825116	0.8230085	3.249658	0.5655637	1.163652	0.5044677	1.183828	0.8204969	0.502529953	0.6975398	1.136092	0.724391	1.070775913	2.109993	0.6684524	1.479975	0.9953816	1.901649	1.561102	1.950091
AC008764.2	1.90944	2.298362306	1.038498532	2.55906	0.9781698	1.957231	6.546234	7.23941	1.365715	3.343253	0.4770995	6.055978	2.179359	2.985095	0.6137436	2.03328809	0.8252685	1.193068	1.385876	1.759757	2.158164	2.976438	2.948245	2.627516	7.516152	5.272048	5.579234	4.980985	1.518272	1.941410888	1.293084	0.8873093	1.066205	2.73025	1.703696	2.965056	0.9779984	0.765632641	1.859797	0.9519947	2.501306	1.361983905	0.7402255	1.165954	2.41519	0.6983973	0.845037	5.186464	4.561418
LENG8-AS1	2.247187	1.349849592	0.557744334	2.655663	0.54575	1.105647	1.001784	2.299002	0.633879	0.3957101	0.4168504	2.827368	1.114696	1.359026	0.2905728	1.137673098	1.243193	0.5930924	1.480367	0.9208445	1.62554	1.281068	1.217236	1.175794	2.457791	2.226041	1.124326	1.931912	1.349413	0.292456127	2.184026	3.648273	1.853948	5.169138	2.8006	2.833643	3.768461	1.141823294	3.930754	0.6779356	6.047868	0.804900252	1.174554	1.706221	1.773015	1.851648	0.6565858	3.716072	2.344914
MIR4453HG	1.488249	0.758440166	0.639474285	0.45883	0.5312549	0.5136101	0.3863548	0.6375899	0.6893045	0.2693707	0.3468195	0.8343381	0.7305078	0.8937596	0.3956016	0.952611607	0.3827045	0.508406	0.4895081	0.5397823	0.5603004	1.001136	0.4379418	0.2034006	0.8577783	0.6848787	0.6205389	0.7713848	0.656501	0.299475074	0.5647773	1.341055	0.9201455	1.209335	0.6368437	0.5274611	1.322528	0.532574065	0.720474	0.6508182	0.5833426	0.341403966	2.993538	0.8141688	1.257713	0.5368658	0.4849623	1.294611	1.167383
MIR600HG	0.6073895	0.66540957	0.207108141	0.7459174	1.8416	0.5149834	0.6877223	1.027789	0.2064166	0.4126389	0.1109192	0.7668549	0.436292	3.372022	0.02203663	0.538417482	0.3837278	0.682186	0.7995567	0.4859391	0.6053864	2.515258	0.6792526	0.2160841	1.290108	0.7640857	0.9936597	0.8831689	1.316513	0.30027581	0.7164767	1.111788	0.7331079	0.5926381	0.6648396	0.6029935	0.8926678	0.23091808	0.6763651	0.8347309	0.4237558	0.444353552	0.3534874	0.4542231	0.9126771	0.2077141	0.1760593	0.5668799	1.318821
LINC01614	0.1384933	0.016881236	0.078598118	0.08249371	0.02102148	0	0	0.06811858	0	0	0	0.4291863	0	0.03849094	0	0.028090694	0	0	0	0.02687088	0.04472385	0.01762315	0.06335964	0	0.07091421	0.04465824	0	0.1328828	0	0	0.04547322	0.6057158	0.01767607	0.1080149	1.196683	3.348431	0.5674805	5.975242889	3.891449	0.02510873	0.3858086	0	1.259906	0.01932974	0.01973812	2.431457	4.206516	0.6322332	0.2221048
SOX21-AS1	2.191034	3.694047868	19.249771767	0.2480082	6.158252	11.62817	0.9231533	0.02238152	21.7236	6.433099	5.561235	0.005288118	1.124735	5.823877	5.526227	6.778275009	0.1416037	13.25173	8.027401	4.3703	10.26284	5.468443	17.99915	0.7735041	0.03844512	0.004401968	0	0.05239311	6.573607	4.843009409	3.19588	0.07761713	3.606628	0.01419606	0.05128576	0.1458808	0.3356198	0.945871928	1.415058	3.455059	0.003621829	0.509337549	0.9201286	2.7856	1.836636	0.06391175	0.08140109	1.216473	0.02919053
AC005840.4	1.123669	0.292194747	0.793591678	1.137835	0.1137055	0.6142896	0.3261234	0.3193271	0.8572767	0.9743513	1.018237	0.4352766	0.9226127	0.4996753	0.7154731	0.668549133	1.036063	0.6365685	0.4745084	0.7267251	0.967648	0.4003604	1.096682	0.8731723	0.9397613	0.09662283	0.3015102	0.143753	0.3335637	0.937421978	1.524985	3.079747	0.3441965	1.402211	0.562859	0.9406082	0.8400766	0.937165029	0.8844079	0.3531151	1.291856	0.493231618	0.9292981	0.9200828	0.9822271	1.198274	1.172553	1.066965	0.5606384
MEG3	1.03152	4.113673171	0.321908861	0.7152768	0.1736322	0.2800123	5.012225	5.125365	0.4409402	0.236305	0.6598126	4.168869	0.9812962	0.6295242	0.05853703	0.593330177	0.3522346	0.5333965	0.3634969	2.305596	0.4980574	0.7748868	0.3567008	0.1382011	3.878664	3.07113	1.89065	1.984242	0.2335033	0.229677004	0.06073092	0.8039746	0.3508356	0.9077118	1.572196	1.294638	0.4148441	0.951134326	1.89812	0.216678	0.9112357	0.119909489	1.213152	0.5901817	0.4688183	0.832638	0.2470937	1.186791	2.293923
AC013403.2	0.4674149	0.752059058	0.282953223	0.9466153	0.340548	0.7665822	3.120141	3.73971	0.05782756	0.09353148	0.03737279	3.295346	0.2779106	0.5196277	0.2747233	0.22753462	0.06464603	0.4205564	0.6908381	0.6892382	0.9660352	0.7851115	0.5987486	0.3632154	4.52344	3.165153	1.968127	2.175126	0.05946567	0.175473676	0.6138884	0.9812597	0.2386269	0.6561908	0.7492279	0.4745152	1.20963	0.539771012	0.2428068	0.2033807	0.7192574	0.246204783	1.043718	0.6262837	0.4796364	0.3282467	0.6619456	1.946014	3.023401
AC027097.2	1.19246	0.565255556	0.33419672	0.7168671	0.315074	0.6337884	0.3845432	0.9630465	0.252711	0.4197869	0.2383619	0.7442115	0.4314022	0.6382828	0.178462	1.522869501	0.4123093	0.585026	1.072392	0.5227127	0.4706569	0.6856378	0.2828733	0.235947	0.6388561	0.5411735	0.3555209	0.6727193	0.8006795	0.317786973	0.1232611	0.4732453	0.8962602	0.9587389	0.6968705	1.1386	0.3524118	0.53835429	0.6674146	0.7446616	0.9901263	0.591279203	0.4474381	0.7766904	0.484672	0.2929236	0.5678523	1.532294	0.9030658
AC008808.2	3.469878	3.152904568	3.282058478	1.127366	0	1.495442	2.35745	5.947506	0.7561284	1.420232	0.6305427	7.973134	1.641089	0.02191751	11.81938	2.431301384	2.399515	1.103745	0.7492896	0.9180492	1.578933	0.02006995	2.958416	0.63834	6.299276	5.187576	8.130504	4.048139	0	1.430927695	0.4142938	2.000459	0.3422137	0.963592	0.6912911	1.685448	0.6122554	0.177077778	0.1862075	0.02859483	0.502142	0.5192368	0.9130749	0.1761079	0.04495713	1.138383	0.470238	3.888067	3.414715
SNHG11	3.070682	2.064923815	1.973530836	1.691282	1.326842	2.69789	1.597228	1.595326	2.289256	1.611947	2.047067	1.81668	2.012032	1.454145	2.285292	2.588378183	1.908356	1.921633	2.778649	1.200851	2.709569	1.920216	1.912006	1.828344	1.384453	1.795156	1.634721	0.9680653	1.552492	1.397301938	4.404808	8.804477	4.185854	3.802833	5.812975	2.190439	4.788637	2.737551761	4.693078	1.365029	4.820383	4.180142349	2.902309	2.101713	2.787222	4.617781	2.425495	2.417635	2.451601
HCP5	26.94741	7.81210661	18.930273965	16.29401	2.938827	18.08724	2.842858	2.011517	19.65916	18.22701	8.757953	3.057644	11.92715	5.603633	11.32511	23.574268812	8.237116	30.35655	19.44386	5.02727	16.80864	2.740316	19.70424	0.02314949	1.599841	1.323353	1.337025	1.948271	5.166577	11.631142352	16.05265	44.87903	19.73623	12.66563	9.716326	21.36249	48.56404	18.100160721	28.5375	15.8764	47.90434	32.03643624	54.1808	15.70299	33.94444	10.54406	56.48887	22.14243	5.305034
BANCR	0.03739319	0	0.028295322	0.0222733	0	0	0	0.02452269	0.04626205	0	0.2092876	0.05794015	0.06352242	0	0	0.091013848	0	0.0373828	0	0.02902055	0.09660352	0	0.1368568	0	0.03829367	0	0.02315444	0	0	0	0.4419997	0.09812597	0.2863523	0.09721345	0.0187307	0.07991834	0.4838518	0.023989823	0	0.08135228	0.05952475	0.032827304	0.4020247	0.04175224	0.02131717	0.08753246	2.00674	0.02731247	0.2398732
LINC02560	0	0.023832333	0.036987349	0.02911543	22.22836	0	0	0	0.03023663	0	0.03908266	0.03786938	0	22.11644	0	0	0	0	0	0	0	22.36689	0.0894489	0	0	0	0.09080172	0.02344991	23.6308	0	0.3209874	0.08551283	0.09981781	0	1.224229	0.3395224	0.1686629	0.282233209	1.246495	11.02421	0.4668608	0.214557545	0.6063721	0.1091562	1.588338	0.152562	0	2.07075	0
ZNF710-AS1	2.721379	2.819573589	2.462921579	2.763056	2.04188	4.231787	11.93718	20.19446	5.222415	8.694366	1.508305	20.24511	2.909073	5.89174	0.9769624	2.659536284	2.288229	2.5815	8.798545	9.210176	3.09584	3.447191	3.522813	1.276636	26.60236	18.62258	11.65701	22.31703	2.645833	1.934926825	1.142315	1.731237	1.645885	5.877025	2.79605	6.939842	1.914066	0.838238465	1.464052	0.7400759	2.453191	3.603990067	1.425831	1.238755	1.190001	1.634824	3.019561	8.860084	26.51251
KDM7A-DT	2.99774	1.87066791	5.000425451	5.873414	2.873195	4.908703	1.499309	0.9149641	5.289035	3.980197	7.10774	0.9202258	4.307781	1.964979	3.878447	2.3785972	5.293369	4.815784	4.319189	1.397376	5.223896	2.744591	5.520275	5.780925	0.6902515	0.7660201	0.461143	0.6693274	2.242705	6.393729925	4.302378	6.18441	3.686485	3.391851	4.57092	2.347182	3.358501	2.836443749	1.206429	4.963173	3.966649	3.136524796	4.459434	2.347248	4.148788	2.905489	2.627874	0.7849467	1.133854
AC037198.1	0.2142584	3.014578788	0.069483738	0.07292759	0.07433517	0	2.167572	1.706217	0.09466995	0.2449938	0.02447332	0.3794171	0.4679687	0.2211785	0	0.446998434	0	0.3977978	0	0.3800782	0	0.778977	0.336074	0.01982076	0.7366177	0.2763571	0.3222036	1.409682	0.2336441	0.038302576	0	0.4819283	0.1250106	0.8753189	1.272563	1.04668	0.316847	1.512046127	1.127457	0.2219707	0.4060351	0.161225506	1.21506	0.2904999	0.4013329	0.2627168	0.1140712	1.274334	2.078028
AL050341.2	2.853627	1.696580638	1.905940596	1.682422	1.069599	1.223746	2.205746	3.294092	1.531061	0.815745	0.5704141	3.823824	1.743672	2.02321	3.529865	3.626379142	0.8457261	1.135311	1.291119	1.389823	1.203626	1.548825	1.19894	1.037085	3.511289	4.563313	3.633188	4.658832	2.296818	1.09315204	2.036468	4.304552	1.835925	1.786557	1.670083	2.644929	3.26545	3.960422393	4.861006	0.9396954	3.68505	1.048087849	5.64717	1.536244	3.876101	1.738153	1.182861	4.232459	4.677604
DLGAP1-AS5	1.099188	0.209050468	0.359836274	0.1439484	0.1277943	0.1678064	0.05882611	0.01022489	0.3423842	1.185555	0.2742576	0.06643589	0.2913467	0.1689963	0.8018332	0.328889513	0.2156365	0.07793495	0.2304394	0.2843571	0.1510479	0.4007645	0.1141266	0.09591513	0.007983393	0	0.03861755	0.01869963	0.2082745	0.253638115	0.1484595	34.55207	0.5213642	0	0	0.01666123	0.9213023	0.020005412	0.01472579	0.3448568	0.02068268	0.006843774	0.4190667	2.058597	0.07999496	0	10.6043	0.04555242	0.02083679
AC060766.7	0.8885512	0.397126896	0.588318583	0.341818	0.269741	0.493345	0.5372606	0.5462975	0.4007851	0.222253	0.2664199	0.5019567	0.3301908	0.391007	0.244803	0.525657537	0.1280119	0.388633	0.5081129	0.3735319	0.1912941	0.3674689	0.4742563	0.1078858	0.720376	0.5730404	0.30949	0.4440391	0.3532614	0.185318734	0.5956541	0.8905822	0.3874735	1.405264	0.1761798	1.434178	1.037966	0.380036796	1.223869	0.2684894	0.520596	0.487534223	1.607486	0.5994134	1.245261	0.4766619	0.344943	1.379145	0.692703
DNM3OS	0.9524196	0.878537012	0.354503121	0.2238574	0.1250291	0.3746719	1.760134	2.613202	0.1942624	0.2266389	0.27991	2.991403	0.3235883	0.3376745	0.4236211	0.634883197	0.2278483	0.3036602	0.2608816	0.5313998	0.1130514	0.254181	0.2732112	0.08334453	2.636095	2.954945	1.163566	2.314228	0.248888	0.186828329	0.1825607	0.648469	0.1760955	0.6344081	0.8510046	1.306604	0.5418075	0.584607429	1.215604	0.2128077	1.513387	0.140107357	0.7876715	0.3104114	0.1291357	0.4258119	0.2455855	2.489333	2.67229
SERPINB9P1	1.982352	0.374624687	0.395359298	0.3569831	0.3918635	1.338894	0.2051599	2.620232	1.245273	0.6457516	0.7249298	0.3571653	0.4176816	0.1879201	0.13548	1.122088535	0.8288861	1.735996	0.9733922	1.168773	1.488753	0.7039605	0.534304	0.925453	0.3226111	1.030688	0.1807949	0.1916789	5.043992	1.096109541	1.483424	0.4435831	0.3687277	0.1438226	1.400954	3.670223	1.338878	0.1577413	2.039214	0.4123335	0.5218608	0.944347112	0.6481536	0.1715846	1.401677	0.4316669	3.688187	1.133655	0.7146906
AL391001.1	0.3765469	0.688471102	0.569863834	0.8223989	0.4381877	0.4181358	0.2732139	0.2880987	0.388213	0.3139518	0.2759837	0.3889688	0.3731387	0.750008	1.567652	0.152750514	0.2169937	0.2195912	0.1325084	0.560117	0.2431977	0.3354068	0.1148449	1.259824	0.5784219	0.3642613	0.3108848	0.6322621	0.6786571	0.431935204	0.6387874	1.290048	0.4645716	1.484714	0.4872601	0.2514913	0.5684413	1.368929746	0.5482834	0.7054323	0.8158637	0.192831718	0.3114124	0.3854053	0.232551	0.1469076	0.2572744	0.6417476	0.6038765
LINC01871	37.76251	2.430897967	7.196094321	5.664568	0.784802	8.233661	3.483571	1.332097	4.968887	30.11483	7.013166	0.2861242	12.62606	3.079275	18.72189	11.011551962	8.93871	8.214985	22.80862	4.729276	9.421825	0.2349754	9.799624	3.348159	1.371008	1.607697	1.143429	2.259008	0.4698522	15.366583682	2.061452	14.53718	3.346669	3.360465	0.6012323	3.946585	7.7257	0.947746084	2.267287	3.34783	1.910671	4.214863772	7.254007	3.041213	10.6849	1.58495	13.90129	3.978854	2.418474
LINC02381	39.69305	24.38710933	32.615061094	2.557606	4.268666	66.80856	12.0719	14.99305	49.76634	43.51776	12.71057	4.964484	9.869407	4.700562	38.21644	40.633793868	2.425289	38.76451	69.86382	48.24323	19.98402	4.321007	27.68127	2.822945	15.4825	13.50747	7.367475	15.3551	6.213272	15.729824378	42.41346	3.153793	1.447449	2.08771	4.178492	10.51665	3.166773	8.716243854	17.24333	7.190377	10.59184	29.192082065	10.28724	14.30068	15.23812	8.810791	1.600213	4.405109	4.792207
DLG5-AS1	0.3224875	0.808635463	0.627493801	0.4665045	0.1957976	0.6611181	0.9627003	2.537872	0.2279855	0.1843742	0.7735477	1.641836	0.0782617	0.2560793	0.3384682	0.784924355	0.1911505	0.5066252	0.486363	0.5363141	0.4165655	0.3751886	0.1686121	0.6861565	1.957931	2.31746	2.767122	1.989149	0.05861092	0.288252446	0.4235452	3.747727	3.010521	2.323541	1.061534	1.083082	0.755087	0.325118748	1.544681	0.6681912	1.564511	1.577328383	0.8001123	0.2572007	0.4727423	1.078429	0.2060308	2.018992	3.300103
AC015726.1	1.157153	0.564191219	0.170258387	0.5743832	0.2537034	1.054325	1.511288	1.433418	0.4175514	0.3215982	0.2570049	2.017114	0.2457171	0.4288045	0.2833822	0.73019706	0.9780259	0.4177447	0.4072071	0.7483811	0.4567215	1.014366	0.5882098	0.3746635	2.567541	1.720558	1.313633	0.6013995	0.3271464	0.603347885	0.6332373	0.6466754	1.542528	1.270181	0.5474301	0.8587214	0.1940953	0.556783852	0.5160989	0.2331011	1.620301	0.310401445	0.8772415	0.8434192	1.099453	0.376214	0.8145795	1.033022	1.3059
AC119396.2	1.050718	0.271215889	0.046769128	0.7363075	0.03752595	0.5068312	0.7534081	2.634669	0.1911655	1.23678	0.5436043	2.92095	0.8399658	0.1717777	0.1816353	0.300872224	0.1709647	0.6178974	0.5220028	0.2878072	0.5588634	0.2202166	0.2262096	0.160095	2.531813	2.630776	0.4975334	1.749441	0.07863229	0.077343769	0.365289	0.2703195	0.3786477	0.8034169	1.083594	2.509832	0.9063891	0.158610398	0.7588853	0.08964438	1.082268	0.162780022	1.635701	0.5520958	0.739935	0.2893635	0.6910263	3.882434	7.83057
AC018755.4	5.386597	0	0.224368195	0.7653381	0.09001269	0	0	0	0.3668356	0.4944395	0.3556178	0	0.7975281	0.1648158	0	2.926877045	0.3417411	0.9386869	2.295548	0.5369442	0.7660191	0.20123	0.09043402	0.1920082	0.8350383	0.5099302	1.101621	0.2370817	0.1257424	0.309204716	0.1947135	0	0.2018342	0	0.6683641	0.8185469	0.383671	0.824319901	0.4900866	0.9317882	0.1573341	0.520609232	1.2261	0.4966126	1.098727	1.850907	0.4420133	0	0.6076082
AC090559.1	1.411064	1.454607409	1.052494469	0.6724016	0.2937341	0.764516	0.4212355	0.8196262	1.184608	0.9277516	0.3545882	0.6715435	1.164292	0.3249424	0.7701139	1.913498688	0.6412329	1.027775	2.511171	0.9230257	1.093625	0.2359888	0.9222157	0.3132856	0.6605917	0.5460102	0.424394	0.6285966	0.1025823	0.983787728	0.3441746	1.146125	0.216115	0.4716555	0.4745783	1.29248	0.9216225	1.241521824	0.4474166	1.140248	0.3957621	0.955619642	1.650443	0.4051431	0.4596695	0.8021843	1.712851	1.148449	1.206909
AL049840.5	0.5690269	0.554878884	0.153778926	0.3873618	0.3948383	0.3749587	0.5662259	1.226134	0.2514242	0.4066586	0.03249808	1.007655	0.3107075	1.44592	0.2388899	0.164880159	1.068065	0.2844343	1.115639	0.2208086	0.6825249	1.075779	0.1487574	0.3158395	1.498448	0.6553111	1.082218	1.364938	0.5170928	0.203447741	0.0266908	0.2844231	0.5395044	1.310268	0.671862	1.737355	0.771358	0.9126563	0.3454959	0.766362	1.444985	0.178409263	0.974809	0.2949887	1.019517	0.190288	0.7270799	1.098436	1.586118
AC026471.4	0.9993727	1.047614157	0.604977938	0.7738608	0.940489	0.9219474	1.537259	2.359421	0.7109313	0.09998911	0.5193903	2.167916	1.018622	3.388574	0.07342272	0.851354479	0.8984214	0.7992758	0.9495452	1.008287	1.355461	2.772291	1.280175	0.7765854	3.377348	1.997984	1.856481	2.565023	1.334998	0.562766357	0.4922045	1.267551	0.892858	1.221122	0.8510161	2.322794	1.379355	0.641153392	3.822769	0.7247419	2.863552	1.052813325	1.653005	1.032182	3.731692	1.052729	1.080094	3.430787	2.537634
MIAT	1.714139	0.263373691	0.33349376	0.622607	0.055648	0.8795207	0.09961245	0.1688133	0.9397167	0.6204539	0.08107996	0.1223768	0.4273477	0.1929465	0.05157778	1.098020172	0.1726142	0.6842952	1.082901	0.178588	1.246903	0.07047423	0.3925489	0.09218506	0.07688691	0.05156367	0.04347117	0.04397087	0.01240483	0.217187758	0.2074575	0.9757158	0.3594027	0.2494342	0.08009999	0.9346382	0.8966294	0.152634074	0.153794	0.2206163	0.2017788	0.376636608	0.8483201	0.111049	1.252905	0.2039	1.077064	0.6167563	0.3805028
AC002091.2	2.176619	0.380961622	0.464550068	0.1662187	0.1355415	1.258568	0.129584	0.07320205	1.070241	0.1116794	0.4462423	0.3891502	0.6162622	0.09306764	0	1.72065981	0	1.227495	1.414082	0.2598856	1.009291	0.08522241	0.5106598	0.4336901	0.4286605	0.03599321	0.1382354	0	0	0.698402692	0.1099502	0.1952756	0.1139711	0.6674356	0.3075189	0.6560461	0.7221669	11.171380146	0.448056	0.2428426	0.296143	2.057831021	1.753954	0.155792	0.8590503	0.3483879	0.3743919	0.2853542	0.6563693
AL606834.2	1.945049	0.529308428	0.171141062	0.3233221	0.6041981	0.6954879	1.234053	1.30524	0.7834702	0.9051433	0.2893377	1.051333	0.4610498	1.106304	0.2658613	1.137673098	0.375364	1.085307	0.5730454	0.7723212	0.5842955	1.15119	0.4966578	0.2636241	1.158075	1.808659	0.7842632	1.193534	1.323591	0.113208824	0.4455642	1.463976	0.3463939	0.4233489	0.5437945	1.498469	0.1951015	0.377259309	0.6408391	0.8856901	0.3840307	0.238262693	1.159687	0.5303208	1.237771	0.4235442	2.697232	1.8502	1.934461
AC034231.1	1.504084	0.468525027	0.821987017	1.070114	0.862468	1.113471	0.5577905	1.643979	1.42146	1.337657	0.5010877	0.2265816	1.525957	0.6502603	1.78033	0.677943001	0.6356258	0.6265273	0.6175089	0.2594016	0.9174636	0.4040526	0.5351943	1.379813	1.518911	0.5658373	0.5174176	1.403064	0.956766	1.51619713	0.8779633	2.448581	1.02383	2.259262	1.946318	1.00456	2.090384	2.037124613	0.5721806	1.121056	0.7980972	1.137035124	1.969524	1.609444	0.4763614	2.282038	1.619344	3.570457	0.6030331
LINC00174	0.9330024	0.78149892	0.500837765	1.040239	1.183778	0.9318326	0.8054154	1.940199	0.964375	0.4069043	0.4048775	1.621747	0.6265317	2.202992	0.128891	0.621100366	0.2260945	0.7693136	0.9513077	0.9190444	0.7262003	2.047731	0.452379	0.2685225	1.276002	0.9128471	0.5184751	1.082663	1.28844	0.284400201	0.9504524	3.742284	3.159188	4.55471	1.487937	1.706449	0.8048433	1.232958368	3.571905	0.9686516	2.242624	0.696566579	2.153262	1.921034	2.66853	1.244464	0.4487557	2.993839	2.257203
LINC00861	1.622724	0.206396997	0.195753802	0.3758912	0.04045644	0.6227476	0.07280613	0.06940383	0.2812577	0.07058979	0.0940196	0.1002109	0.4427925	0.08932803	0.2130978	1.440575579	0.1843157	0.250786	1.21657	0.1855612	0.4506139	0.03790641	0.2080109	0.0736076	0.07626623	0.03538955	0.02669799	0.03948876	0.01495992	0.132432963	0.2110644	0.7885735	0.2101118	0.3566531	0.0412311	0.8251527	0.4497016	0.103100915	0.1073588	0.3808947	0.1123109	0.406040033	0.5802485	0.06127164	0.4066798	0.2018568	0.3593482	1.185258	0.5678339
NUTM2B-AS1	0.428799	0.615344216	0.658146704	0.8441363	0.5668492	0.4021245	0.6037185	0.5594264	0.7355525	0.1795196	0.4425465	0.6950461	0.7426375	0.9162069	0.4423874	0.836426823	0.3091443	0.4742839	0.5297418	0.5522854	0.5715681	0.7089488	0.6733856	0.3928782	0.5932859	0.4854143	0.4444146	1.024922	0.7176988	0.597478652	1.960116	1.266227	1.231189	0.6996996	0.7609068	0.8701377	0.8958883	0.678966451	0.863845	0.6351598	0.9811196	1.049227838	1.121725	0.758077	1.302869	0.3120439	0.2822085	1.248359	0.7713983
AC104667.2	0.731606	0.19817103	0.348565565	0.3389416	0.04935479	0.4305081	0.1336922	0.293206	0.5363716	0.5964326	0.5416347	0.3043957	0.4142766	0.1204934	1.035189	0.516624499	0.5996154	0.1489894	0.5721227	0.3364702	0.6825249	0.02068805	0.1487574	1.158078	0.04856082	0.08737481	0.1006715	0.1884914	0.1034186	0.220401719	0.4893313	1.149543	0.2835856	0.9439567	0.8211647	0.1303016	0.6661728	0.36506252	0.1663499	0.2751043	0.5966853	0.987197921	1.12047	0.4538287	0.339839	1.268586	0.7169816	0.6432286	0.1158808
HLA-DQB1-AS1	3.739319	0.515244678	0.707383058	2.1547	0.4935479	2.333076	0.7785607	0.5864121	1.860539	2.765278	0.9424443	0.4408489	2.968982	0.7907377	0	1.384993337	0.7307812	1.300271	3.003644	1.040955	0.7350268	0.5172012	0.8925445	0.02631996	0.5202945	0.4980364	0.2768465	0.5654742	0.1034186	0.915514834	1.227777	2.488702	0.5395044	0.824201	0.3053918	2.91007	1.612839	1.147339349	0.4222727	0.7958375	1.509686	3.782276374	6.084153	0.363063	2.224401	1.42716	7.210209	1.306249	1.759939
AC026356.1	0.3802698	0.4353045	0.200173246	0.3446863	0.05019131	0.4406294	0.7581669	0.5421375	0.1329565	0.06616818	0.1850738	0.5764127	0.3510819	0.2757052	0.3158205	0.228037644	0.2744002	0.2975197	0.7680019	0.3721132	0.1067836	0.1683096	0.2117902	0.1820092	0.7111279	0.6717494	0.5528399	1.213572	0.3575828	0.165516806	0.6840083	0.7375717	1.797879	0.7822924	1.068354	0.8303969	1.568864	1.050107201	0.593394	0.5035808	1.37736	0.449954209	1.107556	0.378447	0.6786308	0.4773325	0.7394033	3.055294	0.6275237
AC027097.1	2.61144	0.679982097	0.509953244	1.009128	0.4432665	0.7483531	0.8421341	0.8961983	0.4979394	0.9926745	0.6810361	0.6961519	0.8268249	0.7596059	0.6189011	2.133908323	0.3236347	0.6456603	1.047436	0.9007631	0.7375238	0.5145343	0.4967269	0.5394439	0.7476612	0.7485145	0.6085647	0.8980817	0.7740212	0.409951017	0.4855788	1.694791	1.127729	2.180307	1.022101	1.125258	0.4844574	1.170967569	1.021065	0.7398747	1.494948	1.035354281	1.246288	1.149624	0.5602762	0.8106886	1.430197	2.652626	0.9406791
LINC01355	0.6758799	0.1647688	0.11538504	0.6161571	0.4103591	0.2872571	0.2463977	0.648653	0.1147204	0.1896744	0.1021505	0.6736979	0.3045435	0.9873307	0.1090012	0.244085632	0.1424968	0.07416131	0.3654691	0.1663191	0.2555273	1.06982	0.2111678	0.06404975	0.8440927	0.507647	0.2909191	0.8501669	0.6396601	0.06704358	0.6468156	1.773621	1.363382	8.614211	0.9496092	1.973002	1.084312	0.386022864	0.6909071	0.4154286	2.119011	0.260495876	1.438318	0.8421007	0.7565169	0.4180463	0.4239073	1.88739	0.7953179
AC037198.2	1.151654	10.065581314	0.258208265	0.02540681	0.07769156	0.1748857	4.85275	8.084095	0.1055408	0	0.6138801	0.5948228	0.9781969	0.5453127	0	0.934362697	0.1179852	2.260025	0.3602415	1.224822	0.1101941	1.715142	0.7805522	0	2.533498	1.402914	1.716774	2.394164	0.05426525	0	0.08403035	0.4850333	0.2613101	0.5988053	1.367412	0.7065025	0.4415378	0.465201886	0.1410008	0.1237297	0.1810639	0.149782377	0.4233077	0.4762613	0.6322204	0.1664115	0.06358493	0.9346474	6.179242
AC253536.3	0.2412464	0.509704412	0.152125389	0.8142928	0.3905927	0.7830678	0.02333906	0.8437914	0.07461621	0.2413716	0.2571891	0.1869037	0.5122775	1.296275	0	0.097864353	0.111219	1.487273	0.9338518	0.1872294	0.5193738	1.02328	1.177263	0.1041478	0.8029319	0.1815141	0.4730477	0.2700522	0.1023065	0.100630065	0.07921141	0.4923884	0.8826631	0.8153386	0.9264646	3.243997	0.2774777	1.08341135	1.538014	0.2624267	0.597381	0.423578121	0.9310746	1.548874	1.833735	0.09412093	0.2697232	0.4992603	1.139183
AC010733.1	1.007099	1.418528988	0.762068532	4.26581	0.7813072	1.605808	1.461456	2.348307	0.7614202	1.119579	2.281511	1.430443	2.233581	1.865995	2.466344	1.588770411	2.011926	0.7271466	4.37096	0.6513341	1.517711	2.02196	1.22864	2.536168	1.862161	0.9742401	1.177931	0.9931417	1.70834	1.40028869	1.396175	1.272456	3.599042	1.425474	1.905767	2.570939	1.013555	3.41002468	1.453208	1.136092	2.612558	1.571781157	3.701743	1.811693	4.050795	0.6548563	1.626411	2.12506	1.525378
MIR210HG	1.440307	0.560855606	0.72414569	1.681294	7.447746	1.258371	1.004374	0.2535737	1.177978	0.9864931	0.4560093	0.3594735	0.6896876	2.761795	0.7670001	1.160710856	1.711268	0.8117591	1.020503	0.4876353	1.223672	8.4972	0.8667795	2.046901	0.663251	0.5485979	0.5806068	0.4127326	7.612425	1.040292024	1.701219	1.927852	0.8932317	6.574159	1.418723	1.027817	3.802437	1.265124647	1.679895	4.829963	0.6206372	1.315355152	0.671529	1.046954	3.576436	2.308051	2.247964	1.355621	0.5529175
AC091179.1	0.04217278	0.061686321	0	0.3014432	0	0	0.07343908	0	0.02608762	0	0.4383576	0.1306921	0.6089555	0.02344185	0.6196767	0	0.1749817	0.04216105	0	0	0	0	0	0.1092377	0.04318835	0	0	0	0.1609597	0	0	0.03688946	0.1507118	0	5.112213	0.0676001	2.18279	0	0	0	0	2.961862049	0.174389	0.1177225	0	0.1974416	0.2200373	5.852673	0
OIP5-AS1	9.427228	7.818656357	6.679419734	8.187324	11.13358	6.990155	9.381264	12.94422	8.045939	6.242025	4.239495	11.73387	7.850955	16.56281	4.916535	9.034594855	5.22759	5.879538	7.505917	8.157265	4.797779	13.53201	6.398458	5.795168	13.55855	11.54642	9.94181	11.0854	11.56786	6.504419968	7.36608	4.541994	7.932816	5.683224	6.269677	10.5471	7.277058	7.501907011	10.24156	10.19776	12.51086	3.85597138	7.609111	9.867933	12.29476	5.198211	7.505681	17.58102	13.49464
AC069549.1	0.04496176	0.219219255	0	1.285513	0.1637906	0.04608711	0.6524647	2.270437	0	0.2699105	0.2875982	2.194527	0.4582779	1.799432	0	0	0.2487382	0.1348478	0	0.2791556	0.1742348	2.288538	0	0.4658475	1.427379	1.072872	0.4454561	0.6255346	0.514813	0.168792314	0.1476285	0.2359743	0.252495	3.085894	1.148616	1.801766	0.1551429	0.230763826	0.2547945	0.09781837	0.5248676	0	0.3346591	0.276117	0.41011	0.3508315	0.0670254	1.313626	1.802654
AL049840.2	0.6290444	0.879212629	0.698127579	0.9741968	2.597076	0.9027043	0.5598757	1.897643	0.7004161	0.7552448	0.1005922	1.202123	0.4986806	2.540834	0.2464807	0.40828642	0.3480011	0.8384926	0.4427267	0.390557	1.029234	2.540106	1.151132	0.4345007	0.9018697	0.4327258	1.168542	0.965698	1.493866	0.524781088	0.7435508	1.027113	1.091886	0.9812198	1.491454	1.702933	0.8682201	1.264510283	1.524918	0.7298896	0.7565763	0.552235027	1.526018	0.7023742	1.482241	0.7526156	1.687913	1.86848	0.851886
AL139393.2	1.407092	0.632033471	0.377270964	0.3101764	1.39919	0.4883413	0.3472852	0.8065239	0.3221209	0.155193	0.3720669	0.7982865	0.3293755	0.8190872	0.8953946	0.665187629	0.2604996	0.3544443	0.2807215	0.3353486	0.429349	1.71438	0.5677023	0.229588	0.7261615	0.4930269	0.370471	0.6006304	2.043857	0.42980219	0.2764772	0.9013052	0.1640339	0.5184717	1.975742	1.107017	0.4205329	0.632620511	1.742323	1.044523	1.087613	0.340431305	0.8521549	0.2041221	0.6126714	0.9682603	1.255245	1.359554	0.5389743
AC009120.2	0.4967613	0.404781008	0.308957114	0.7985151	0.2644231	0.4045657	0.6359523	1.365595	0.3072911	0.2178713	0.2339625	1.397101	0.5375418	0.7981178	0.03999612	0.530016948	0.2258788	0.1972886	0.5603574	0.4647514	0.3955558	0.8382143	0.3113212	0.3701559	1.292716	0.9523298	0.6278455	0.8553349	0.614677	0.076640004	1.130582	1.083344	0.6635523	0.9057923	0.7158229	1.414387	1.285575	0.432209727	1.217951	0.3355751	2.430098	0.244935301	1.091801	1.234711	1.924171	0.2761109	0.3449053	2.813259	1.684278
AL139352.1	0.9031407	0.169956849	0.167853607	1.859254	0.02886	0.1948938	0.08277455	0.1766465	0.245032	0	0.1773624	0.2332336	0.2826209	0.03522899	0.1396898	0.488492404	1.533974	0.07920084	0.1003639	0.09837476	0.3684033	0.0725835	0.02899509	0.1846858	0.1541483	0.1124025	0.03924481	0.1444256	0	0.138792738	0.3953858	0.2633324	0.06471239	0.1894838	0.3650899	1.684719	0.4647164	0.243964299	0.426502	0.05745217	0.1261118	1.307528225	0.1703494	0.02653744	0.270981	0.2349035	3.354015	3.819117	0.1016412
[truncated: 324 more columns]
