# Supplementary material for: Identification and Comprehensive Prognostic Analysis of a Novel Chemokine-Related lncRNA Signature and Immune Landscape in Gastric Cancer
Source: Front Cell Dev Biol. 2022 Jan 14;9:797341. doi: 10.3389/fcell.2021.797341 (PMC8795836; doi:10.3389/fcell.2021.797341)
Supplement: Supplementary file 12 [file Table6.XLS]

id	futime	fustat	AC091043.1	AC147067.2	USP30-AS1	MIR3142HG	LINC01094	AC008770.3	AC010719.1	BX293535.1	ACTA2-AS1	AC005332.4	riskScore	risk
TCGA-D7-A74A	0.616438356164384	0	1.431051	0.05098035	1.931503	1.280602	0.1797355	0.7870364	0.7297629	0.260306	0.2129227	0.8230085	0.58649340866518	low
TCGA-BR-7704	1.66027397260274	0	7.408186	1.290238	5.295212	1.842261	0.5320283	0.6709468	4.492514	0.06934697	0.7830347	3.249658	0.030804508396506	low
TCGA-VQ-A91N	1.56164383561644	1	0.3792746	0.1189006	0.8555649	0.5376106	0.1203243	0.4650166	0.7820064	0.1618953	0.5217856	0.5655637	1.20366856304249	low
TCGA-CD-A4MH	1.01643835616438	0	4.094553	0.2018272	0.7291009	4.699706	0.1778897	1.346032	2.514276	2.143505	1.048183	1.163652	0.505990314168814	low
TCGA-EQ-8122	0.665753424657534	1	2.282416	1.011069	0.5482156	0.5616767	0.3427508	0.4082332	0.7672816	0.2779821	1.835997	0.5044677	3.71982907491449	high
TCGA-VQ-A91Y	0.810958904109589	1	0.2646303	0.9955226	2.722828	0.4011547	1.088688	0.4354525	0.6098187	0.3388764	7.969237	1.183828	5.61758645234309	high
TCGA-CG-4438	4.50684931506849	0	0.8972087	0	2.478265	0.639248	1.455982	1.033871	0.8031811	0.5471116	0.9971938	0.8204969	1.68246268156355	high
TCGA-VQ-AA64	1.53424657534247	1	0.7016693	0.476601	0.3714783	0.188789	0.5816413	0.6565406	0.6098981	0.1123167	0.7356395	0.6975398	1.83982324841979	high
TCGA-CG-5717	0.580821917808219	1	0.1077514	0.4503932	1.711374	0.3111256	1.031032	0.521489	0.2395917	0	0.4651623	1.136092	1.34605050304341	high
TCGA-BR-A4J8	1.12602739726027	0	2.365222	1.359389	3.829184	0.3673409	0.2864288	1.831531	2.326804	0.8413393	2.288982	0.724391	0.834491028132153	low
TCGA-CG-5732	5.75342465753425	1	5.087145181	0.272614292	3.512921901	4.511079376	0.186885365	0.084172575	0.263673128	0	0.272271705	1.070775913	0.298157099918183	low
TCGA-CG-4477	2.58082191780822	0	2.662415	0.7062451	3.47906	2.830422	1.251251	0.8325955	1.068092	0.6556532	0.7811398	2.109993	0.338858200107533	low
TCGA-HU-A4G3	0.465753424657534	0	1.65903	0.2167071	1.088359	0.1306459	0.123092	0.5352852	2.246908	0.6639049	0.4289345	0.6684524	1.30015340061513	low
TCGA-IN-AB1X	1.12602739726027	0	0.169408	0.2655427	2.94411	2.117821	0.2383825	2.022399	0.3595668	0.1807817	0.417905	1.479975	0.0881005773872071	low
TCGA-CG-5721	0.501369863013699	0	0	0.1735935	8.692816	0.6395522	0.9973634	1.179174	0.1567066	0	0.3467506	1.901649	0.124950441375422	low
TCGA-CD-A489	0.942465753424658	1	0	0.1134082	0.5495803	0.6623364	1.005129	1.22556	0.3729414	0.5211567	6.378917	1.561102	1.7018094876988	high
TCGA-RD-A8N4	5.94794520547945	0	0	0.913012	1.389509	0.2137071	0.2601132	0.5125495	0.1926692	1.440934	11.91076	1.950091	11.5567969491887	high
TCGA-BR-6566	1.03561643835616	0	0.7284371	0.978691	9.868799	0.08194747	1.182101	0.1343028	0.02103538	0.4441958	0.3603771	0.6739924	2.51882810145361	high
TCGA-HU-8244	2.03287671232877	0	0.4601489	0.3934208	1.386568	0.4200079	0.1348509	0.6883463	1.572805	0.2678413	0.1369289	0.2268302	1.20997774287936	low
TCGA-FP-A9TM	0.517808219178082	0	1.604697	0.5264625	3.169743	1.895509	0.2807047	1.806121	1.403117	0.9557765	0.706379	2.529471	0.0848550242180418	low
TCGA-MX-A5UG	0.30958904109589	1	0.3145095	1.516878	1.837712	0.404847	0.6462025	0.9367047	0.1467128	0.5034374	4.06288	1.530496	2.34453546257178	high
TCGA-BR-8590	0.778082191780822	1	0.5607249	0.2929739	1.903772	0.3311713	1.757372	0.8141295	0.963441	0.1495927	2.03494	1.298547	1.52301891731294	high
TCGA-VQ-AA69	2.36712328767123	0	0.403719	0.1265638	1.189494	0.5139741	0.9089492	0.547091	0.554938	0.04308238	0.03830447	3.879649	0.0781529897928812	low
TCGA-CG-5723	6.83835616438356	0	0.1125685	0.5293448	9.211487	0.7091671	1.200966	0.381362	0.1023967	0.2702838	0.2803604	2.161821	0.2978954454599	low
TCGA-RD-A8N2	9.6986301369863	0	0.03323828	0.729402	0.5049584	0.1439603	0.4132878	0.7721509	0.02015655	2.074985	16.44769	0.9537315	104.926035206576	high
TCGA-BR-7722	1.27671232876712	1	2.828302	0.7036968	3.317137	1.414122	0.3859244	1.868556	0.05444936	0.2874465	1.303398	1.967754	0.182267995650942	low
TCGA-D7-8576	1.22191780821918	1	1.197149	1.032075	2.852079	0.1355182	0.7626498	1.042901	0.07259817	0.0479071	0.2640836	0.5003843	1.88877842076983	high
TCGA-BR-8058	1.45753424657534	0	2.154266	0.6455563	4.85666	0.2494778	2.266237	0.3986448	0.1536944	0.354977	0.6492537	1.2526	3.8004581611758	high
TCGA-VQ-A91E	0.994520547945206	0	0.7211347	0.2338676	4.018173	0.8958825	0.2557539	0.6017426	0.9801879	0.3184345	0.2937366	1.011288	0.521442311565959	low
TCGA-HU-8249	2.41369863013699	0	1.438091	0.7513902	1.875803	4.891656	0.3863256	1.314665	6.928314	0.319717	0.3695378	0.4061442	0.0289792148852183	low
TCGA-CG-5725	1.25205479452055	1	0.084208748	0.131995028	0.668727858	0.165782542	0.122803236	0.1630195	0.638329368	0.808761054	0.143813621	1.902571722	0.982020604540796	low
TCGA-HU-A4H4	1.98630136986301	0	2.241115	0.9319913	7.090532	0.9409488	0.6002929	1.128913	0.6517989	0.183029	0.3287162	1.446705	0.287626152686254	low
TCGA-VQ-A8PJ	0.224657534246575	1	4.885093	0.3699157	0.2933387	2.499576	0.1521531	0.4568617	1.273709	0.6799653	0.2720502	0.4425521	1.662807935782	high
TCGA-BR-6565	0.764383561643836	1	3.723083	0.2161421	6.879726	0.4818578	0.8202375	0.3336808	0.9198335	0.6621737	0.7898895	0.9034846	1.594221351329	high
TCGA-D7-A4YU	1.36986301369863	0	0.720764	0.6778673	5.455041	0.9932823	1.172811	1.19998	0.2972211	0.1384478	2.724474	1.76525	0.424235553592523	low
TCGA-CD-8535	1.06849315068493	0	0.06099896	0.1434214	0.5475959	0.5283926	0.4775531	0.6199606	0.5548701	0.4393865	0.2387353	1.357508	0.909611764623795	low
TCGA-BR-6852	1.15890410958904	0	0.787291339	0.342794095	8.336167139	0.387486937	1.101122937	0.5927115	0.928343313	0.350061815	0.491758215	1.334075973	0.512873783116404	low
TCGA-BR-6458	0.583561643835616	0	0	0.31968826	2.87712475	0.3556326	1.82033657	0.73325324	1.28981895	0.37310412	0.75053065	1.83002454	0.80859398317878	low
TCGA-ZA-A8F6	1.43835616438356	0	0.9893534	0.5169286	4.144727	0.3181324	0.3999321	0.9895648	0.839957	0.8974099	4.543255	1.28157	1.57419947031069	high
TCGA-BR-7196	1.06849315068493	0	1.04159	1.737999	2.92348	0.2778216	0.809774	0.7155009	0.3463871	0.5378324	2.740005	1.35126	3.08019525611225	high
TCGA-IN-A6RI	1.53150684931507	0	45.32808	0.7830704	0.7129602	2.307988	0.2147274	0.4835627	0.9694559	0.05331151	0.07583868	0.8427739	26.8768915757227	high
TCGA-B7-5818	0.975342465753425	0	1.951789	0.7866973	5.083152	2.766603	0.6848315	0.3238682	0.236723	0	0.2063477	0.9323529	0.545493191130415	low
TCGA-BR-8588	1.06575342465753	0	0.6805064	0.5333381	2.613946	0.7619653	1.162147	0.2058423	0.5674303	0.3404035	1.271139	1.249221	1.95589615557145	high
TCGA-VQ-A8DU	0.454794520547945	1	5.069165	0.590565	0.9933867	2.582587	0.3259833	1.127213	1.017767	4.386079	1.043158	1.176257	27.0533335901917	high
TCGA-HU-A4G9	2.01643835616438	0	0.2805174	0.2748148	1.719184	1.663675	0.06459219	0.7466976	0.3189618	0.5612825	0.09980707	0.7130108	0.859806811020511	low
TCGA-CD-A4MG	0.547945205479452	1	0.8926626	1.013232	1.466671	0.8362768	0.9261353	0.7448721	1.978667	1.133258	0.7403509	2.07943	0.901809167512044	low
TCGA-HU-8602	1.86027397260274	0	1.342199	0.3864237	6.733879	0.3289519	0.6895945	0.2386249	0.04983332	0	0.245597	2.029919	0.350043151916456	low
TCGA-VQ-A91S	1.89041095890411	0	1.072547	0.955221	6.514316	0.6190629	0.3629645	0.731438	0.2660808	0.3511703	0.5411898	1.349315	0.573022201523364	low
TCGA-BR-8365	1.46027397260274	1	0.3564902	1.53667	1.353956	0.2982758	0.7250909	0.6613731	0.1441232	1.236378	6.439139	1.570601	9.63714307598251	high
TCGA-D7-5578	1.05479452054795	0	3.412396	0.9478962	3.072302	0.2721222	0.5039355	0.4181044	0.6810568	0.2074271	0.3258141	0.6343509	2.39652812444458	high
TCGA-D7-8570	2.06027397260274	0	5.406212	0.5135816	7.330752	0.9224158	1.5944	1.554023	1.053083	0.1048941	0.3217509	2.250435	0.156373108150322	low
TCGA-BR-6453	1.32876712328767	0	1.247361	1.59313	3.12643	0.5911848	0.758824	1.565124	0.4202398	0.7395032	0.9862366	2.379836	0.461120280192096	low
TCGA-HU-A4GP	0.747945205479452	0	3.831839	0.6006309	1.701046	0.1077683	0.1848677	0.1854512	0.5311373	0.3066826	0.233718	0.4390575	3.66870997016796	high
TCGA-HU-A4H8	0.73972602739726	0	0.3663254	0.1148411	5.059311	0.2932832	0.243679	1.040114	0.7404971	0.2736438	0.1981126	0.2869214	0.724137014423751	low
TCGA-VQ-A8E3	1.81095890410959	1	0.4390178	1.217494	4.197644	1.987886	0.6946604	1.078711	0.2662317	0.7027387	0.1874411	0.7019568	1.15430550969171	low
TCGA-KB-A93H	3.13698630136986	0	3.580487	0.1305191	0.8912503	3.098254	0.1597764	0.2014958	3.155958	0.1332863	0.2429344	0.5079503	0.342426446261268	low
TCGA-BR-8297	0.616438356164384	0	6.237228	0.3591438	1.722844	0.1503586	0.218848	0.6653369	0.2006996	0.89652	7.271675	1.041089	8.98185648589044	high
TCGA-HU-A4GF	2.15068493150685	0	4.026333	0.685997	0.5842826	0.9420111	0.3179933	0.5930649	0.8138906	0.3269192	0.3820146	0.3823335	2.60790547784902	high
TCGA-HU-A4GT	0.542465753424658	0	4.468731	0.09530096	2.749999	1.023398	0.2473271	0.1471259	0.4055713	0.2919644	0.1470982	0.934092	1.37006961367631	high
TCGA-VQ-A8PX	5.38082191780822	0	2.900258	0.5319881	1.853628	8.212344	0.1468248	0.6868929	1.665239	0.6420428	0.3512856	0.6552704	0.0960996949976229	low
TCGA-IN-A7NR	0.542465753424658	0	2.727316	0.4749996	1.674084	0.5369292	0.2170844	0.2933224	0.9800974	0.3233802	1.595718	1.049816	1.54158533280292	high
TCGA-HU-A4G8	1.49041095890411	0	0.1238544	0.2588515	6.015436	1.983178	0.5830518	1.118924	0.4005787	0.2643395	0.4876744	2.033437	0.10146312930181	low
TCGA-CG-5724	1.0027397260274	1	0.04034522	0.758881	2.145246	0.1509132	1.368716	0.5076773	0.09786551	0.1937426	0.1607725	0.3372699	4.81673669655575	high
TCGA-BR-4201	2.57534246575342	1	0.23419735	0.05244261	0.78551995	0.52693313	1.80782169	0.42099762	0.16231234	0.10710894	1.99507637	2.01070982	1.34654636751088	high
TCGA-VQ-A91K	5.1013698630137	0	0.1616854	1.086161	1.993779	0.2546492	0.9006071	2.056898	0.1120573	0.2218379	1.186701	1.748241	0.397948802823336	low
TCGA-IN-A6RL	1.11232876712329	1	1.892737	0.9207359	1.532376	0.07709479	0.2604921	0.5685741	0.7124302	0.104473	0.9010014	1.076462	1.34538104345002	high
TCGA-MX-A5UJ	1.00821917808219	0	0.2865751	1.212837	2.038309	0.1918222	0.3915232	0.499302	0.6430101	0.3669782	2.283958	1.010059	2.36229339355966	high
TCGA-BR-8286	1.07945205479452	0	4.37676	0.9405465	1.267444	0.18067	0.7314654	0.2391561	0.4494981	0.9039882	0.8841078	1.076586	7.06834393093613	high
TCGA-R5-A7ZF	0.70958904109589	1	4.854581	0.760943	1.34093	0.2269849	0.1583579	0.4698986	0.4047921	0.09713451	0.4231744	0.5621206	2.64632271295113	high
TCGA-D7-6815	1.33150684931507	0	1.463028392	0.312717141	1.745050634	1.027735395	0.551255361	0.901177745	0.262132597	0.532245311	0.459021867	0.398161966	2.00512580444869	high
TCGA-CG-5719	0.0849315068493151	0	1.881742	1.714873	1.359873	0.2067685	0.6448991	0.1694353	0.2919186	0.2801969	1.426227	1.384215	3.62961910685007	high
TCGA-RD-A8NB	1.40547945205479	1	1.040274	1.070083	4.826482	0.3135996	0.8633223	1.101332	0.5519929	0.6244403	3.877068	0.991552	2.24502047623601	high
TCGA-BR-A4IV	1.12602739726027	0	0.08693062	1.873595	0.4052014	0.6974	0.4570485	0.7362633	0.4480942	0.2435132	10.19749	0.7316154	10.53885021102	high
TCGA-FP-8099	1.42191780821918	0	0.7524243	0.5661146	1.891292	3.661785	0.8454791	1.602278	0.03650315	0.09635284	0.4626026	0.9179951	0.247732706930359	low
TCGA-VQ-A94T	0.936986301369863	1	0.08622415	0.2365197	0.1935114	0.07214387	0.1290513	0.3338422	0.6013182	0.310544	0.1717982	0.2337728	2.81217987316223	high
TCGA-CD-8533	1.28219178082192	0	4.224356	0.05132998	0.6331741	0.3416868	0.2412909	1.426381	0.8936365	1.729802	0.3262349	0.5696988	4.00710805296827	high
TCGA-CD-8530	1.03287671232877	0	0.5625941	0.9855988	0.9369673	0.390912	0.4724525	1.601654	2.58889	0.4767607	2.274861	2.22816	0.189597865611448	low
TCGA-VQ-AA68	3.33972602739726	0	0.7684787	0.1606094	0.9552097	0.2521519	0.1140348	0.1983595	0.04660253	0.04100364	0.2041551	0.9260073	1.3499974915859	high
TCGA-BR-8677	1.01369863013699	0	0.2325725	2.916411	5.380189	0.6868015	0.6961807	1.575828	0.141038	0.2792103	2.292133	1.628936	0.861445405961025	low
TCGA-HU-A4HB	1.30684931506849	1	0.3248863	0.08487515	7.141804	3.054122	0.4446957	1.022038	0.9850971	0.6500597	0.4276955	3.53559	0.0168916374550255	low
TCGA-BR-7707	1.05479452054795	0	0	0.9153574	4.746055	0.05306154	0.4275311	0.2174049	0	0.07190495	0.223757	0.9438735	1.4182241615396	high
TCGA-VQ-A8P8	2.41369863013699	0	0.6765469	0.3742834	3.050467	0.7991544	0.27491	0.5007773	1.013622	0.7007344	1.393303	1.078982	1.12920677328746	low
TCGA-BR-8384	0.30958904109589	0	1.727782	1.203668	1.22626	0.1606264	0.6114959	0.6503795	0	1.152364	9.289385	1.53978	14.1424151094507	high
TCGA-RD-A8N1	9.64109589041096	0	1.616099	0.4792529	2.80507	4.342495	0.5900353	1.268352	2.330916	0.4194975	1.205951	2.013169	0.0495788123622071	low
TCGA-VQ-A8DT	4.06575342465753	0	1.732222	0.08485041	1.51392	0.5808068	0.1828122	0.445374	1.132531	0.6065455	0.1232637	0.911158	1.20271109162318	low
TCGA-BR-8487	0.0931506849315069	0	2.821985	0.4021261	2.864025	0.6481612	1.063297	1.324381	1.685395	0.2737679	0.3529395	1.294492	0.458727072326642	low
TCGA-CD-8526	1.04383561643836	0	8.99056	0.5219433	1.985858	1.299177	0.4460983	0.9669335	1.615439	0.2422769	0.4049671	4.404534	0.0390069223977036	low
TCGA-HU-A4H6	1.3041095890411	0	1.234151	1.381785	1.663899	0.9198088	0.3743915	0.6257399	1.086992	0.5173963	0.7402078	0.790041	1.94691647234925	high
TCGA-BR-7957	0.756164383561644	1	0.1826613	1.104365	0.3784097	0.09247039	0.7370474	0.5304205	0.2215411	0.08353921	2.213382	1.202715	2.52749629570489	high
TCGA-BR-6452	2.89041095890411	0	0.623948773	0.311189299	1.488449859	0.932447328	0.740123456	0.494141249	0.051597078	0	0.28658019	0.89068652	1.2215252925094	low
TCGA-BR-8592	0.523287671232877	1	0.2578136	1.212348	2.136395	0.4060481	0.7591448	0.6352191	0.3411159	0.825368	10.43044	1.625681	7.8720646984385	high
TCGA-D7-8573	1.62465753424658	0	10.68649	0.05122569	1.21864	2.32261	0.3160509	0.4428614	0.1387277	0.418494	0.1302288	1.683473	0.923200205056858	low
TCGA-D7-A6F0	0.246575342465753	0	2.235869	0.1194773	1.491341	0.4451796	0.2535164	0.3934921	1.124771	1.830155	0.08316739	2.388036	1.27841757976026	low
TCGA-HU-8238	0.126027397260274	0	1.572373	0.1369252	2.563695	0.197771	0.3218276	0.8455425	0.3973031	0.2097423	0.3294508	0.5920906	1.16281175367191	low
TCGA-VQ-AA6A	2.74520547945205	0	13.151716211	0.176952565	0.74058425	0.950110693	0.099644502	0.655631941	1.009778511	0.271056315	0.309277838	1.632376383	1.04153335717776	low
TCGA-BR-8081	1.71232876712329	0	1.300408	0.4169363	12.89847	0.6458496	1.320228	0.4291118	0.3763775	0.2838506	0.841237	1.629298	0.333776351554317	low
TCGA-VQ-AA6G	2.16986301369863	1	0.5819918	0.4759602	1.817258	1.359982	0.1825643	0.4898593	0.2455198	0.6885725	0.2628896	0.3315895	2.35201843556536	high
TCGA-BR-8686	1.30684931506849	0	9.144563	0.3900371	3.651396	0.4408894	0.8594431	1.746208	0.6035916	0.8961896	2.328429	6.746378	0.0121783246665271	low
TCGA-VQ-A94O	1.75342465753425	1	2.18558	0.15572	0.937564	1.362544	0.1779179	0.7372298	2.510212	2.544343	0.4100186	1.900379	1.48280457096893	high
TCGA-FP-8211	1.13150684931507	0	16.58034	0.09365497	1.485345	0.3058337	0.2659852	1.127762	0.6159663	0.5260232	0.1403059	1.093451	2.77561966615754	high
TCGA-BR-7197	0.767123287671233	0	5.093702	0.9980307	0.366401	0.06267511	0.1520401	1.335328	2.059301	0.1698651	1.767013	1.32667	0.648991547262099	low
TCGA-FP-7735	0.29041095890411	1	4.407193	1.399693	1.392397	0.2268361	0.2034031	0.1115278	0.8559421	0.3227606	0.4960411	0.7549401	4.10294420737649	high
TCGA-D7-A6EY	0.953424657534247	1	1.149345	0.7454763	5.665222	1.271808	0.7848216	0.2685361	0.3364789	0.1903204	1.111169	0.8685759	1.22415642023113	low
TCGA-BR-8678	0.961643835616438	0	0.03082906	0.2416188	1.44765	0.5523105	0.5584333	1.044433	0.766517	0.3947863	0.3071284	0.8010175	0.933654533374722	low
TCGA-BR-8680	1.31780821917808	0	0.6207329	0.1144685	0.3530028	0.0503194	0.4652248	0.459464	0.7749996	0.7013726	0.3949399	0.3712378	3.88063148465308	high
TCGA-BR-8295	0.183561643835616	1	10.2878	0.3235958	0.4039193	0.3861071	0.2746526	0.3996547	2.816843	2.863957	0.2644275	1.585862	10.7540474627468	high
TCGA-D7-8578	1.76164383561644	0	0.4343544	0.4376824	1.863931	0.1221597	0.7143918	0.6306492	0.1128873	0.2979746	1.638143	1.149592	1.79026987956192	high
TCGA-R5-A7ZI	6.21095890410959	0	0.1477949	0.6949939	7.756527	4.873666	0.6239087	0.5007025	1.209959	0.1182881	0.3260263	0.534273	0.147237717721619	low
TCGA-FP-8209	4.96164383561644	1	0.164388	0.9276262	2.906059	0.4077766	0.4441317	1.272953	0.01993782	1.578822	7.991891	3.052993	1.41378666161666	high
TCGA-D7-8574	1.43287671232877	0	1.646356	0.6923617	5.906279	1.407154	1.010911	2.992837	1.388009	1.671187	2.565948	4.191464	0.0275241957034512	low
TCGA-D7-5577	1.03013698630137	0	7.177934	0	8.282509	0.3555609	1.514176	0.1792999	0.08424936	0.07412753	0.19772	1.109066	1.69188785082927	high
TCGA-R5-A7O7	3.80547945205479	0	1.115008	0.9987122	0.9899583	1.285717	0.4156789	0.3854538	3.622337	0.5099432	0.8274361	1.349569	0.472353015647461	low
TCGA-RD-A7BS	0.920547945205479	1	1.249447	0.7121729	2.823722	1.319346	0.5928339	0.7696185	0.4132891	1.454544	2.149999	2.181363	1.24279703776339	low
TCGA-BR-6709	1.01369863013699	1	0	0.6162789	2.782885	0.3676649	1.976593	0.4757068	0.08940995	0.07866811	0.5525551	1.521218	1.84933634993995	high
TCGA-MX-A666	1.16986301369863	0	1.943429	0.5493281	1.25403	1.16663	0.1907359	0.8326354	2.33777	0.9689561	0.4534196	1.864328	0.381821738672106	low
TCGA-BR-A44T	1.04657534246575	0	0.1767818	0.9421428	4.443582	2.004664	0.6241576	1.916496	0.385938	1.245093	7.55283	4.609216	0.0640681496415492	low
TCGA-CG-4444	3.92054794520548	0	1.76132401	0.42012626	1.71865673	0.81411689	1.03448235	1.18599744	2.32198294	0.12258101	0.8609939	0.75263516	0.611104434181127	low
TCGA-BR-7851	1.03561643835616	0	1.281256	0.8128974	1.221824	0.2222132	0.7726795	1.210661	0.1849967	0.2441565	1.09842	1.026967	1.48976867587466	high
TCGA-BR-8591	1.12054794520548	0	0.3928478	1.495463	4.321112	0.7513059	0.74089	0.7876743	0.3062996	0.08983345	0.7427982	1.344052	0.823238332393496	low
TCGA-D7-A6EV	0.936986301369863	0	1.38868	0.2612064	0.4219386	5.336587	0.3325491	0.2419508	0.7410755	0.2667443	0.2292565	0.3514018	0.490860773920632	low
TCGA-R5-A805	0.76986301369863	1	2.290936	1.231194	2.079204	1.900722	1.738281	0.5068591	0.3969378	0.2619369	0.4564598	0.7542215	3.3781253865719	high
TCGA-VQ-AA6F	4.50958904109589	0	1.946077	0.9777004	1.774586	4.04247	0.1914981	0.652051	0.8775483	0.07987432	0.3692839	1.431802	0.184974715524686	low
TCGA-BR-4256	0.778082191780822	1	0.06146841	1.124085	3.424053	0.258162	2.582277	0.5553172	0.03727603	0.0983929	2.560276	1.161952	5.81546794623193	high
TCGA-CG-4443	2.4986301369863	0	3.410471	0.4220388	0.09296433	2.270468	0.6681923	0.260618	5.959673	0.0718311	0.2235272	1.165957	0.139532108115458	low
TCGA-CG-5718	3	1	5.311006	1.181231	1.635511	1.39882	0.4957772	0.2431451	0.913991	0.05744164	0.1736423	0.5107865	2.51274593852121	high
TCGA-BR-6455	1.09315068493151	0	4.622964	0.4153973	2.318035	1.895615	0.7322592	0.2565167	2.946337	0.04713382	0.3981127	2.042411	0.182736977341116	low
TCGA-VQ-A8P5	0.643835616438356	1	3.697529	0.5795781	0.5425814	0.7188367	1.191955	0.4473773	0.308313	0.5918659	0.3552032	0.5430112	6.80773335677741	high
TCGA-BR-A4PF	0.0958904109589041	0	2.665678	0.10623	4.305555	1.587726	1.081955	0.699726	1.959022	0.144643	0.4340313	0.4185269	0.70551800256221	low
TCGA-VQ-A94R	3.54520547945205	1	2.354209	0.6300277	1.229185	0.3560848	0.5024179	0.528004	1.201318	0.5055169	0.9438539	3.405449	0.210219151726253	low
TCGA-D7-6519	1.71232876712329	0	0.2884629	0.3014387	0.9517222	0.1577499	0.4329713	0.4653621	0.1554945	0.3078296	0.5108895	0.6807052	2.30149164640564	high
TCGA-VQ-A91U	0.142465753424658	1	2.238108	0.1846409	3.985822	0.4058327	0.3797307	0.5130885	1.678699	0.4713888	0.2849955	0.8516502	0.840571460700784	low
TCGA-VQ-A925	0.378082191780822	1	1.124276	0.2467182	0.4347656	0.2877383	0.1346159	1.001182	1.03632	0.4319125	0.8352277	0.5283479	1.33471899821841	high
TCGA-BR-8372	1.5972602739726	0	0.4400213	0.1379444	11.01985	0.4100364	1.999376	0.8234416	0.2312615	0.6104324	0.3005914	1.047185	0.974004476569374	low
TCGA-F1-6875	6.01917808219178	1	0.5745898	0.3502546	0.2204346	1.150054	0.2352099	0.7415646	1.103412	0.255486	0.1226622	2.351185	0.185478536702664	low
TCGA-FP-7916	1.17260273972603	1	1.767584	0.4030024	7.856243	0.4998342	1.613222	0.5910486	0.5651879	0.3601033	1.248652	2.388895	0.395024868740762	low
TCGA-VQ-AA6D	1.42739726027397	0	1.540364	0.1123014	0.1484227	1.734888	0.27495	0.4854396	0.760327	0.5734117	0.1376512	1.821047	0.473187191511557	low
TCGA-BR-8589	1.31780821917808	0	8.590921	0.3366511	8.787441	0.4862495	1.153923	0.2078893	1.139634	0.3437886	0.1451894	1.480006	0.979788291551175	low
TCGA-3M-AB46	4.83561643835616	0	3.322441	0.7078618	0.4232218	2.914838	0.3070017	0.4683426	3.755769	0.3614347	1.271632	0.4810031	0.519360942391889	low
TCGA-CG-5734	0.665753424657534	1	1.649066	0.3371567	7.327676	0.2823071	0.4292435	0.5552039	0.2173991	0.4590732	0.05102015	1.24734	0.64764116384895	low
TCGA-VQ-A924	4.61917808219178	1	0.142635	0.894307	6.632095	0.5896946	0.591179	0.322148	0.8938081	0.608845	0.7510858	1.869124	0.539681356728807	low
TCGA-BR-8683	0.821917808219178	1	0.5332833	1.099879	1.473033	0.6465049	0.6161258	1.575741	0.1531879	0.4942069	2.057184	0.8497536	1.57037003733339	high
TCGA-VQ-A8PK	1.48767123287671	1	0.7773347	0.4238094	1.82041	0.5123333	0.3683559	0.2289974	0.4713958	0.1081987	0.1250591	0.8628643	1.35583860415694	high
TCGA-R5-A7ZE	1.51780821917808	1	1.207539	1.176597	0.04507376	0.5397098	1.001978	0.1579508	0.8708226	0.4179277	0.2229473	0.8037292	4.79840037926339	high
TCGA-D7-6522	1.55068493150685	0	1.4168	1.306351	4.978174	0.2132969	1.791087	0.5243549	0.1263506	0.2001072	0.7650343	2.156001	1.23312090237264	low
TCGA-D7-6822	1.02739726027397	0	1.387765	0.2314134	0.4485751	1.01146	0.5257812	0.3429665	1.056447	0.04726393	0.2143136	1.227495	0.736775652700721	low
TCGA-BR-6803	1.08767123287671	0	1.07797	0.6883925	1.681773	0.408722	0.643519	0.3478067	0.1694801	0.4473556	2.460325	1.596615	1.98913393332502	high
TCGA-BR-8483	0.449315068493151	0	4.528613	0.338023	0.4467469	0.2016606	0.1241384	1.565523	1.275053	0.0862974	0.3606163	0.6212121	0.680709773713955	low
TCGA-BR-6563	3.26027397260274	0	0.7779559	0.762141	4.991636	0.5807199	0.8409292	1.035404	0.1572575	0.1556599	2.735646	1.457406	0.713901998901962	low
TCGA-VQ-A8E7	2.15616438356164	0	1.743146	0.6830842	1.523468	0.4825897	0.2132323	0.4218191	0.4294423	0.6103708	0.465154	0.3323009	3.84788208173297	high
TCGA-CG-4436	0.665753424657534	0	3.644439331	0.049246242	0.672556528	1.292708502	0.34724358	0.09123182	1.752823403	0	0.183323507	0.276835109	1.39938556562393	high
TCGA-D7-6520	1.56986301369863	0	1.132642	0.4303969	4.052931	0.1013565	0.6322503	0.1993345	0	0.1098805	0.7571328	0.3954875	2.90374567855665	high
TCGA-BR-8676	0.627397260273973	0	0	1.542846	1.602148	0.2906666	0.3777386	0	2.771311	0	0.3001768	3.494627	0.10083080522831	low
TCGA-BR-6457	0.975342465753425	0	0.6595822	1.72313	2.277369	0.1211957	0.452253	0.4256279	0.07999753	0.2111595	2.165286	1.609446	1.98394550836575	high
TCGA-D7-A747	0.698630136986301	1	0.8752048	0.6859304	2.820401	1.062531	0.873277	0.7765572	1.769156	1.400946	17.19937	1.895004	10.1402159142619	high
TCGA-BR-A44U	1.15616438356164	1	8.68946	0.1761272	2.379507	0.6415132	0.5692054	0.2900328	2.430335	0.539584	0.8262245	0.5077382	2.68284281570658	high
TCGA-BR-8367	1.14520547945205	0	0.792002	0.5689945	0.9571031	0.1949027	0.5673644	1.437408	0.3201936	0.8979988	1.855127	1.036367	1.99614505137379	high
TCGA-D7-A6F2	1.3041095890411	0	7.842993	0.5017832	1.746374	1.720521	0.5602083	0.3098618	8.580559	0.2562108	0.4601492	0.6871051	0.139659425523649	low
TCGA-D7-6521	1.54520547945205	0	3.789917361	0.990099518	2.3416362	1.348260132	2.061746408	0.547048913	0.302408329	0.053215317	0.534644244	1.434637178	2.19725730786342	high
TCGA-CG-4466	1.58082191780822	0	3.787443	0.06596354	0.2906016	1.317293	0.2713201	0.8146779	2.730643	0.6736206	0.5390235	1.987164	0.243961101240549	low
TCGA-CD-8524	1.06301369863014	0	0	0.6678915	1.636703	0.2831137	1.598422	0.7217652	0.5813875	0.554167	1.758592	0.9927807	3.81569143683239	high
TCGA-BR-7723	1.54520547945205	0	1.410711	0.3685422	0.8659244	0.9411895	0.4631859	0.3034436	2.043674	0	0.2900017	1.230649	0.509195845474976	low
TCGA-CD-A48C	0.967123287671233	1	0.2032747	0.1991424	0.5790307	0.2701274	0.6981927	0.2951392	0.6471727	0.1626916	0.9474496	0.6601991	2.33988849040095	high
TCGA-HU-A4GX	1.68767123287671	0	3.671825	0.2984329	17.63633	0.2837956	0.3715928	1.263694	0.7587237	0.2612229	0.3328958	2.046333	0.0371725251162011	low
TCGA-BR-8382	1.32054794520548	0	1.828142	0.9967185	10.4287	0.5163899	1.305554	0.9232425	0.4338127	0	0.3732997	0.8260833	0.62366925520032	low
TCGA-IN-AB1V	1.31232876712329	0	0.5308645	0.3915842	0.8841236	0.620923	0.2396811	1.148605	1.47709	0.94973	1.78658	1.60862	0.658536817789914	low
TCGA-CD-8532	0.96986301369863	1	33.66941	0.4135235	9.199951	0.2986408	0.4049755	1.085278	0.2399765	0.05278634	0.7743821	1.728549	2.52245308539284	high
TCGA-IN-8663	0.282191780821918	1	0	0.9563732	0.9757094	0.03793205	0.4436545	0.5284145	0.1168429	0.2056105	0.4067476	0.3337452	3.67199567826331	high
TCGA-VQ-A91D	0.975342465753425	1	0.02297499	0.864305	3.204802	0.8367751	0.8111707	0.3558179	0.1393263	0.1471049	0.4446885	0.368551	2.62271306944385	high
TCGA-KB-A6F7	5.04657534246575	0	4.116782	0.5133027	2.778229	0.5249665	0.7396757	0.452822	0.8794567	0.2246509	0.1664473	1.786264	0.731861200998301	low
TCGA-VQ-A8PQ	1.3041095890411	1	0.9229006	1.008252	4.596341	2.180307	0.6439634	2.436328	0.5087915	1.119161	2.360246	4.75163	0.0152943775203076	low
TCGA-B7-A5TN	0.786301369863014	0	1.697167	0.4911258	1.911223	0.8532982	0.665347	0.6823815	0.918368	0.3343589	1.133372	1.097256	1.10828551215345	low
TCGA-VQ-A8E0	1.53972602739726	1	2.062547	0.6785284	1.055029	1.378583	0.4729695	0.3943584	0.4941358	0	0.1884446	0.5925702	1.4843487939917	high
TCGA-CD-5803	0.934246575342466	1	0.29004781	0.98505856	3.50511279	0.21889092	1.25410539	0.42112711	0.08794622	0.54166172	1.23837565	1.91134995	1.7462959434407	high
TCGA-BR-8371	0.983561643835616	1	0.4814829	1.056597	1.307784	0.2780506	0.3350638	1.646713	0.05839673	1.130379	18.76643	3.894465	1.9000704638928	high
TCGA-VQ-A8PU	2.24657534246575	0	1.410028	0.4277773	0.1256379	2.587889	0.1536094	0.4842964	2.179068	0.4368468	0.2718798	1.890897	0.185834997409281	low
TCGA-HU-A4G2	2.02465753424658	0	10.62308	1.457453	2.889356	0.4530551	0.4781543	0.4050038	2.269539	0.03720883	0.4697688	1.848676	0.855107809449083	low
TCGA-B7-A5TK	0.789041095890411	0	1.835636	0.8159543	14.64358	0.1564197	2.014542	0.4508303	0.1163021	0.48241	2.273223	1.658939	0.94883718992827	low
TCGA-BR-8690	0.89041095890411	0	1.502253	0.5045876	8.965916	0.7604997	1.976629	0.2077291	0.8459329	1.88938	1.313333	1.76979	3.96674941477919	high
TCGA-CG-4440	0.334246575342466	1	0.414388	0.1623856	0.7392341	0.2175492	1.065494	0.2674042	0	0.4974852	0.3145339	0.22626	7.16362737007856	high
TCGA-BR-6802	1.28493150684932	0	0.09253363	0.4351322	5.750909	1.584895	0.6107972	0.5821908	0.1683443	0.2221788	0.3028928	0.9512503	0.549750223838183	low
TCGA-VQ-A8E2	2.93698630136986	0	1.566417	0.3242874	0.9592324	0.3782044	0.2359196	0.4863321	0.8423782	1.419269	0.8875149	2.557492	0.940590772529046	low
TCGA-D7-6818	0.879452054794521	0	0.11259	0.1764819	0.8034053	0.4063712	2.223796	0.1816356	0.1137958	0.3604472	0.7210643	0.8988109	6.86685396913368	high
TCGA-RD-A8N9	2.96712328767123	0	0.1415091	0.5545296	1.221487	0.7173699	0.9177831	0.9588148	2.574443	0.2831432	2.537561	1.83039	0.353222057261784	low
TCGA-D7-6525	1.11232876712329	1	0.09752026	0.3566745	1.099927	0.04479744	0.9131743	0.1573244	0.03942586	0.05203378	0.3330947	0.5948979	3.46019723809639	high
TCGA-HU-A4GU	0.547945205479452	0	1.780358	0.2051959	2.368449	4.912163	0.3456414	0.2280831	3.762914	0.1676371	0.1490458	1.401943	0.0528475958028013	low
TCGA-BR-8059	1.2027397260274	1	0.1013476	0.211813	0.956468	0.1795716	0.5341441	1.013693	0.0204866	0.05407593	1.096197	0.8624909	1.12145671800075	low
TCGA-CD-8528	1.02739726027397	0	2.78998	0.1366632	0.5819991	0.03432913	1.374072	0.2813081	0.08812062	0.1395606	0.2068052	0.2626478	7.31966650585159	high
TCGA-BR-6710	0.747945205479452	0	3.64962555	0.0969609	1.53777629	0.07306832	0.12344362	0.77838059	0.41263549	0.09901661	0.48419528	0.65686781	1.30656506869511	high
TCGA-BR-8291	1.35890410958904	0	1.015972	1.153197	2.37085	0.1034562	0.9357546	0.9494981	0.6373567	0.3925487	0.9572966	2.105471	0.743447925133758	low
TCGA-D7-6526	1.43287671232877	0	10.03143	0.2353892	0.228141	1.129357	0.2812387	0.203501	0	0.1442279	0.5257544	0.2985745	5.77757162849968	high
TCGA-VQ-A91X	0.791780821917808	1	0.9795241	0.148585	1.287359	2.961024	0.053355	0.3976025	3.736506	0.3034705	0.1034291	0.6425098	0.183825167545608	low
TCGA-BR-6801	1.75890410958904	0	0.6151256	0.05671726	2.398725	0.07835905	0.4499134	0.2451688	2.852567	0.3475185	1.385252	0.7275934	0.936136737569226	low
TCGA-VQ-A91V	2.66849315068493	0	1.288924	0.3513662	1.044859	0.2537517	0.1892567	0.5966843	3.891192	1.300707	0.2791446	0.3038748	1.81771400370861	high
TCGA-CG-4460	1.83287671232877	1	0.277686797	1.19698383	0.83893372	0.478348996	0.463568042	0.537573158	1.536617249	0.5556189	0.76569975	1.427317059	1.20931570129947	low
TCGA-B7-A5TJ	0.917808219178082	0	3.077199	0.9646858	0.8499823	0.3316018	0.1740319	0.1881202	1.198228	0.4666446	0.410283	0.204915	4.82564518129958	high
TCGA-IN-A6RS	1.04931506849315	0	1.85863	0.8844112	7.769607	1.156538	0.2088901	0.1285042	1.147248	0.6906533	0.410947	1.43976	0.565285375967358	low
TCGA-D7-A6EZ	0.813698630136986	0	7.585384	0.8595103	4.943567	1.253447	0.916565	0.7961489	1.071479	0.0975259	0.2037688	4.281071	0.0484554940422322	low
TCGA-BR-7717	1.51232876712329	1	1.106297	0.3096594	0.5729643	0.03111397	0.3760404	0.3441983	0.07188077	0.3162246	0.4835862	0.8480497	2.56885906073181	high
TCGA-CD-8527	0.597260273972603	1	2.594827	0.7334518	2.349973	0.2261121	0.8031795	0.5352716	0.05159245	0.1361822	0.5932888	0.6631495	2.94759156149133	high
TCGA-IN-A6RR	0.561643835616438	1	1.835282	2.034779	0.5254874	2.19432	0.2405005	0.3032979	1.140108	1.576353	0.3503832	2.386793	1.48537440577025	high
TCGA-RD-A8MV	10.1917808219178	0	0.5362036	0.5403119	3.940781	1.598524	0.7760767	1.482907	2.2994	0	0.4905754	1.765288	0.0746965038748576	low
TCGA-BR-8484	2.0986301369863	1	3.744564	0.2647898	2.235846	0.8702236	0.8298122	0.9538279	1.468337	0.04506728	0.2724709	1.036862	0.586648168423752	low
TCGA-HU-A4GC	0.271232876712329	0	8.471021	0.3625421	2.176151	0.1309114	0.221905	1.119388	0.2980538	0.6941785	0.3826596	1.515444	1.37881582808394	high
TCGA-CD-5799	0.271232876712329	0	8.219213	1.2187	2.096455	0.3061316	0.4546699	0.3225315	0.3367799	0.2370549	0.4478759	0.4935295	6.44761575788774	high
TCGA-HU-A4H0	0.175342465753425	0	1.466269	0.2513809	8.290094	0.7081333	0.6400799	0.2661138	0.764142	0.1466917	0.1825927	0.8230283	0.604007331520045	low
TCGA-VQ-A91Q	1.73424657534247	1	0.2330977	0.8931378	0.7154014	0.2651431	0.3419187	1.729804	0.1884752	0.2487473	0.9731077	1.293217	0.582856415773137	low
TCGA-CG-4441	1.16712328767123	1	0.7405722	0.5107642	0.9818904	0.9972524	0.9958651	1.261631	0.1616767	0.04741756	0.4637476	0.6558995	1.14893382636563	low
TCGA-BR-4279	0.797260273972603	1	0.4947178	0.05169715	1.457608	0.1103816	3.346545	0	0.1400045	0.1583796	1.619373	0.6706449	17.9711128834053	high
TCGA-IN-A6RJ	1.03835616438356	0	0.149376	0.7024291	0.6189086	0.2940779	0.5388622	0.2168825	0.8605618	0.2391072	0.3932911	1.046228	1.7864464194865	high
TCGA-VQ-AA6J	1.75890410958904	0	1.813367	1.232851	3.409655	9.552955	0.6271598	0.5921312	1.311657	0	0.3513562	2.033708	0.0149679063620575	low
TCGA-CD-5800	1.0958904109589	0	7.21946	1.074734	1.420418	2.429711	0.2228862	1.52254	1.027256	1.74312	0.2984809	2.6335	0.470623725422664	low
TCGA-CG-4465	0.750684931506849	1	0.679941889	0.38756046	1.814104936	1.989658093	3.121792284	0.358990298	0.487304099	0.346305129	0.628994311	0.60750827	6.68589120673959	high
TCGA-CG-5720	0.0821917808219178	1	3.000625	0.8203608	3.903216	0.1923326	0.3909895	0.4728176	0.4866522	0.6702028	0.3724226	0.4966354	3.4998597889771	high
TCGA-D7-6524	1.48767123287671	0	0.514205	0.806003	1.754531	0.881314	1.091149	0.6441135	0.3851982	0.2420857	2.60438	1.373622	1.64899828386341	high
TCGA-CD-A486	0.284931506849315	0	2.158812	0.8556944	1.542171	5.911022	0.8380063	0.3602792	3.415852	0.1191595	0.6391985	2.365876	0.0333314020235001	low
TCGA-RD-A7BT	0.717808219178082	1	3.959255	0.1051869	1.645069	1.347545	0.1751215	0.3897311	2.380646	0.3759597	0.2101095	0.462429	0.889292406429534	low
TCGA-IN-A7NT	0.884931506849315	0	0.09009844	0.9885887	0.3733042	0.3902308	0.4979076	0	0.163914	0.1442212	0.5513753	4.010212	0.186201170053026	low
TCGA-BR-8296	1.2986301369863	1	2.151112	0.5950256	3.058275	0.9217165	1.042432	1.102323	0.4092516	1.620376	0.840393	1.620039	2.35943767952461	high
TCGA-BR-4187	0.386301369863014	1	1.08604	1.101514	2.823393	0.06288522	3.123456	0.2782671	0.2130773	0.9714766	4.518715	0.9381973	46.0478526639718	high
TCGA-BR-6705	1.15342465753425	0	0.05436295	4.090201	0.6006444	0.8240914	0.4256006	0.5788261	0.362638	0.2610574	2.669216	1.830093	3.70163580267981	high
TCGA-BR-A4QL	0.964383561643836	0	4.28857	2.688889	4.235795	1.632303	0.3750468	0.3522159	1.576181	1.747389	0.2478363	1.239067	5.43798034804749	high
TCGA-BR-7716	1.28219178082192	0	0.32500415	0.15674941	5.69710014	0.21656078	0.85197631	0.31458735	0.84900682	0	0.19569053	1.28784686	0.52762753122349	low
TCGA-HU-8608	1.75616438356164	0	4.69129	0.6736008	7.245744	1.332491	1.121451	0.8665893	0.8252436	0.114647	0.2548312	1.828577	0.282581564643408	low
TCGA-F1-A72C	0.947945205479452	0	0.6269114	0.4535388	4.162624	3.883003	0.9623547	0.1400349	0.9358159	0.1543848	1.544212	1.035071	0.441585974931906	low
TCGA-VQ-A8P3	2.70684931506849	0	0.03313965	0.3636188	0.9840354	0.1500574	0.2543589	0.4811622	1.647932	0.2121874	0.8442334	0.6064804	1.21968425309575	low
TCGA-BR-4280	0.550684931506849	1	1.084557311	0.091892726	6.740457559	2.729565413	0.589455563	0.53908436	1.582043385	0.844568839	0.458886235	0.814591209	0.401930686555408	low
TCGA-IN-7808	0.287671232876712	1	0.5168061	2.083063	5.276723	2.260172	0.3513341	3.430229	2.619166	1.890868	1.071745	7.356174	0.000621591051816582	low
TCGA-D7-8572	1.4	0	0.855299	0.7218933	1.885459	1.955839	1.100855	1.305512	0.5386244	0.7371985	0.8895283	1.776341	0.552813305512851	low
TCGA-CD-A48A	1.03561643835616	0	1.032916	0.2398622	2.060584	2.161548	0.9748515	1.8515	0.6959856	0.4898952	1.753149	1.037209	0.409077975220276	low
TCGA-D7-6528	1.26849315068493	0	2.669194	0.05040834	3.642002	1.348538	0.3060714	0.6536927	1.969704	0	0.3386845	0.3923554	0.456797641766581	low
TCGA-BR-6707	1.65753424657534	1	11.05552	1.45275	10.69727	0.5604187	0.3760047	0.8971043	1.003645	0	0.3014908	3.799095	0.0492496233189209	low
TCGA-BR-8368	0.358904109589041	0	2.35580634	0.13346983	2.90079856	3.92265568	0.33113423	0.60441679	0.63685537	0.18173277	0.12926264	1.54547634	0.142601658335036	low
TCGA-VQ-A92D	4.8	0	1.194216	0.4381049	0.3509211	0.2050928	0.1287147	0.3935115	0.9245149	0.4067212	0.3688475	0.8266685	1.76722592547247	high
TCGA-HU-A4H2	1.07945205479452	0	0.08961696	0.03511806	1.222226	0.688076	0.288894	0.6288985	2.391225	0.2869009	0.2072551	1.518572	0.254410083095354	low
TCGA-BR-8361	1.62465753424658	0	0.4446044	0.5575247	4.523443	0.6827315	0.3822001	0.4877349	0.03594927	0	0.2868488	1.8751	0.324889135702825	low
TCGA-VQ-A91Z	4.35342465753425	0	0.05652999	0.0886093	0.1561469	0.6343594	0.1171498	0.6839767	2.811062	0.2714638	0.1045885	0.9515224	0.366164469211005	low
TCGA-D7-6527	0.854794520547945	1	5.083287092	0.949818349	0.604415233	0.145804845	0.180869246	0.260681389	0.163318461	0	0.239551701	0.441143119	4.27041052944364	high
TCGA-RD-A8MW	3.15890410958904	1	0.1759658	1.149258	2.632782	0.6524348	1.05347	0.3122642	0.8536817	0.1877798	0.8723384	1.0138	1.9753767637024	high
TCGA-D7-A6EX	0.942465753424658	0	0.03948454	0.8045829	0.299926	2.876142	0.1454679	0.2293141	0.4549444	0.5056253	2.062314	1.650375	0.669365042225227	low
TCGA-VQ-A927	0.547945205479452	1	0.7595937	0.8282737	2.371817	1.788001	0.2230669	0.6073786	1.982742	2.537503	1.654466	0.9177881	5.02156776351413	high
TCGA-BR-4257	0.805479452054795	1	0.267051928	0.313947726	0.991216561	0.348307787	2.244444312	0.064623143	0.161947153	0.106867954	0.489333016	0.369560577	9.77781447660079	high
TCGA-CG-4475	1.91506849315068	0	0.1794324	0.4687595	0.3097671	0.8007006	1.395572	0.289469	0.1813541	0.1436093	2.238706	0.8310719	4.16793586314195	high
TCGA-CD-5801	1.0986301369863	1	6.066424	0.08644511	11.3869	0.1628594	0.4571543	0.533817	0.7023231	0.1765557	0.274707	2.404812	0.123375976980636	low
TCGA-VQ-A8PP	1.95068493150685	1	0	0.3213145	1.011105	0.2421379	0.6293453	0.6236012	0.195345	0.09375052	0.3417491	1.005679	1.25694996086299	low
TCGA-RD-A7C1	1.38904109589041	1	16.92008784	0.51665841	2.80722989	1.60064564	1.33241028	0.31904761	1.53245358	0.70348307	1.03201828	1.34047734	5.23611495791457	high
TCGA-HU-8604	1.9013698630137	0	3.390496	0.3690635	6.698727	3.411616	0.983102	2.187884	2.198867	0.603021	0.355196	1.861884	0.0362758004107505	low
TCGA-BR-6456	0.843835616438356	0	0.1781061	0.5583535	1.537387	1.145421	1.198429	0.5459258	0.2160163	0.04751595	0.8111299	1.012718	1.46572456359878	high
TCGA-BR-7901	0.287671232876712	1	2.200358	0.5604632	1.215564	0.4981646	0.6966527	0.2928522	0.5003827	0.1320798	1.319152	1.186918	1.84354243388702	high
TCGA-MX-A663	0.821917808219178	1	2.384364	0.5824563	0.5345842	0.4450268	0.3422498	0.1798396	0.7323589	0.7930736	2.61776	1.679101	2.52537942248076	high
TCGA-VQ-A8PF	0.208219178082192	1	5.61744	3.091184	7.28366	2.088289	1.440254	1.243659	0.25368	0.5261203	0.5400648	1.167913	2.11123786465541	high
TCGA-BR-7715	1.28493150684932	0	6.535944	0.4372833	0.2752066	0.1255353	0.4098909	0.1543039	0.7250423	0.1913804	1.145717	1.305618	2.61633899753348	high
TCGA-D7-8575	1.51780821917808	1	0.06632151	0.5197862	1.992223	0.7377079	0.5395842	1.572798	0.5027383	0.3184838	1.066582	1.565866	0.339804794990134	low
TCGA-CD-8531	1.04931506849315	0	0	0.4311885	0.3086843	2.836433	0.5753503	0.7322374	0.3961942	0.2752065	0.3278787	4.96434	0.015556811692458	low
TCGA-IN-7806	1.76712328767123	0	3.374636	0.3366143	0.9956952	0.2597074	0.2401781	1.603542	0.558127	0.3928583	2.331509	0.5753023	1.42328391233499	high
TCGA-BR-8485	0.767123287671233	0	1.902753	0.3823739	0.8759627	0.2209161	0.4343851	0.519473	1.716025	4.061	0.7290693	1.04719	45.7552088662421	high
TCGA-IN-A7NU	0.975342465753425	0	0.9487018	1.487065	1.703325	0.9898906	0.4514612	0.7346358	0.5177855	1.822312	0.7831037	1.243202	5.55361590840363	high
TCGA-HU-A4H5	1.98356164383562	0	0.8495912	0.3424403	0.6704962	1.639146	0.3838028	1.339273	9.22969	0.1554224	0.224552	0.521014	0.0270923330876463	low
TCGA-RD-A7BW	0.427397260273973	1	0.06253261	0.5881095	1.856818	0.7755837	1.526275	1.028982	0.2275283	1.501446	15.9658	2.51484	12.7521699605619	high
TCGA-D7-8579	1.74246575342466	0	0.8236307	1.157466	3.157583	0.6989178	0.4621356	1.511992	0.4305783	0.5455412	3.839898	1.103689	1.21540345394263	low
TCGA-RD-A8N6	0.745205479452055	1	4.035472	0.6400801	1.376758	0.9032334	0.276551	0.6045201	5.462531	3.191353	5.879969	1.845218	4.27156168348638	high
TCGA-D7-A4YX	1.26301369863014	0	0.08318539	0.1738546	6.567715	0.5022214	0.6257086	0.4831151	0.1008915	0.1331554	0.07103295	0.5513055	0.919044971098615	low
TCGA-BR-A4CS	0.123287671232877	1	52.16696	1.019234	1.694038	0.2851205	0.3448207	0.6293987	0.5377119	0.8515989	0.2397658	0.6811375	283.799755814653	high
TCGA-BR-4191	1.52876712328767	1	1.16836318	0.44205699	1.02938054	6.97981836	2.12130433	0.58495637	0.75738929	0.90285845	1.12955571	1.52012801	0.457896241830699	low
TCGA-B7-A5TI	1.63013698630137	0	4.502727	1.508932	0.6433143	0.1895182	0.6721338	0.3306379	0.03766303	0	0.4463654	0.6595068	5.7377838954216	high
TCGA-CG-5722	0.0821917808219178	0	2.726152	0.4545928	4.285784	0.5595383	0.4540998	0.8983064	0.2462225	0.1856923	0.5530807	2.00506	0.316966545565122	low
TCGA-CG-5726	2.41369863013699	1	0.3130403	0.1226706	1.729357	0.4159926	0.09610793	0.1515035	0.07118838	0.1252714	0.1169475	0.9990162	1.11432213844707	low
TCGA-D7-A748	0.361643835616438	1	0.2381734	0.6533285	2.343702	0.6095623	4.487905	0.4034443	0.3610861	0	2.415125	0.820629	19.3814557987537	high
TCGA-BR-8373	1.23287671232877	0	0.8464034	0.7048175	2.00916	1.202876	0.3085816	1.382527	0.8340813	1.947588	1.848292	0.3167285	5.27233469004283	high
TCGA-HU-A4GH	0.980821917808219	0	0.2902195	0.2449524	0.4316539	3.151258	0.1302254	0.3457448	0.7310627	0.2144106	0.1175565	0.3429857	0.731434307500227	low
TCGA-CG-4437	0.671232876712329	0	0.8280808	1.093049	2.648477	0.5062357	0.9567185	0.2953041	0.1585798	0	0.905594	0.896075	2.43581585052291	high
TCGA-CG-4469	0.589041095890411	1	1.085763	0.1701906	2.27431	1.866796	1.544499	1.33122	0.4609044	0.2317318	0.4120648	1.381925	0.46750915232642	low
TCGA-VQ-A8PE	1.84931506849315	1	0.8540093	0.1622591	1.036504	1.207476	0.2900017	0.9268356	0.9259302	0.7456464	0.4198702	1.882731	0.383086240525934	low
TCGA-CD-8534	1.00547945205479	0	0.3421843	0.8045475	3.544424	0.3031476	0.2048583	3.179682	3.008885	0.3834157	2.483658	2.265226	0.0240626745205709	low
TCGA-BR-8364	1.84931506849315	0	0.5746574	0.626616	1.449288	0.1475652	1.004874	1.064109	0.2121225	0.7198888	4.146114	1.405608	2.9141606593709	high
TCGA-KB-A93J	3.07945205479452	0	1.238334	0.242632	10.5181	0.3534983	0.6415648	1.37844	2.740995	0.1486657	0.1321784	1.119133	0.0776625130203648	low
TCGA-IN-8462	1.56712328767123	0	1.485729	0.5515679	1.052968	0.1231566	0.3721147	0.264915	0.04742023	0.1251693	0.9014314	0.8480299	2.52163462933283	high
TCGA-F1-6874	1.20547945205479	0	4.012636	1.602094	3.42444	1.214767	0.8309769	1.209178	0.4361693	0.6059485	0.3070862	1.684899	0.935774755084956	low
TCGA-CD-A487	0.778082191780822	0	0.7851299	0.5067468	0.5102781	0.7728463	0.5175406	0.4470385	0.7001808	0.2957089	2.057304	1.158242	1.57293655749838	high
TCGA-CG-4301	0.252054794520548	0	1.228984	0.2349268	0.662379	1.168447	1.964803	0.7543761	0.9452424	0.2399076	1.480312	0.8668741	2.47663340491156	high
TCGA-BR-8060	0.953424657534247	1	0.0369404	0.1737093	0.8673109	0.2399922	0.7598631	1.001179	0.739253	2.187837	0.7623091	1.602458	3.95165552503879	high
TCGA-HU-A4HD	2.78356164383562	0	3.59321	0.3044467	0.335309	2.041897	0.2265966	0.3384042	1.060061	0.1243606	0.2377228	1.522734	0.448353748347103	low
TCGA-BR-8369	1.16986301369863	0	0.2538144	0.5967712	1.00781	0.1374139	0.3019583	1.596916	0.3270791	0.507853	3.955414	0.8960249	1.52154998583763	high
TCGA-BR-4267	0.515068493150685	1	1.117641	0.4042783	0.8311535	0.7024065	0.9535109	0.6865389	0.5213585	0.2752331	0.2783568	0.9177924	1.6621245752452	high
TCGA-BR-8284	0.671232876712329	1	8.888653	1.787423	4.825637	1.05916	1.526055	0.8773571	0.195044	0.09360609	0.8364115	1.59868	2.07327245676176	high
TCGA-VQ-A8PD	1.35890410958904	1	0.5966458	2.852442	2.86349	1.380181	0.5083216	1.270549	0.9769176	1.719099	1.969999	1.617639	3.18940614768465	high
TCGA-VQ-A922	0.753424657534247	1	0.1855622	1.221628	0.7432105	0.7525551	0.3019426	0.6825358	0.3826009	0.1782184	0.7236051	1.123591	1.22702314302242	low
TCGA-VQ-A8PB	2.85753424657534	1	0.5616146	0.5868775	0.5817334	0.1658484	0.4633891	0.7927705	0.2128609	0.03745751	0.3996409	0.5604241	1.80407741817775	high
TCGA-FP-8210	0.419178082191781	1	0.8925679	0.6995385	4.38565	0.4933696	0.8273639	2.259588	0.1040916	0.5495152	4.362957	3.397237	0.0959975409643821	low
TCGA-RD-A8N0	3.38630136986301	0	1.700806	0.2777052	3.914966	2.908917	0.4460222	1.23472	2.234727	0.4537487	2.339878	2.890045	0.0348619406852524	low
TCGA-BR-8289	0.221917808219178	1	0.1421576	0.6684851	1.537946	0.07463121	0.5200965	0.5504051	0.6609283	0.2654781	1.116114	0.9474929	1.71467856506579	high
TCGA-HU-A4GJ	1.78082191780822	0	0.9021452	0.5363787	5.177139	2.621222	0.6351248	1.565792	1.584657	0.2489776	1.009427	5.27137	0.00286900610479516	low
TCGA-HU-A4H3	2.41643835616438	0	2.079845	0.1222538	1.04127	0.7165566	0.4350071	0.4529662	0.1261271	0	0.4773008	1.491964	0.721768411397226	low
TCGA-BR-8687	0.684931506849315	1	2.10584	1.328913	0.5287946	0.1346034	0.3442528	0.8735764	1.210696	0.6566556	0.3113767	0.5375733	3.28531200682686	high
TCGA-BR-4253	0.33972602739726	1	8.073166	0.7000349	11.14983	1.839613	2.12525	0.3990337	0.5624933	0.1649715	0.8262744	3.042607	0.215014334827045	low
TCGA-BR-8381	0.613698630136986	0	1.76219	0.5859185	8.038771	0.5361552	1.926352	1.70571	0.2914465	0.4273863	0.6307808	1.85799	0.363214860753693	low
TCGA-FP-7998	1.85753424657534	0	3.474302	1.898563	12.94234	0.5710367	1.644028	0.6787597	0.4059176	0.3571502	1.737406	3.233488	0.219098705293686	low
TCGA-HU-A4GD	1.8958904109589	0	6.005718	0.351918	1.395333	2.276302	0.9305375	1.738535	3.029345	2.875033	0.6390469	1.369584	2.14266022246237	high
TCGA-VQ-A8DV	1.1041095890411	1	7.945123	0.3867632	0.5111641	0.4080427	0.1098428	0.1433007	1.24194	0.2369779	0.2493243	1.360249	1.54628170577297	high
TCGA-VQ-A8PH	1.06575342465753	1	2.600122	0.6880923	1.282508	2.738935	0.0881213	0.3922262	4.976075	1.081047	0.4229093	1.075737	0.290001944616327	low
TCGA-R5-A7ZR	0.506849315068493	1	3.13363	0.2075444	4.693582	0.782012	0.1287277	0.5553733	1.579134	0.6358338	0.2261275	0.4188152	1.09018414257389	low
TCGA-BR-6564	2.17534246575342	1	0.2617064	1.066567	1.084326	0.2576119	0.6749205	0.9626098	0.2856699	0.6702643	2.93496	1.466391	2.25312103445956	high
TCGA-IN-A6RN	1.62739726027397	0	4.128916	0.1578529	0.2781676	2.53772	0.123672	1.072253	1.771038	2.740393	0.8742661	0.8418559	4.18009265145204	high
TCGA-VQ-A928	0.476712328767123	1	0.104427	0.6547465	0.1442239	0.2210054	0.3807198	1.41512	0.6016086	0.2925248	1.686826	0.7373042	1.23737519268173	low
TCGA-BR-7958	1.06301369863014	0	3.606211	1.356634	13.89567	0.4259748	0.7528682	0.5585003	0.3936418	0.1154497	0.8724922	2.411719	0.152399525180543	low
TCGA-CG-4305	1.32876712328767	0	0.4274243	0.3045348	1.395289	0.8873729	1.473305	0.9402838	0.2356374	0.5597845	1.3991	1.694368	1.25516614968704	low
