# Supplementary material for: Identification and Comprehensive Prognostic Analysis of a Novel Chemokine-Related lncRNA Signature and Immune Landscape in Gastric Cancer
Source: Front Cell Dev Biol. 2022 Jan 14;9:797341. doi: 10.3389/fcell.2021.797341 (PMC8795836; doi:10.3389/fcell.2021.797341)
Supplement: Supplementary file 13 [file Table7.XLS]

id	futime	fustat	AC091043.1	AC147067.2	USP30-AS1	MIR3142HG	LINC01094	AC008770.3	AC010719.1	BX293535.1	ACTA2-AS1	AC005332.4	riskScore	risk
TCGA-D7-A74A	0.616438356164384	0	1.431051	0.05098035	1.931503	1.280602	0.1797355	0.7870364	0.7297629	0.260306	0.2129227	0.8230085	0.58649340866518	low
TCGA-BR-7704	1.66027397260274	0	7.408186	1.290238	5.295212	1.842261	0.5320283	0.6709468	4.492514	0.06934697	0.7830347	3.249658	0.030804508396506	low
TCGA-CD-A4MH	1.01643835616438	0	4.094553	0.2018272	0.7291009	4.699706	0.1778897	1.346032	2.514276	2.143505	1.048183	1.163652	0.505990314168814	low
TCGA-EQ-8122	0.665753424657534	1	2.282416	1.011069	0.5482156	0.5616767	0.3427508	0.4082332	0.7672816	0.2779821	1.835997	0.5044677	3.71982907491449	high
TCGA-CG-4438	4.50684931506849	0	0.8972087	0	2.478265	0.639248	1.455982	1.033871	0.8031811	0.5471116	0.9971938	0.8204969	1.68246268156355	high
TCGA-VQ-AA64	1.53424657534247	1	0.7016693	0.476601	0.3714783	0.188789	0.5816413	0.6565406	0.6098981	0.1123167	0.7356395	0.6975398	1.83982324841979	high
TCGA-CG-5717	0.580821917808219	1	0.1077514	0.4503932	1.711374	0.3111256	1.031032	0.521489	0.2395917	0	0.4651623	1.136092	1.34605050304341	high
TCGA-HU-A4G3	0.465753424657534	0	1.65903	0.2167071	1.088359	0.1306459	0.123092	0.5352852	2.246908	0.6639049	0.4289345	0.6684524	1.30015340061513	low
TCGA-IN-AB1X	1.12602739726027	0	0.169408	0.2655427	2.94411	2.117821	0.2383825	2.022399	0.3595668	0.1807817	0.417905	1.479975	0.0881005773872071	low
TCGA-CG-5721	0.501369863013699	0	0	0.1735935	8.692816	0.6395522	0.9973634	1.179174	0.1567066	0	0.3467506	1.901649	0.124950441375422	low
TCGA-CD-A489	0.942465753424658	1	0	0.1134082	0.5495803	0.6623364	1.005129	1.22556	0.3729414	0.5211567	6.378917	1.561102	1.7018094876988	high
TCGA-VQ-AA69	2.36712328767123	0	0.403719	0.1265638	1.189494	0.5139741	0.9089492	0.547091	0.554938	0.04308238	0.03830447	3.879649	0.0781529897928812	low
TCGA-D7-8576	1.22191780821918	1	1.197149	1.032075	2.852079	0.1355182	0.7626498	1.042901	0.07259817	0.0479071	0.2640836	0.5003843	1.88877842076983	high
TCGA-BR-8058	1.45753424657534	0	2.154266	0.6455563	4.85666	0.2494778	2.266237	0.3986448	0.1536944	0.354977	0.6492537	1.2526	3.8004581611758	high
TCGA-VQ-A91E	0.994520547945206	0	0.7211347	0.2338676	4.018173	0.8958825	0.2557539	0.6017426	0.9801879	0.3184345	0.2937366	1.011288	0.521442311565959	low
TCGA-HU-8249	2.41369863013699	0	1.438091	0.7513902	1.875803	4.891656	0.3863256	1.314665	6.928314	0.319717	0.3695378	0.4061442	0.0289792148852183	low
TCGA-HU-A4H4	1.98630136986301	0	2.241115	0.9319913	7.090532	0.9409488	0.6002929	1.128913	0.6517989	0.183029	0.3287162	1.446705	0.287626152686254	low
TCGA-ZA-A8F6	1.43835616438356	0	0.9893534	0.5169286	4.144727	0.3181324	0.3999321	0.9895648	0.839957	0.8974099	4.543255	1.28157	1.57419947031069	high
TCGA-BR-7196	1.06849315068493	0	1.04159	1.737999	2.92348	0.2778216	0.809774	0.7155009	0.3463871	0.5378324	2.740005	1.35126	3.08019525611225	high
TCGA-B7-5818	0.975342465753425	0	1.951789	0.7866973	5.083152	2.766603	0.6848315	0.3238682	0.236723	0	0.2063477	0.9323529	0.545493191130415	low
TCGA-BR-8588	1.06575342465753	0	0.6805064	0.5333381	2.613946	0.7619653	1.162147	0.2058423	0.5674303	0.3404035	1.271139	1.249221	1.95589615557145	high
TCGA-VQ-A8DU	0.454794520547945	1	5.069165	0.590565	0.9933867	2.582587	0.3259833	1.127213	1.017767	4.386079	1.043158	1.176257	27.0533335901917	high
TCGA-HU-A4G9	2.01643835616438	0	0.2805174	0.2748148	1.719184	1.663675	0.06459219	0.7466976	0.3189618	0.5612825	0.09980707	0.7130108	0.859806811020511	low
TCGA-HU-8602	1.86027397260274	0	1.342199	0.3864237	6.733879	0.3289519	0.6895945	0.2386249	0.04983332	0	0.245597	2.029919	0.350043151916456	low
TCGA-VQ-A91S	1.89041095890411	0	1.072547	0.955221	6.514316	0.6190629	0.3629645	0.731438	0.2660808	0.3511703	0.5411898	1.349315	0.573022201523364	low
TCGA-BR-8365	1.46027397260274	1	0.3564902	1.53667	1.353956	0.2982758	0.7250909	0.6613731	0.1441232	1.236378	6.439139	1.570601	9.63714307598251	high
TCGA-HU-A4GP	0.747945205479452	0	3.831839	0.6006309	1.701046	0.1077683	0.1848677	0.1854512	0.5311373	0.3066826	0.233718	0.4390575	3.66870997016796	high
TCGA-VQ-A8E3	1.81095890410959	1	0.4390178	1.217494	4.197644	1.987886	0.6946604	1.078711	0.2662317	0.7027387	0.1874411	0.7019568	1.15430550969171	low
TCGA-BR-8297	0.616438356164384	0	6.237228	0.3591438	1.722844	0.1503586	0.218848	0.6653369	0.2006996	0.89652	7.271675	1.041089	8.98185648589044	high
TCGA-VQ-A8PX	5.38082191780822	0	2.900258	0.5319881	1.853628	8.212344	0.1468248	0.6868929	1.665239	0.6420428	0.3512856	0.6552704	0.0960996949976229	low
TCGA-HU-A4G8	1.49041095890411	0	0.1238544	0.2588515	6.015436	1.983178	0.5830518	1.118924	0.4005787	0.2643395	0.4876744	2.033437	0.10146312930181	low
TCGA-BR-4201	2.57534246575342	1	0.23419735	0.05244261	0.78551995	0.52693313	1.80782169	0.42099762	0.16231234	0.10710894	1.99507637	2.01070982	1.34654636751088	high
TCGA-VQ-A91K	5.1013698630137	0	0.1616854	1.086161	1.993779	0.2546492	0.9006071	2.056898	0.1120573	0.2218379	1.186701	1.748241	0.397948802823336	low
TCGA-IN-A6RL	1.11232876712329	1	1.892737	0.9207359	1.532376	0.07709479	0.2604921	0.5685741	0.7124302	0.104473	0.9010014	1.076462	1.34538104345002	high
TCGA-BR-8286	1.07945205479452	0	4.37676	0.9405465	1.267444	0.18067	0.7314654	0.2391561	0.4494981	0.9039882	0.8841078	1.076586	7.06834393093613	high
TCGA-R5-A7ZF	0.70958904109589	1	4.854581	0.760943	1.34093	0.2269849	0.1583579	0.4698986	0.4047921	0.09713451	0.4231744	0.5621206	2.64632271295113	high
TCGA-D7-6815	1.33150684931507	0	1.463028392	0.312717141	1.745050634	1.027735395	0.551255361	0.901177745	0.262132597	0.532245311	0.459021867	0.398161966	2.00512580444869	high
TCGA-BR-A4IV	1.12602739726027	0	0.08693062	1.873595	0.4052014	0.6974	0.4570485	0.7362633	0.4480942	0.2435132	10.19749	0.7316154	10.53885021102	high
TCGA-CD-8533	1.28219178082192	0	4.224356	0.05132998	0.6331741	0.3416868	0.2412909	1.426381	0.8936365	1.729802	0.3262349	0.5696988	4.00710805296827	high
TCGA-CD-8530	1.03287671232877	0	0.5625941	0.9855988	0.9369673	0.390912	0.4724525	1.601654	2.58889	0.4767607	2.274861	2.22816	0.189597865611448	low
TCGA-BR-7707	1.05479452054795	0	0	0.9153574	4.746055	0.05306154	0.4275311	0.2174049	0	0.07190495	0.223757	0.9438735	1.4182241615396	high
TCGA-VQ-A8P8	2.41369863013699	0	0.6765469	0.3742834	3.050467	0.7991544	0.27491	0.5007773	1.013622	0.7007344	1.393303	1.078982	1.12920677328746	low
TCGA-VQ-A8DT	4.06575342465753	0	1.732222	0.08485041	1.51392	0.5808068	0.1828122	0.445374	1.132531	0.6065455	0.1232637	0.911158	1.20271109162318	low
TCGA-BR-8487	0.0931506849315069	0	2.821985	0.4021261	2.864025	0.6481612	1.063297	1.324381	1.685395	0.2737679	0.3529395	1.294492	0.458727072326642	low
TCGA-HU-A4H6	1.3041095890411	0	1.234151	1.381785	1.663899	0.9198088	0.3743915	0.6257399	1.086992	0.5173963	0.7402078	0.790041	1.94691647234925	high
TCGA-BR-7957	0.756164383561644	1	0.1826613	1.104365	0.3784097	0.09247039	0.7370474	0.5304205	0.2215411	0.08353921	2.213382	1.202715	2.52749629570489	high
TCGA-BR-8592	0.523287671232877	1	0.2578136	1.212348	2.136395	0.4060481	0.7591448	0.6352191	0.3411159	0.825368	10.43044	1.625681	7.8720646984385	high
TCGA-D7-A6F0	0.246575342465753	0	2.235869	0.1194773	1.491341	0.4451796	0.2535164	0.3934921	1.124771	1.830155	0.08316739	2.388036	1.27841757976026	low
TCGA-BR-8081	1.71232876712329	0	1.300408	0.4169363	12.89847	0.6458496	1.320228	0.4291118	0.3763775	0.2838506	0.841237	1.629298	0.333776351554317	low
TCGA-VQ-AA6G	2.16986301369863	1	0.5819918	0.4759602	1.817258	1.359982	0.1825643	0.4898593	0.2455198	0.6885725	0.2628896	0.3315895	2.35201843556536	high
TCGA-BR-8686	1.30684931506849	0	9.144563	0.3900371	3.651396	0.4408894	0.8594431	1.746208	0.6035916	0.8961896	2.328429	6.746378	0.0121783246665271	low
TCGA-VQ-A94O	1.75342465753425	1	2.18558	0.15572	0.937564	1.362544	0.1779179	0.7372298	2.510212	2.544343	0.4100186	1.900379	1.48280457096893	high
TCGA-FP-7735	0.29041095890411	1	4.407193	1.399693	1.392397	0.2268361	0.2034031	0.1115278	0.8559421	0.3227606	0.4960411	0.7549401	4.10294420737649	high
TCGA-BR-8678	0.961643835616438	0	0.03082906	0.2416188	1.44765	0.5523105	0.5584333	1.044433	0.766517	0.3947863	0.3071284	0.8010175	0.933654533374722	low
TCGA-BR-8295	0.183561643835616	1	10.2878	0.3235958	0.4039193	0.3861071	0.2746526	0.3996547	2.816843	2.863957	0.2644275	1.585862	10.7540474627468	high
TCGA-R5-A7ZI	6.21095890410959	0	0.1477949	0.6949939	7.756527	4.873666	0.6239087	0.5007025	1.209959	0.1182881	0.3260263	0.534273	0.147237717721619	low
TCGA-FP-8209	4.96164383561644	1	0.164388	0.9276262	2.906059	0.4077766	0.4441317	1.272953	0.01993782	1.578822	7.991891	3.052993	1.41378666161666	high
TCGA-D7-8574	1.43287671232877	0	1.646356	0.6923617	5.906279	1.407154	1.010911	2.992837	1.388009	1.671187	2.565948	4.191464	0.0275241957034512	low
TCGA-D7-5577	1.03013698630137	0	7.177934	0	8.282509	0.3555609	1.514176	0.1792999	0.08424936	0.07412753	0.19772	1.109066	1.69188785082927	high
TCGA-CG-4444	3.92054794520548	0	1.76132401	0.42012626	1.71865673	0.81411689	1.03448235	1.18599744	2.32198294	0.12258101	0.8609939	0.75263516	0.611104434181127	low
TCGA-BR-8591	1.12054794520548	0	0.3928478	1.495463	4.321112	0.7513059	0.74089	0.7876743	0.3062996	0.08983345	0.7427982	1.344052	0.823238332393496	low
TCGA-BR-4256	0.778082191780822	1	0.06146841	1.124085	3.424053	0.258162	2.582277	0.5553172	0.03727603	0.0983929	2.560276	1.161952	5.81546794623193	high
TCGA-VQ-A8P5	0.643835616438356	1	3.697529	0.5795781	0.5425814	0.7188367	1.191955	0.4473773	0.308313	0.5918659	0.3552032	0.5430112	6.80773335677741	high
TCGA-VQ-A94R	3.54520547945205	1	2.354209	0.6300277	1.229185	0.3560848	0.5024179	0.528004	1.201318	0.5055169	0.9438539	3.405449	0.210219151726253	low
TCGA-FP-7916	1.17260273972603	1	1.767584	0.4030024	7.856243	0.4998342	1.613222	0.5910486	0.5651879	0.3601033	1.248652	2.388895	0.395024868740762	low
TCGA-VQ-AA6D	1.42739726027397	0	1.540364	0.1123014	0.1484227	1.734888	0.27495	0.4854396	0.760327	0.5734117	0.1376512	1.821047	0.473187191511557	low
TCGA-BR-8589	1.31780821917808	0	8.590921	0.3366511	8.787441	0.4862495	1.153923	0.2078893	1.139634	0.3437886	0.1451894	1.480006	0.979788291551175	low
TCGA-3M-AB46	4.83561643835616	0	3.322441	0.7078618	0.4232218	2.914838	0.3070017	0.4683426	3.755769	0.3614347	1.271632	0.4810031	0.519360942391889	low
TCGA-VQ-A8PK	1.48767123287671	1	0.7773347	0.4238094	1.82041	0.5123333	0.3683559	0.2289974	0.4713958	0.1081987	0.1250591	0.8628643	1.35583860415694	high
TCGA-R5-A7ZE	1.51780821917808	1	1.207539	1.176597	0.04507376	0.5397098	1.001978	0.1579508	0.8708226	0.4179277	0.2229473	0.8037292	4.79840037926339	high
TCGA-BR-6803	1.08767123287671	0	1.07797	0.6883925	1.681773	0.408722	0.643519	0.3478067	0.1694801	0.4473556	2.460325	1.596615	1.98913393332502	high
TCGA-BR-8483	0.449315068493151	0	4.528613	0.338023	0.4467469	0.2016606	0.1241384	1.565523	1.275053	0.0862974	0.3606163	0.6212121	0.680709773713955	low
TCGA-BR-6563	3.26027397260274	0	0.7779559	0.762141	4.991636	0.5807199	0.8409292	1.035404	0.1572575	0.1556599	2.735646	1.457406	0.713901998901962	low
TCGA-CG-4436	0.665753424657534	0	3.644439331	0.049246242	0.672556528	1.292708502	0.34724358	0.09123182	1.752823403	0	0.183323507	0.276835109	1.39938556562393	high
TCGA-BR-8676	0.627397260273973	0	0	1.542846	1.602148	0.2906666	0.3777386	0	2.771311	0	0.3001768	3.494627	0.10083080522831	low
TCGA-D7-A747	0.698630136986301	1	0.8752048	0.6859304	2.820401	1.062531	0.873277	0.7765572	1.769156	1.400946	17.19937	1.895004	10.1402159142619	high
TCGA-BR-A44U	1.15616438356164	1	8.68946	0.1761272	2.379507	0.6415132	0.5692054	0.2900328	2.430335	0.539584	0.8262245	0.5077382	2.68284281570658	high
TCGA-D7-A6F2	1.3041095890411	0	7.842993	0.5017832	1.746374	1.720521	0.5602083	0.3098618	8.580559	0.2562108	0.4601492	0.6871051	0.139659425523649	low
TCGA-D7-6521	1.54520547945205	0	3.789917361	0.990099518	2.3416362	1.348260132	2.061746408	0.547048913	0.302408329	0.053215317	0.534644244	1.434637178	2.19725730786342	high
TCGA-CD-8524	1.06301369863014	0	0	0.6678915	1.636703	0.2831137	1.598422	0.7217652	0.5813875	0.554167	1.758592	0.9927807	3.81569143683239	high
TCGA-HU-A4GX	1.68767123287671	0	3.671825	0.2984329	17.63633	0.2837956	0.3715928	1.263694	0.7587237	0.2612229	0.3328958	2.046333	0.0371725251162011	low
TCGA-BR-8382	1.32054794520548	0	1.828142	0.9967185	10.4287	0.5163899	1.305554	0.9232425	0.4338127	0	0.3732997	0.8260833	0.62366925520032	low
TCGA-IN-AB1V	1.31232876712329	0	0.5308645	0.3915842	0.8841236	0.620923	0.2396811	1.148605	1.47709	0.94973	1.78658	1.60862	0.658536817789914	low
TCGA-KB-A6F7	5.04657534246575	0	4.116782	0.5133027	2.778229	0.5249665	0.7396757	0.452822	0.8794567	0.2246509	0.1664473	1.786264	0.731861200998301	low
TCGA-VQ-A8E0	1.53972602739726	1	2.062547	0.6785284	1.055029	1.378583	0.4729695	0.3943584	0.4941358	0	0.1884446	0.5925702	1.4843487939917	high
TCGA-BR-8371	0.983561643835616	1	0.4814829	1.056597	1.307784	0.2780506	0.3350638	1.646713	0.05839673	1.130379	18.76643	3.894465	1.9000704638928	high
TCGA-VQ-A8PU	2.24657534246575	0	1.410028	0.4277773	0.1256379	2.587889	0.1536094	0.4842964	2.179068	0.4368468	0.2718798	1.890897	0.185834997409281	low
TCGA-BR-8690	0.89041095890411	0	1.502253	0.5045876	8.965916	0.7604997	1.976629	0.2077291	0.8459329	1.88938	1.313333	1.76979	3.96674941477919	high
TCGA-VQ-A8E2	2.93698630136986	0	1.566417	0.3242874	0.9592324	0.3782044	0.2359196	0.4863321	0.8423782	1.419269	0.8875149	2.557492	0.940590772529046	low
TCGA-D7-6818	0.879452054794521	0	0.11259	0.1764819	0.8034053	0.4063712	2.223796	0.1816356	0.1137958	0.3604472	0.7210643	0.8988109	6.86685396913368	high
TCGA-RD-A8N9	2.96712328767123	0	0.1415091	0.5545296	1.221487	0.7173699	0.9177831	0.9588148	2.574443	0.2831432	2.537561	1.83039	0.353222057261784	low
TCGA-BR-6710	0.747945205479452	0	3.64962555	0.0969609	1.53777629	0.07306832	0.12344362	0.77838059	0.41263549	0.09901661	0.48419528	0.65686781	1.30656506869511	high
TCGA-BR-8291	1.35890410958904	0	1.015972	1.153197	2.37085	0.1034562	0.9357546	0.9494981	0.6373567	0.3925487	0.9572966	2.105471	0.743447925133758	low
TCGA-D7-6526	1.43287671232877	0	10.03143	0.2353892	0.228141	1.129357	0.2812387	0.203501	0	0.1442279	0.5257544	0.2985745	5.77757162849968	high
TCGA-D7-A6EZ	0.813698630136986	0	7.585384	0.8595103	4.943567	1.253447	0.916565	0.7961489	1.071479	0.0975259	0.2037688	4.281071	0.0484554940422322	low
TCGA-BR-7717	1.51232876712329	1	1.106297	0.3096594	0.5729643	0.03111397	0.3760404	0.3441983	0.07188077	0.3162246	0.4835862	0.8480497	2.56885906073181	high
TCGA-CD-8527	0.597260273972603	1	2.594827	0.7334518	2.349973	0.2261121	0.8031795	0.5352716	0.05159245	0.1361822	0.5932888	0.6631495	2.94759156149133	high
TCGA-CD-5799	0.271232876712329	0	8.219213	1.2187	2.096455	0.3061316	0.4546699	0.3225315	0.3367799	0.2370549	0.4478759	0.4935295	6.44761575788774	high
TCGA-HU-A4H0	0.175342465753425	0	1.466269	0.2513809	8.290094	0.7081333	0.6400799	0.2661138	0.764142	0.1466917	0.1825927	0.8230283	0.604007331520045	low
TCGA-CG-4441	1.16712328767123	1	0.7405722	0.5107642	0.9818904	0.9972524	0.9958651	1.261631	0.1616767	0.04741756	0.4637476	0.6558995	1.14893382636563	low
TCGA-IN-A6RJ	1.03835616438356	0	0.149376	0.7024291	0.6189086	0.2940779	0.5388622	0.2168825	0.8605618	0.2391072	0.3932911	1.046228	1.7864464194865	high
TCGA-CD-5800	1.0958904109589	0	7.21946	1.074734	1.420418	2.429711	0.2228862	1.52254	1.027256	1.74312	0.2984809	2.6335	0.470623725422664	low
TCGA-CG-4465	0.750684931506849	1	0.679941889	0.38756046	1.814104936	1.989658093	3.121792284	0.358990298	0.487304099	0.346305129	0.628994311	0.60750827	6.68589120673959	high
TCGA-CG-5720	0.0821917808219178	1	3.000625	0.8203608	3.903216	0.1923326	0.3909895	0.4728176	0.4866522	0.6702028	0.3724226	0.4966354	3.4998597889771	high
TCGA-D7-6524	1.48767123287671	0	0.514205	0.806003	1.754531	0.881314	1.091149	0.6441135	0.3851982	0.2420857	2.60438	1.373622	1.64899828386341	high
TCGA-RD-A7BT	0.717808219178082	1	3.959255	0.1051869	1.645069	1.347545	0.1751215	0.3897311	2.380646	0.3759597	0.2101095	0.462429	0.889292406429534	low
TCGA-IN-A7NT	0.884931506849315	0	0.09009844	0.9885887	0.3733042	0.3902308	0.4979076	0	0.163914	0.1442212	0.5513753	4.010212	0.186201170053026	low
TCGA-BR-4187	0.386301369863014	1	1.08604	1.101514	2.823393	0.06288522	3.123456	0.2782671	0.2130773	0.9714766	4.518715	0.9381973	46.0478526639718	high
TCGA-BR-6705	1.15342465753425	0	0.05436295	4.090201	0.6006444	0.8240914	0.4256006	0.5788261	0.362638	0.2610574	2.669216	1.830093	3.70163580267981	high
TCGA-BR-A4QL	0.964383561643836	0	4.28857	2.688889	4.235795	1.632303	0.3750468	0.3522159	1.576181	1.747389	0.2478363	1.239067	5.43798034804749	high
TCGA-VQ-A8P3	2.70684931506849	0	0.03313965	0.3636188	0.9840354	0.1500574	0.2543589	0.4811622	1.647932	0.2121874	0.8442334	0.6064804	1.21968425309575	low
TCGA-BR-4280	0.550684931506849	1	1.084557311	0.091892726	6.740457559	2.729565413	0.589455563	0.53908436	1.582043385	0.844568839	0.458886235	0.814591209	0.401930686555408	low
TCGA-D7-8572	1.4	0	0.855299	0.7218933	1.885459	1.955839	1.100855	1.305512	0.5386244	0.7371985	0.8895283	1.776341	0.552813305512851	low
TCGA-CD-A48A	1.03561643835616	0	1.032916	0.2398622	2.060584	2.161548	0.9748515	1.8515	0.6959856	0.4898952	1.753149	1.037209	0.409077975220276	low
TCGA-D7-6528	1.26849315068493	0	2.669194	0.05040834	3.642002	1.348538	0.3060714	0.6536927	1.969704	0	0.3386845	0.3923554	0.456797641766581	low
TCGA-BR-8368	0.358904109589041	0	2.35580634	0.13346983	2.90079856	3.92265568	0.33113423	0.60441679	0.63685537	0.18173277	0.12926264	1.54547634	0.142601658335036	low
TCGA-VQ-A92D	4.8	0	1.194216	0.4381049	0.3509211	0.2050928	0.1287147	0.3935115	0.9245149	0.4067212	0.3688475	0.8266685	1.76722592547247	high
TCGA-VQ-A91Z	4.35342465753425	0	0.05652999	0.0886093	0.1561469	0.6343594	0.1171498	0.6839767	2.811062	0.2714638	0.1045885	0.9515224	0.366164469211005	low
TCGA-RD-A8MW	3.15890410958904	1	0.1759658	1.149258	2.632782	0.6524348	1.05347	0.3122642	0.8536817	0.1877798	0.8723384	1.0138	1.9753767637024	high
TCGA-D7-A6EX	0.942465753424658	0	0.03948454	0.8045829	0.299926	2.876142	0.1454679	0.2293141	0.4549444	0.5056253	2.062314	1.650375	0.669365042225227	low
TCGA-VQ-A927	0.547945205479452	1	0.7595937	0.8282737	2.371817	1.788001	0.2230669	0.6073786	1.982742	2.537503	1.654466	0.9177881	5.02156776351413	high
TCGA-VQ-A8PP	1.95068493150685	1	0	0.3213145	1.011105	0.2421379	0.6293453	0.6236012	0.195345	0.09375052	0.3417491	1.005679	1.25694996086299	low
TCGA-RD-A7C1	1.38904109589041	1	16.92008784	0.51665841	2.80722989	1.60064564	1.33241028	0.31904761	1.53245358	0.70348307	1.03201828	1.34047734	5.23611495791457	high
TCGA-BR-7901	0.287671232876712	1	2.200358	0.5604632	1.215564	0.4981646	0.6966527	0.2928522	0.5003827	0.1320798	1.319152	1.186918	1.84354243388702	high
TCGA-VQ-A8PF	0.208219178082192	1	5.61744	3.091184	7.28366	2.088289	1.440254	1.243659	0.25368	0.5261203	0.5400648	1.167913	2.11123786465541	high
TCGA-BR-7715	1.28493150684932	0	6.535944	0.4372833	0.2752066	0.1255353	0.4098909	0.1543039	0.7250423	0.1913804	1.145717	1.305618	2.61633899753348	high
TCGA-D7-8575	1.51780821917808	1	0.06632151	0.5197862	1.992223	0.7377079	0.5395842	1.572798	0.5027383	0.3184838	1.066582	1.565866	0.339804794990134	low
TCGA-CD-8531	1.04931506849315	0	0	0.4311885	0.3086843	2.836433	0.5753503	0.7322374	0.3961942	0.2752065	0.3278787	4.96434	0.015556811692458	low
TCGA-IN-7806	1.76712328767123	0	3.374636	0.3366143	0.9956952	0.2597074	0.2401781	1.603542	0.558127	0.3928583	2.331509	0.5753023	1.42328391233499	high
TCGA-HU-A4H5	1.98356164383562	0	0.8495912	0.3424403	0.6704962	1.639146	0.3838028	1.339273	9.22969	0.1554224	0.224552	0.521014	0.0270923330876463	low
TCGA-D7-8579	1.74246575342466	0	0.8236307	1.157466	3.157583	0.6989178	0.4621356	1.511992	0.4305783	0.5455412	3.839898	1.103689	1.21540345394263	low
TCGA-BR-A4CS	0.123287671232877	1	52.16696	1.019234	1.694038	0.2851205	0.3448207	0.6293987	0.5377119	0.8515989	0.2397658	0.6811375	283.799755814653	high
TCGA-B7-A5TI	1.63013698630137	0	4.502727	1.508932	0.6433143	0.1895182	0.6721338	0.3306379	0.03766303	0	0.4463654	0.6595068	5.7377838954216	high
TCGA-CG-5722	0.0821917808219178	0	2.726152	0.4545928	4.285784	0.5595383	0.4540998	0.8983064	0.2462225	0.1856923	0.5530807	2.00506	0.316966545565122	low
TCGA-CG-5726	2.41369863013699	1	0.3130403	0.1226706	1.729357	0.4159926	0.09610793	0.1515035	0.07118838	0.1252714	0.1169475	0.9990162	1.11432213844707	low
TCGA-D7-A748	0.361643835616438	1	0.2381734	0.6533285	2.343702	0.6095623	4.487905	0.4034443	0.3610861	0	2.415125	0.820629	19.3814557987537	high
TCGA-CG-4437	0.671232876712329	0	0.8280808	1.093049	2.648477	0.5062357	0.9567185	0.2953041	0.1585798	0	0.905594	0.896075	2.43581585052291	high
TCGA-BR-8364	1.84931506849315	0	0.5746574	0.626616	1.449288	0.1475652	1.004874	1.064109	0.2121225	0.7198888	4.146114	1.405608	2.9141606593709	high
TCGA-KB-A93J	3.07945205479452	0	1.238334	0.242632	10.5181	0.3534983	0.6415648	1.37844	2.740995	0.1486657	0.1321784	1.119133	0.0776625130203648	low
TCGA-F1-6874	1.20547945205479	0	4.012636	1.602094	3.42444	1.214767	0.8309769	1.209178	0.4361693	0.6059485	0.3070862	1.684899	0.935774755084956	low
TCGA-CG-4301	0.252054794520548	0	1.228984	0.2349268	0.662379	1.168447	1.964803	0.7543761	0.9452424	0.2399076	1.480312	0.8668741	2.47663340491156	high
TCGA-VQ-A8PD	1.35890410958904	1	0.5966458	2.852442	2.86349	1.380181	0.5083216	1.270549	0.9769176	1.719099	1.969999	1.617639	3.18940614768465	high
TCGA-VQ-A922	0.753424657534247	1	0.1855622	1.221628	0.7432105	0.7525551	0.3019426	0.6825358	0.3826009	0.1782184	0.7236051	1.123591	1.22702314302242	low
TCGA-VQ-A8PB	2.85753424657534	1	0.5616146	0.5868775	0.5817334	0.1658484	0.4633891	0.7927705	0.2128609	0.03745751	0.3996409	0.5604241	1.80407741817775	high
TCGA-RD-A8N0	3.38630136986301	0	1.700806	0.2777052	3.914966	2.908917	0.4460222	1.23472	2.234727	0.4537487	2.339878	2.890045	0.0348619406852524	low
TCGA-BR-8289	0.221917808219178	1	0.1421576	0.6684851	1.537946	0.07463121	0.5200965	0.5504051	0.6609283	0.2654781	1.116114	0.9474929	1.71467856506579	high
TCGA-HU-A4GJ	1.78082191780822	0	0.9021452	0.5363787	5.177139	2.621222	0.6351248	1.565792	1.584657	0.2489776	1.009427	5.27137	0.00286900610479516	low
TCGA-BR-8687	0.684931506849315	1	2.10584	1.328913	0.5287946	0.1346034	0.3442528	0.8735764	1.210696	0.6566556	0.3113767	0.5375733	3.28531200682686	high
TCGA-BR-8381	0.613698630136986	0	1.76219	0.5859185	8.038771	0.5361552	1.926352	1.70571	0.2914465	0.4273863	0.6307808	1.85799	0.363214860753693	low
TCGA-FP-7998	1.85753424657534	0	3.474302	1.898563	12.94234	0.5710367	1.644028	0.6787597	0.4059176	0.3571502	1.737406	3.233488	0.219098705293686	low
TCGA-HU-A4GD	1.8958904109589	0	6.005718	0.351918	1.395333	2.276302	0.9305375	1.738535	3.029345	2.875033	0.6390469	1.369584	2.14266022246237	high
TCGA-VQ-A928	0.476712328767123	1	0.104427	0.6547465	0.1442239	0.2210054	0.3807198	1.41512	0.6016086	0.2925248	1.686826	0.7373042	1.23737519268173	low
TCGA-BR-7958	1.06301369863014	0	3.606211	1.356634	13.89567	0.4259748	0.7528682	0.5585003	0.3936418	0.1154497	0.8724922	2.411719	0.152399525180543	low
