# Supplementary material for: Identification and Comprehensive Prognostic Analysis of a Novel Chemokine-Related lncRNA Signature and Immune Landscape in Gastric Cancer
Source: Front Cell Dev Biol. 2022 Jan 14;9:797341. doi: 10.3389/fcell.2021.797341 (PMC8795836; doi:10.3389/fcell.2021.797341)
Supplement: Supplementary file 14 [file Table13.XLS]

## Sheet: totalrisk
id	futime	fustat	AC091043.1	AC147067.2	USP30-AS1	MIR3142HG	LINC01094	AC008770.3	AC010719.1	BX293535.1	ACTA2-AS1	AC005332.4	riskScore	risk
TCGA-3M-AB46	4.83562	0	3.32244	0.707862	0.423222	2.91484	0.307002	0.468343	3.75577	0.361435	1.27163	0.481003	0.519361	low
TCGA-B7-5818	0.975342	0	1.95179	0.786697	5.08315	2.7666	0.684832	0.323868	0.236723	0	0.206348	0.932353	0.545493	low
TCGA-B7-A5TI	1.63014	0	4.50273	1.50893	0.643314	0.189518	0.672134	0.330638	0.037663	0	0.446365	0.659507	5.73778	high
TCGA-B7-A5TJ	0.917808	0	3.0772	0.964686	0.849982	0.331602	0.174032	0.18812	1.19823	0.466645	0.410283	0.204915	4.82565	high
TCGA-B7-A5TK	0.789041	0	1.83564	0.815954	14.6436	0.15642	2.01454	0.45083	0.116302	0.48241	2.27322	1.65894	0.948837	low
TCGA-B7-A5TN	0.786301	0	1.69717	0.491126	1.91122	0.853298	0.665347	0.682381	0.918368	0.334359	1.13337	1.09726	1.10829	low
TCGA-BR-4201	2.57534	1	0.234197	0.0524426	0.78552	0.526933	1.80782	0.420998	0.162312	0.107109	1.99508	2.01071	1.34655	high
TCGA-BR-6452	2.89041	0	0.623949	0.311189	1.48845	0.932447	0.740123	0.494141	0.0515971	0	0.28658	0.890687	1.22153	low
TCGA-BR-6453	1.32877	0	1.24736	1.59313	3.12643	0.591185	0.758824	1.56512	0.42024	0.739503	0.986237	2.37984	0.46112	low
TCGA-BR-6455	1.09315	0	4.62296	0.415397	2.31804	1.89562	0.732259	0.256517	2.94634	0.0471338	0.398113	2.04241	0.182737	low
TCGA-BR-6456	0.843836	0	0.178106	0.558353	1.53739	1.14542	1.19843	0.545926	0.216016	0.047516	0.81113	1.01272	1.46572	high
TCGA-BR-6457	0.975342	0	0.659582	1.72313	2.27737	0.121196	0.452253	0.425628	0.0799975	0.211159	2.16529	1.60945	1.98395	high
TCGA-BR-6458	0.583562	0	0	0.319688	2.87712	0.355633	1.82034	0.733253	1.28982	0.373104	0.750531	1.83002	0.808594	low
TCGA-BR-6563	3.26027	0	0.777956	0.762141	4.99164	0.58072	0.840929	1.0354	0.157257	0.15566	2.73565	1.45741	0.713902	low
TCGA-BR-6564	2.17534	1	0.261706	1.06657	1.08433	0.257612	0.674921	0.96261	0.28567	0.670264	2.93496	1.46639	2.25312	high
TCGA-BR-6565	0.764384	1	3.72308	0.216142	6.87973	0.481858	0.820237	0.333681	0.919833	0.662174	0.78989	0.903485	1.59422	high
TCGA-BR-6566	1.03562	0	0.728437	0.978691	9.8688	0.0819475	1.1821	0.134303	0.0210354	0.444196	0.360377	0.673992	2.51883	high
TCGA-BR-6705	1.15342	0	0.054363	4.0902	0.600644	0.824091	0.425601	0.578826	0.362638	0.261057	2.66922	1.83009	3.70164	high
TCGA-BR-6707	1.65753	1	11.0555	1.45275	10.6973	0.560419	0.376005	0.897104	1.00364	0	0.301491	3.79909	0.0492496	low
TCGA-BR-6709	1.0137	1	0	0.616279	2.78288	0.367665	1.97659	0.475707	0.08941	0.0786681	0.552555	1.52122	1.84934	high
TCGA-BR-6710	0.747945	0	3.64963	0.0969609	1.53778	0.0730683	0.123444	0.778381	0.412635	0.0990166	0.484195	0.656868	1.30657	high
TCGA-BR-6801	1.7589	0	0.615126	0.0567173	2.39873	0.078359	0.449913	0.245169	2.85257	0.347519	1.38525	0.727593	0.936137	low
TCGA-BR-6802	1.28493	0	0.0925336	0.435132	5.75091	1.58489	0.610797	0.582191	0.168344	0.222179	0.302893	0.95125	0.54975	low
TCGA-BR-6803	1.08767	0	1.07797	0.688392	1.68177	0.408722	0.643519	0.347807	0.16948	0.447356	2.46033	1.59661	1.98913	high
TCGA-BR-6852	1.1589	0	0.787291	0.342794	8.33617	0.387487	1.10112	0.592711	0.928343	0.350062	0.491758	1.33408	0.512874	low
TCGA-BR-7196	1.06849	0	1.04159	1.738	2.92348	0.277822	0.809774	0.715501	0.346387	0.537832	2.74001	1.35126	3.0802	high
TCGA-BR-7197	0.767123	0	5.0937	0.998031	0.366401	0.0626751	0.15204	1.33533	2.0593	0.169865	1.76701	1.32667	0.648992	low
TCGA-BR-7704	1.66027	0	7.40819	1.29024	5.29521	1.84226	0.532028	0.670947	4.49251	0.069347	0.783035	3.24966	0.0308045	low
TCGA-BR-7707	1.05479	0	0	0.915357	4.74606	0.0530615	0.427531	0.217405	0	0.0719049	0.223757	0.943874	1.41822	high
TCGA-BR-7715	1.28493	0	6.53594	0.437283	0.275207	0.125535	0.409891	0.154304	0.725042	0.19138	1.14572	1.30562	2.61634	high
TCGA-BR-7716	1.28219	0	0.325004	0.156749	5.6971	0.216561	0.851976	0.314587	0.849007	0	0.195691	1.28785	0.527628	low
TCGA-BR-7717	1.51233	1	1.1063	0.309659	0.572964	0.031114	0.37604	0.344198	0.0718808	0.316225	0.483586	0.84805	2.56886	high
TCGA-BR-7722	1.27671	1	2.8283	0.703697	3.31714	1.41412	0.385924	1.86856	0.0544494	0.287446	1.3034	1.96775	0.182268	low
TCGA-BR-7723	1.54521	0	1.41071	0.368542	0.865924	0.94119	0.463186	0.303444	2.04367	0	0.290002	1.23065	0.509196	low
TCGA-BR-7851	1.03562	0	1.28126	0.812897	1.22182	0.222213	0.772679	1.21066	0.184997	0.244156	1.09842	1.02697	1.48977	high
TCGA-BR-7901	0.287671	1	2.20036	0.560463	1.21556	0.498165	0.696653	0.292852	0.500383	0.13208	1.31915	1.18692	1.84354	high
TCGA-BR-7957	0.756164	1	0.182661	1.10437	0.37841	0.0924704	0.737047	0.53042	0.221541	0.0835392	2.21338	1.20271	2.5275	high
TCGA-BR-7958	1.06301	0	3.60621	1.35663	13.8957	0.425975	0.752868	0.5585	0.393642	0.11545	0.872492	2.41172	0.1524	low
TCGA-BR-8058	1.45753	0	2.15427	0.645556	4.85666	0.249478	2.26624	0.398645	0.153694	0.354977	0.649254	1.2526	3.80046	high
TCGA-BR-8059	1.20274	1	0.101348	0.211813	0.956468	0.179572	0.534144	1.01369	0.0204866	0.0540759	1.0962	0.862491	1.12146	low
TCGA-BR-8060	0.953425	1	0.0369404	0.173709	0.867311	0.239992	0.759863	1.00118	0.739253	2.18784	0.762309	1.60246	3.95166	high
TCGA-BR-8081	1.71233	0	1.30041	0.416936	12.8985	0.64585	1.32023	0.429112	0.376377	0.283851	0.841237	1.6293	0.333776	low
TCGA-BR-8284	0.671233	1	8.88865	1.78742	4.82564	1.05916	1.52605	0.877357	0.195044	0.0936061	0.836411	1.59868	2.07327	high
TCGA-BR-8286	1.07945	0	4.37676	0.940546	1.26744	0.18067	0.731465	0.239156	0.449498	0.903988	0.884108	1.07659	7.06834	high
TCGA-BR-8289	0.221918	1	0.142158	0.668485	1.53795	0.0746312	0.520096	0.550405	0.660928	0.265478	1.11611	0.947493	1.71468	high
TCGA-BR-8291	1.3589	0	1.01597	1.1532	2.37085	0.103456	0.935755	0.949498	0.637357	0.392549	0.957297	2.10547	0.743448	low
TCGA-BR-8295	0.183562	1	10.2878	0.323596	0.403919	0.386107	0.274653	0.399655	2.81684	2.86396	0.264427	1.58586	10.754	high
TCGA-BR-8296	1.29863	1	2.15111	0.595026	3.05828	0.921717	1.04243	1.10232	0.409252	1.62038	0.840393	1.62004	2.35944	high
TCGA-BR-8297	0.616438	0	6.23723	0.359144	1.72284	0.150359	0.218848	0.665337	0.2007	0.89652	7.27168	1.04109	8.98186	high
TCGA-BR-8361	1.62466	0	0.444604	0.557525	4.52344	0.682732	0.3822	0.487735	0.0359493	0	0.286849	1.8751	0.324889	low
TCGA-BR-8364	1.84932	0	0.574657	0.626616	1.44929	0.147565	1.00487	1.06411	0.212122	0.719889	4.14611	1.40561	2.91416	high
TCGA-BR-8365	1.46027	1	0.35649	1.53667	1.35396	0.298276	0.725091	0.661373	0.144123	1.23638	6.43914	1.5706	9.63714	high
TCGA-BR-8367	1.14521	0	0.792002	0.568994	0.957103	0.194903	0.567364	1.43741	0.320194	0.897999	1.85513	1.03637	1.99615	high
TCGA-BR-8368	0.358904	0	2.35581	0.13347	2.9008	3.92266	0.331134	0.604417	0.636855	0.181733	0.129263	1.54548	0.142602	low
TCGA-BR-8369	1.16986	0	0.253814	0.596771	1.00781	0.137414	0.301958	1.59692	0.327079	0.507853	3.95541	0.896025	1.52155	high
TCGA-BR-8371	0.983562	1	0.481483	1.0566	1.30778	0.278051	0.335064	1.64671	0.0583967	1.13038	18.7664	3.89446	1.90007	high
TCGA-BR-8372	1.59726	0	0.440021	0.137944	11.0198	0.410036	1.99938	0.823442	0.231262	0.610432	0.300591	1.04719	0.974004	low
TCGA-BR-8373	1.23288	0	0.846403	0.704817	2.00916	1.20288	0.308582	1.38253	0.834081	1.94759	1.84829	0.316729	5.27233	high
TCGA-BR-8381	0.613699	0	1.76219	0.585919	8.03877	0.536155	1.92635	1.70571	0.291446	0.427386	0.630781	1.85799	0.363215	low
TCGA-BR-8382	1.32055	0	1.82814	0.996718	10.4287	0.51639	1.30555	0.923242	0.433813	0	0.3733	0.826083	0.623669	low
TCGA-BR-8384	0.309589	0	1.72778	1.20367	1.22626	0.160626	0.611496	0.650379	0	1.15236	9.28938	1.53978	14.1424	high
TCGA-BR-8483	0.449315	0	4.52861	0.338023	0.446747	0.201661	0.124138	1.56552	1.27505	0.0862974	0.360616	0.621212	0.68071	low
TCGA-BR-8484	2.09863	1	3.74456	0.26479	2.23585	0.870224	0.829812	0.953828	1.46834	0.0450673	0.272471	1.03686	0.586648	low
TCGA-BR-8485	0.767123	0	1.90275	0.382374	0.875963	0.220916	0.434385	0.519473	1.71602	4.061	0.729069	1.04719	45.7552	high
TCGA-BR-8487	0.0931507	0	2.82199	0.402126	2.86402	0.648161	1.0633	1.32438	1.68539	0.273768	0.35294	1.29449	0.458727	low
TCGA-BR-8588	1.06575	0	0.680506	0.533338	2.61395	0.761965	1.16215	0.205842	0.56743	0.340404	1.27114	1.24922	1.9559	high
TCGA-BR-8589	1.31781	0	8.59092	0.336651	8.78744	0.48625	1.15392	0.207889	1.13963	0.343789	0.145189	1.48001	0.979788	low
TCGA-BR-8590	0.778082	1	0.560725	0.292974	1.90377	0.331171	1.75737	0.814129	0.963441	0.149593	2.03494	1.29855	1.52302	high
TCGA-BR-8591	1.12055	0	0.392848	1.49546	4.32111	0.751306	0.74089	0.787674	0.3063	0.0898334	0.742798	1.34405	0.823238	low
TCGA-BR-8592	0.523288	1	0.257814	1.21235	2.13639	0.406048	0.759145	0.635219	0.341116	0.825368	10.4304	1.62568	7.87206	high
TCGA-BR-8676	0.627397	0	0	1.54285	1.60215	0.290667	0.377739	0	2.77131	0	0.300177	3.49463	0.100831	low
TCGA-BR-8677	1.0137	0	0.232572	2.91641	5.38019	0.686801	0.696181	1.57583	0.141038	0.27921	2.29213	1.62894	0.861445	low
TCGA-BR-8678	0.961644	0	0.0308291	0.241619	1.44765	0.552311	0.558433	1.04443	0.766517	0.394786	0.307128	0.801018	0.933655	low
TCGA-BR-8680	1.31781	0	0.620733	0.114469	0.353003	0.0503194	0.465225	0.459464	0.775	0.701373	0.39494	0.371238	3.88063	high
TCGA-BR-8683	0.821918	1	0.533283	1.09988	1.47303	0.646505	0.616126	1.57574	0.153188	0.494207	2.05718	0.849754	1.57037	high
TCGA-BR-8686	1.30685	0	9.14456	0.390037	3.6514	0.440889	0.859443	1.74621	0.603592	0.89619	2.32843	6.74638	0.0121783	low
TCGA-BR-8687	0.684932	1	2.10584	1.32891	0.528795	0.134603	0.344253	0.873576	1.2107	0.656656	0.311377	0.537573	3.28531	high
TCGA-BR-8690	0.890411	0	1.50225	0.504588	8.96592	0.7605	1.97663	0.207729	0.845933	1.88938	1.31333	1.76979	3.96675	high
TCGA-BR-A44T	1.04658	0	0.176782	0.942143	4.44358	2.00466	0.624158	1.9165	0.385938	1.24509	7.55283	4.60922	0.0640681	low
TCGA-BR-A44U	1.15616	1	8.68946	0.176127	2.37951	0.641513	0.569205	0.290033	2.43033	0.539584	0.826225	0.507738	2.68284	high
TCGA-BR-A4CS	0.123288	1	52.167	1.01923	1.69404	0.28512	0.344821	0.629399	0.537712	0.851599	0.239766	0.681137	283.8	high
TCGA-BR-A4IV	1.12603	0	0.0869306	1.87359	0.405201	0.6974	0.457049	0.736263	0.448094	0.243513	10.1975	0.731615	10.5389	high
TCGA-BR-A4J8	1.12603	0	2.36522	1.35939	3.82918	0.367341	0.286429	1.83153	2.3268	0.841339	2.28898	0.724391	0.834491	low
TCGA-BR-A4PF	0.0958904	0	2.66568	0.10623	4.30556	1.58773	1.08196	0.699726	1.95902	0.144643	0.434031	0.418527	0.705518	low
TCGA-BR-A4QL	0.964384	0	4.28857	2.68889	4.2358	1.6323	0.375047	0.352216	1.57618	1.74739	0.247836	1.23907	5.43798	high
TCGA-CD-5799	0.271233	0	8.21921	1.2187	2.09646	0.306132	0.45467	0.322532	0.33678	0.237055	0.447876	0.49353	6.44762	high
TCGA-CD-5800	1.09589	0	7.21946	1.07473	1.42042	2.42971	0.222886	1.52254	1.02726	1.74312	0.298481	2.6335	0.470624	low
TCGA-CD-5801	1.09863	1	6.06642	0.0864451	11.3869	0.162859	0.457154	0.533817	0.702323	0.176556	0.274707	2.40481	0.123376	low
TCGA-CD-5803	0.934247	1	0.290048	0.985059	3.50511	0.218891	1.25411	0.421127	0.0879462	0.541662	1.23838	1.91135	1.7463	high
TCGA-CD-8524	1.06301	0	0	0.667891	1.6367	0.283114	1.59842	0.721765	0.581387	0.554167	1.75859	0.992781	3.81569	high
TCGA-CD-8526	1.04384	0	8.99056	0.521943	1.98586	1.29918	0.446098	0.966934	1.61544	0.242277	0.404967	4.40453	0.0390069	low
TCGA-CD-8527	0.59726	1	2.59483	0.733452	2.34997	0.226112	0.80318	0.535272	0.0515924	0.136182	0.593289	0.663149	2.94759	high
TCGA-CD-8528	1.0274	0	2.78998	0.136663	0.581999	0.0343291	1.37407	0.281308	0.0881206	0.139561	0.206805	0.262648	7.31967	high
TCGA-CD-8530	1.03288	0	0.562594	0.985599	0.936967	0.390912	0.472452	1.60165	2.58889	0.476761	2.27486	2.22816	0.189598	low
TCGA-CD-8531	1.04932	0	0	0.431188	0.308684	2.83643	0.57535	0.732237	0.396194	0.275207	0.327879	4.96434	0.0155568	low
TCGA-CD-8532	0.969863	1	33.6694	0.413523	9.19995	0.298641	0.404975	1.08528	0.239977	0.0527863	0.774382	1.72855	2.52245	high
TCGA-CD-8533	1.28219	0	4.22436	0.05133	0.633174	0.341687	0.241291	1.42638	0.893636	1.7298	0.326235	0.569699	4.00711	high
TCGA-CD-8534	1.00548	0	0.342184	0.804547	3.54442	0.303148	0.204858	3.17968	3.00888	0.383416	2.48366	2.26523	0.0240627	low
TCGA-CD-8535	1.06849	0	0.060999	0.143421	0.547596	0.528393	0.477553	0.619961	0.55487	0.439387	0.238735	1.35751	0.909612	low
TCGA-CD-A486	0.284932	0	2.15881	0.855694	1.54217	5.91102	0.838006	0.360279	3.41585	0.11916	0.639199	2.36588	0.0333314	low
TCGA-CD-A487	0.778082	0	0.78513	0.506747	0.510278	0.772846	0.517541	0.447039	0.700181	0.295709	2.0573	1.15824	1.57294	high
TCGA-CD-A489	0.942466	1	0	0.113408	0.54958	0.662336	1.00513	1.22556	0.372941	0.521157	6.37892	1.5611	1.70181	high
TCGA-CD-A48A	1.03562	0	1.03292	0.239862	2.06058	2.16155	0.974851	1.8515	0.695986	0.489895	1.75315	1.03721	0.409078	low
TCGA-CD-A48C	0.967123	1	0.203275	0.199142	0.579031	0.270127	0.698193	0.295139	0.647173	0.162692	0.94745	0.660199	2.33989	high
TCGA-CD-A4MG	0.547945	1	0.892663	1.01323	1.46667	0.836277	0.926135	0.744872	1.97867	1.13326	0.740351	2.07943	0.901809	low
TCGA-CD-A4MH	1.01644	0	4.09455	0.201827	0.729101	4.69971	0.17789	1.34603	2.51428	2.14351	1.04818	1.16365	0.50599	low
TCGA-CG-4305	1.32877	0	0.427424	0.304535	1.39529	0.887373	1.47331	0.940284	0.235637	0.559785	1.3991	1.69437	1.25517	low
TCGA-CG-4436	0.665753	0	3.64444	0.0492462	0.672557	1.29271	0.347244	0.0912318	1.75282	0	0.183324	0.276835	1.39939	high
TCGA-CG-4437	0.671233	0	0.828081	1.09305	2.64848	0.506236	0.956719	0.295304	0.15858	0	0.905594	0.896075	2.43582	high
TCGA-CG-4444	3.92055	0	1.76132	0.420126	1.71866	0.814117	1.03448	1.186	2.32198	0.122581	0.860994	0.752635	0.611104	low
TCGA-CG-4460	1.83288	1	0.277687	1.19698	0.838934	0.478349	0.463568	0.537573	1.53662	0.555619	0.7657	1.42732	1.20932	low
TCGA-CG-4466	1.58082	0	3.78744	0.0659635	0.290602	1.31729	0.27132	0.814678	2.73064	0.673621	0.539023	1.98716	0.243961	low
TCGA-CG-4475	1.91507	0	0.179432	0.468759	0.309767	0.800701	1.39557	0.289469	0.181354	0.143609	2.23871	0.831072	4.16794	high
TCGA-CG-4477	2.58082	0	2.66242	0.706245	3.47906	2.83042	1.25125	0.832596	1.06809	0.655653	0.78114	2.10999	0.338858	low
TCGA-CG-5717	0.580822	1	0.107751	0.450393	1.71137	0.311126	1.03103	0.521489	0.239592	0	0.465162	1.13609	1.34605	high
TCGA-CG-5718	3	1	5.31101	1.18123	1.63551	1.39882	0.495777	0.243145	0.913991	0.0574416	0.173642	0.510787	2.51275	high
TCGA-CG-5721	0.50137	0	0	0.173594	8.69282	0.639552	0.997363	1.17917	0.156707	0	0.346751	1.90165	0.12495	low
TCGA-CG-5723	6.83836	0	0.112569	0.529345	9.21149	0.709167	1.20097	0.381362	0.102397	0.270284	0.28036	2.16182	0.297895	low
TCGA-CG-5724	1.00274	1	0.0403452	0.758881	2.14525	0.150913	1.36872	0.507677	0.0978655	0.193743	0.160773	0.33727	4.81674	high
TCGA-CG-5725	1.25205	1	0.0842087	0.131995	0.668728	0.165783	0.122803	0.16302	0.638329	0.808761	0.143814	1.90257	0.982021	low
TCGA-CG-5732	5.75342	1	5.08715	0.272614	3.51292	4.51108	0.186885	0.0841726	0.263673	0	0.272272	1.07078	0.298157	low
TCGA-D7-5577	1.03014	0	7.17793	0	8.28251	0.355561	1.51418	0.1793	0.0842494	0.0741275	0.19772	1.10907	1.69189	high
TCGA-D7-6519	1.71233	0	0.288463	0.301439	0.951722	0.15775	0.432971	0.465362	0.155495	0.30783	0.510889	0.680705	2.30149	high
TCGA-D7-6520	1.56986	0	1.13264	0.430397	4.05293	0.101357	0.63225	0.199334	0	0.109881	0.757133	0.395487	2.90375	high
TCGA-D7-6521	1.54521	0	3.78992	0.9901	2.34164	1.34826	2.06175	0.547049	0.302408	0.0532153	0.534644	1.43464	2.19726	high
TCGA-D7-6522	1.55068	0	1.4168	1.30635	4.97817	0.213297	1.79109	0.524355	0.126351	0.200107	0.765034	2.156	1.23312	low
TCGA-D7-6524	1.48767	0	0.514205	0.806003	1.75453	0.881314	1.09115	0.644114	0.385198	0.242086	2.60438	1.37362	1.649	high
TCGA-D7-6525	1.11233	1	0.0975203	0.356675	1.09993	0.0447974	0.913174	0.157324	0.0394259	0.0520338	0.333095	0.594898	3.4602	high
TCGA-D7-6526	1.43288	0	10.0314	0.235389	0.228141	1.12936	0.281239	0.203501	0	0.144228	0.525754	0.298575	5.77757	high
TCGA-D7-6527	0.854795	1	5.08329	0.949818	0.604415	0.145805	0.180869	0.260681	0.163318	0	0.239552	0.441143	4.27041	high
TCGA-D7-6528	1.26849	0	2.66919	0.0504083	3.642	1.34854	0.306071	0.653693	1.9697	0	0.338684	0.392355	0.456798	low
TCGA-D7-6815	1.33151	0	1.46303	0.312717	1.74505	1.02774	0.551255	0.901178	0.262133	0.532245	0.459022	0.398162	2.00513	high
TCGA-D7-6818	0.879452	0	0.11259	0.176482	0.803405	0.406371	2.2238	0.181636	0.113796	0.360447	0.721064	0.898811	6.86685	high
TCGA-D7-6822	1.0274	0	1.38776	0.231413	0.448575	1.01146	0.525781	0.342967	1.05645	0.0472639	0.214314	1.2275	0.736776	low
TCGA-D7-8570	2.06027	0	5.40621	0.513582	7.33075	0.922416	1.5944	1.55402	1.05308	0.104894	0.321751	2.25043	0.156373	low
TCGA-D7-8572	1.4	0	0.855299	0.721893	1.88546	1.95584	1.10085	1.30551	0.538624	0.737198	0.889528	1.77634	0.552813	low
TCGA-D7-8573	1.62466	0	10.6865	0.0512257	1.21864	2.32261	0.316051	0.442861	0.138728	0.418494	0.130229	1.68347	0.9232	low
TCGA-D7-8574	1.43288	0	1.64636	0.692362	5.90628	1.40715	1.01091	2.99284	1.38801	1.67119	2.56595	4.19146	0.0275242	low
TCGA-D7-8575	1.51781	1	0.0663215	0.519786	1.99222	0.737708	0.539584	1.5728	0.502738	0.318484	1.06658	1.56587	0.339805	low
TCGA-D7-8576	1.22192	1	1.19715	1.03208	2.85208	0.135518	0.76265	1.0429	0.0725982	0.0479071	0.264084	0.500384	1.88878	high
TCGA-D7-8578	1.76164	0	0.434354	0.437682	1.86393	0.12216	0.714392	0.630649	0.112887	0.297975	1.63814	1.14959	1.79027	high
TCGA-D7-8579	1.74247	0	0.823631	1.15747	3.15758	0.698918	0.462136	1.51199	0.430578	0.545541	3.8399	1.10369	1.2154	low
TCGA-D7-A4YU	1.36986	0	0.720764	0.677867	5.45504	0.993282	1.17281	1.19998	0.297221	0.138448	2.72447	1.76525	0.424236	low
TCGA-D7-A4YX	1.26301	0	0.0831854	0.173855	6.56771	0.502221	0.625709	0.483115	0.100891	0.133155	0.0710329	0.551306	0.919045	low
TCGA-D7-A6EV	0.936986	0	1.38868	0.261206	0.421939	5.33659	0.332549	0.241951	0.741075	0.266744	0.229257	0.351402	0.490861	low
TCGA-D7-A6EX	0.942466	0	0.0394845	0.804583	0.299926	2.87614	0.145468	0.229314	0.454944	0.505625	2.06231	1.65037	0.669365	low
TCGA-D7-A6EY	0.953425	1	1.14935	0.745476	5.66522	1.27181	0.784822	0.268536	0.336479	0.19032	1.11117	0.868576	1.22416	low
TCGA-D7-A6EZ	0.813699	0	7.58538	0.85951	4.94357	1.25345	0.916565	0.796149	1.07148	0.0975259	0.203769	4.28107	0.0484555	low
TCGA-D7-A6F0	0.246575	0	2.23587	0.119477	1.49134	0.44518	0.253516	0.393492	1.12477	1.83015	0.0831674	2.38804	1.27842	low
TCGA-D7-A6F2	1.30411	0	7.84299	0.501783	1.74637	1.72052	0.560208	0.309862	8.58056	0.256211	0.460149	0.687105	0.139659	low
TCGA-D7-A747	0.69863	1	0.875205	0.68593	2.8204	1.06253	0.873277	0.776557	1.76916	1.40095	17.1994	1.895	10.1402	high
TCGA-D7-A748	0.361644	1	0.238173	0.653328	2.3437	0.609562	4.4879	0.403444	0.361086	0	2.41513	0.820629	19.3815	high
TCGA-D7-A74A	0.616438	0	1.43105	0.0509804	1.9315	1.2806	0.179735	0.787036	0.729763	0.260306	0.212923	0.823009	0.586493	low
TCGA-F1-6874	1.20548	0	4.01264	1.60209	3.42444	1.21477	0.830977	1.20918	0.436169	0.605949	0.307086	1.6849	0.935775	low
TCGA-F1-6875	6.01918	1	0.57459	0.350255	0.220435	1.15005	0.23521	0.741565	1.10341	0.255486	0.122662	2.35119	0.185479	low
TCGA-F1-A72C	0.947945	0	0.626911	0.453539	4.16262	3.883	0.962355	0.140035	0.935816	0.154385	1.54421	1.03507	0.441586	low
TCGA-FP-7735	0.290411	1	4.40719	1.39969	1.3924	0.226836	0.203403	0.111528	0.855942	0.322761	0.496041	0.75494	4.10294	high
TCGA-FP-7916	1.1726	1	1.76758	0.403002	7.85624	0.499834	1.61322	0.591049	0.565188	0.360103	1.24865	2.3889	0.395025	low
TCGA-FP-7998	1.85753	0	3.4743	1.89856	12.9423	0.571037	1.64403	0.67876	0.405918	0.35715	1.73741	3.23349	0.219099	low
TCGA-FP-8099	1.42192	0	0.752424	0.566115	1.89129	3.66179	0.845479	1.60228	0.0365031	0.0963528	0.462603	0.917995	0.247733	low
TCGA-FP-8209	4.96164	1	0.164388	0.927626	2.90606	0.407777	0.444132	1.27295	0.0199378	1.57882	7.99189	3.05299	1.41379	high
TCGA-FP-8210	0.419178	1	0.892568	0.699538	4.38565	0.49337	0.827364	2.25959	0.104092	0.549515	4.36296	3.39724	0.0959975	low
TCGA-FP-8211	1.13151	0	16.5803	0.093655	1.48534	0.305834	0.265985	1.12776	0.615966	0.526023	0.140306	1.09345	2.77562	high
TCGA-FP-A9TM	0.517808	0	1.6047	0.526463	3.16974	1.89551	0.280705	1.80612	1.40312	0.955777	0.706379	2.52947	0.084855	low
TCGA-HU-8238	0.126027	0	1.57237	0.136925	2.5637	0.197771	0.321828	0.845542	0.397303	0.209742	0.329451	0.592091	1.16281	low
TCGA-HU-8244	2.03288	0	0.460149	0.393421	1.38657	0.420008	0.134851	0.688346	1.57281	0.267841	0.136929	0.22683	1.20998	low
TCGA-HU-8249	2.4137	0	1.43809	0.75139	1.8758	4.89166	0.386326	1.31466	6.92831	0.319717	0.369538	0.406144	0.0289792	low
TCGA-HU-8602	1.86027	0	1.3422	0.386424	6.73388	0.328952	0.689594	0.238625	0.0498333	0	0.245597	2.02992	0.350043	low
TCGA-HU-8604	1.90137	0	3.3905	0.369063	6.69873	3.41162	0.983102	2.18788	2.19887	0.603021	0.355196	1.86188	0.0362758	low
TCGA-HU-8608	1.75616	0	4.69129	0.673601	7.24574	1.33249	1.12145	0.866589	0.825244	0.114647	0.254831	1.82858	0.282582	low
TCGA-HU-A4G2	2.02466	0	10.6231	1.45745	2.88936	0.453055	0.478154	0.405004	2.26954	0.0372088	0.469769	1.84868	0.855108	low
TCGA-HU-A4G3	0.465753	0	1.65903	0.216707	1.08836	0.130646	0.123092	0.535285	2.24691	0.663905	0.428934	0.668452	1.30015	low
TCGA-HU-A4G8	1.49041	0	0.123854	0.258852	6.01544	1.98318	0.583052	1.11892	0.400579	0.26434	0.487674	2.03344	0.101463	low
TCGA-HU-A4G9	2.01644	0	0.280517	0.274815	1.71918	1.66368	0.0645922	0.746698	0.318962	0.561283	0.0998071	0.713011	0.859807	low
TCGA-HU-A4GC	0.271233	0	8.47102	0.362542	2.17615	0.130911	0.221905	1.11939	0.298054	0.694179	0.38266	1.51544	1.37882	high
TCGA-HU-A4GD	1.89589	0	6.00572	0.351918	1.39533	2.2763	0.930538	1.73853	3.02935	2.87503	0.639047	1.36958	2.14266	high
TCGA-HU-A4GF	2.15068	0	4.02633	0.685997	0.584283	0.942011	0.317993	0.593065	0.813891	0.326919	0.382015	0.382333	2.60791	high
TCGA-HU-A4GH	0.980822	0	0.29022	0.244952	0.431654	3.15126	0.130225	0.345745	0.731063	0.214411	0.117556	0.342986	0.731434	low
TCGA-HU-A4GJ	1.78082	0	0.902145	0.536379	5.17714	2.62122	0.635125	1.56579	1.58466	0.248978	1.00943	5.27137	0.00286901	low
TCGA-HU-A4GP	0.747945	0	3.83184	0.600631	1.70105	0.107768	0.184868	0.185451	0.531137	0.306683	0.233718	0.439057	3.66871	high
TCGA-HU-A4GT	0.542466	0	4.46873	0.095301	2.75	1.0234	0.247327	0.147126	0.405571	0.291964	0.147098	0.934092	1.37007	high
TCGA-HU-A4GU	0.547945	0	1.78036	0.205196	2.36845	4.91216	0.345641	0.228083	3.76291	0.167637	0.149046	1.40194	0.0528476	low
TCGA-HU-A4GX	1.68767	0	3.67183	0.298433	17.6363	0.283796	0.371593	1.26369	0.758724	0.261223	0.332896	2.04633	0.0371725	low
TCGA-HU-A4H0	0.175342	0	1.46627	0.251381	8.29009	0.708133	0.64008	0.266114	0.764142	0.146692	0.182593	0.823028	0.604007	low
TCGA-HU-A4H2	1.07945	0	0.089617	0.0351181	1.22223	0.688076	0.288894	0.628899	2.39122	0.286901	0.207255	1.51857	0.25441	low
TCGA-HU-A4H3	2.41644	0	2.07985	0.122254	1.04127	0.716557	0.435007	0.452966	0.126127	0	0.477301	1.49196	0.721768	low
TCGA-HU-A4H4	1.9863	0	2.24112	0.931991	7.09053	0.940949	0.600293	1.12891	0.651799	0.183029	0.328716	1.4467	0.287626	low
TCGA-HU-A4H5	1.98356	0	0.849591	0.34244	0.670496	1.63915	0.383803	1.33927	9.22969	0.155422	0.224552	0.521014	0.0270923	low
TCGA-HU-A4H6	1.30411	0	1.23415	1.38179	1.6639	0.919809	0.374391	0.62574	1.08699	0.517396	0.740208	0.790041	1.94692	high
TCGA-HU-A4H8	0.739726	0	0.366325	0.114841	5.05931	0.293283	0.243679	1.04011	0.740497	0.273644	0.198113	0.286921	0.724137	low
TCGA-HU-A4HB	1.30685	1	0.324886	0.0848751	7.1418	3.05412	0.444696	1.02204	0.985097	0.65006	0.427696	3.53559	0.0168916	low
TCGA-HU-A4HD	2.78356	0	3.59321	0.304447	0.335309	2.0419	0.226597	0.338404	1.06006	0.124361	0.237723	1.52273	0.448354	low
TCGA-IN-7806	1.76712	0	3.37464	0.336614	0.995695	0.259707	0.240178	1.60354	0.558127	0.392858	2.33151	0.575302	1.42328	high
TCGA-IN-7808	0.287671	1	0.516806	2.08306	5.27672	2.26017	0.351334	3.43023	2.61917	1.89087	1.07174	7.35617	0.000621591	low
TCGA-IN-8462	1.56712	0	1.48573	0.551568	1.05297	0.123157	0.372115	0.264915	0.0474202	0.125169	0.901431	0.84803	2.52163	high
TCGA-IN-A6RI	1.53151	0	45.3281	0.78307	0.71296	2.30799	0.214727	0.483563	0.969456	0.0533115	0.0758387	0.842774	26.8769	high
TCGA-IN-A6RJ	1.03836	0	0.149376	0.702429	0.618909	0.294078	0.538862	0.216883	0.860562	0.239107	0.393291	1.04623	1.78645	high
TCGA-IN-A6RL	1.11233	1	1.89274	0.920736	1.53238	0.0770948	0.260492	0.568574	0.71243	0.104473	0.901001	1.07646	1.34538	high
TCGA-IN-A6RN	1.6274	0	4.12892	0.157853	0.278168	2.53772	0.123672	1.07225	1.77104	2.74039	0.874266	0.841856	4.18009	high
TCGA-IN-A6RR	0.561644	1	1.83528	2.03478	0.525487	2.19432	0.240501	0.303298	1.14011	1.57635	0.350383	2.38679	1.48537	high
TCGA-IN-A6RS	1.04932	0	1.85863	0.884411	7.76961	1.15654	0.20889	0.128504	1.14725	0.690653	0.410947	1.43976	0.565285	low
TCGA-IN-A7NR	0.542466	0	2.72732	0.475	1.67408	0.536929	0.217084	0.293322	0.980097	0.32338	1.59572	1.04982	1.54159	high
TCGA-IN-A7NT	0.884932	0	0.0900984	0.988589	0.373304	0.390231	0.497908	0	0.163914	0.144221	0.551375	4.01021	0.186201	low
TCGA-IN-A7NU	0.975342	0	0.948702	1.48707	1.70332	0.989891	0.451461	0.734636	0.517786	1.82231	0.783104	1.2432	5.55362	high
TCGA-IN-AB1V	1.31233	0	0.530864	0.391584	0.884124	0.620923	0.239681	1.14861	1.47709	0.94973	1.78658	1.60862	0.658537	low
TCGA-IN-AB1X	1.12603	0	0.169408	0.265543	2.94411	2.11782	0.238382	2.0224	0.359567	0.180782	0.417905	1.47998	0.0881006	low
TCGA-KB-A6F7	5.04658	0	4.11678	0.513303	2.77823	0.524967	0.739676	0.452822	0.879457	0.224651	0.166447	1.78626	0.731861	low
TCGA-KB-A93H	3.13699	0	3.58049	0.130519	0.89125	3.09825	0.159776	0.201496	3.15596	0.133286	0.242934	0.50795	0.342426	low
TCGA-KB-A93J	3.07945	0	1.23833	0.242632	10.5181	0.353498	0.641565	1.37844	2.74099	0.148666	0.132178	1.11913	0.0776625	low
TCGA-MX-A5UJ	1.00822	0	0.286575	1.21284	2.03831	0.191822	0.391523	0.499302	0.64301	0.366978	2.28396	1.01006	2.36229	high
TCGA-MX-A663	0.821918	1	2.38436	0.582456	0.534584	0.445027	0.34225	0.17984	0.732359	0.793074	2.61776	1.6791	2.52538	high
TCGA-MX-A666	1.16986	0	1.94343	0.549328	1.25403	1.16663	0.190736	0.832635	2.33777	0.968956	0.45342	1.86433	0.381822	low
TCGA-R5-A7O7	3.80548	0	1.11501	0.998712	0.989958	1.28572	0.415679	0.385454	3.62234	0.509943	0.827436	1.34957	0.472353	low
TCGA-R5-A7ZE	1.51781	1	1.20754	1.1766	0.0450738	0.53971	1.00198	0.157951	0.870823	0.417928	0.222947	0.803729	4.7984	high
TCGA-R5-A7ZF	0.709589	1	4.85458	0.760943	1.34093	0.226985	0.158358	0.469899	0.404792	0.0971345	0.423174	0.562121	2.64632	high
TCGA-R5-A7ZI	6.21096	0	0.147795	0.694994	7.75653	4.87367	0.623909	0.500703	1.20996	0.118288	0.326026	0.534273	0.147238	low
TCGA-R5-A7ZR	0.506849	1	3.13363	0.207544	4.69358	0.782012	0.128728	0.555373	1.57913	0.635834	0.226128	0.418815	1.09018	low
TCGA-RD-A7BS	0.920548	1	1.24945	0.712173	2.82372	1.31935	0.592834	0.769618	0.413289	1.45454	2.15	2.18136	1.2428	low
TCGA-RD-A7BT	0.717808	1	3.95926	0.105187	1.64507	1.34754	0.175122	0.389731	2.38065	0.37596	0.21011	0.462429	0.889292	low
TCGA-RD-A7BW	0.427397	1	0.0625326	0.588109	1.85682	0.775584	1.52628	1.02898	0.227528	1.50145	15.9658	2.51484	12.7522	high
TCGA-RD-A7C1	1.38904	1	16.9201	0.516658	2.80723	1.60065	1.33241	0.319048	1.53245	0.703483	1.03202	1.34048	5.23611	high
TCGA-RD-A8MV	10.1918	0	0.536204	0.540312	3.94078	1.59852	0.776077	1.48291	2.2994	0	0.490575	1.76529	0.0746965	low
TCGA-RD-A8MW	3.1589	1	0.175966	1.14926	2.63278	0.652435	1.05347	0.312264	0.853682	0.18778	0.872338	1.0138	1.97538	high
TCGA-RD-A8N0	3.3863	0	1.70081	0.277705	3.91497	2.90892	0.446022	1.23472	2.23473	0.453749	2.33988	2.89005	0.0348619	low
TCGA-RD-A8N1	9.6411	0	1.6161	0.479253	2.80507	4.3425	0.590035	1.26835	2.33092	0.419498	1.20595	2.01317	0.0495788	low
TCGA-RD-A8N2	9.69863	0	0.0332383	0.729402	0.504958	0.14396	0.413288	0.772151	0.0201565	2.07498	16.4477	0.953731	104.926	high
TCGA-RD-A8N4	5.94795	0	0	0.913012	1.38951	0.213707	0.260113	0.512549	0.192669	1.44093	11.9108	1.95009	11.5568	high
TCGA-RD-A8N6	0.745205	1	4.03547	0.64008	1.37676	0.903233	0.276551	0.60452	5.46253	3.19135	5.87997	1.84522	4.27156	high
TCGA-RD-A8N9	2.96712	0	0.141509	0.55453	1.22149	0.71737	0.917783	0.958815	2.57444	0.283143	2.53756	1.83039	0.353222	low
TCGA-RD-A8NB	1.40548	1	1.04027	1.07008	4.82648	0.3136	0.863322	1.10133	0.551993	0.62444	3.87707	0.991552	2.24502	high
TCGA-VQ-A8DT	4.06575	0	1.73222	0.0848504	1.51392	0.580807	0.182812	0.445374	1.13253	0.606545	0.123264	0.911158	1.20271	low
TCGA-VQ-A8DU	0.454795	1	5.06916	0.590565	0.993387	2.58259	0.325983	1.12721	1.01777	4.38608	1.04316	1.17626	27.0533	high
TCGA-VQ-A8DV	1.10411	1	7.94512	0.386763	0.511164	0.408043	0.109843	0.143301	1.24194	0.236978	0.249324	1.36025	1.54628	high
TCGA-VQ-A8E0	1.53973	1	2.06255	0.678528	1.05503	1.37858	0.472969	0.394358	0.494136	0	0.188445	0.59257	1.48435	high
TCGA-VQ-A8E2	2.93699	0	1.56642	0.324287	0.959232	0.378204	0.23592	0.486332	0.842378	1.41927	0.887515	2.55749	0.940591	low
TCGA-VQ-A8E3	1.81096	1	0.439018	1.21749	4.19764	1.98789	0.69466	1.07871	0.266232	0.702739	0.187441	0.701957	1.15431	low
TCGA-VQ-A8E7	2.15616	0	1.74315	0.683084	1.52347	0.48259	0.213232	0.421819	0.429442	0.610371	0.465154	0.332301	3.84788	high
TCGA-VQ-A8P3	2.70685	0	0.0331396	0.363619	0.984035	0.150057	0.254359	0.481162	1.64793	0.212187	0.844233	0.60648	1.21968	low
TCGA-VQ-A8P5	0.643836	1	3.69753	0.579578	0.542581	0.718837	1.19196	0.447377	0.308313	0.591866	0.355203	0.543011	6.80773	high
TCGA-VQ-A8P8	2.4137	0	0.676547	0.374283	3.05047	0.799154	0.27491	0.500777	1.01362	0.700734	1.3933	1.07898	1.12921	low
TCGA-VQ-A8PB	2.85753	1	0.561615	0.586878	0.581733	0.165848	0.463389	0.792771	0.212861	0.0374575	0.399641	0.560424	1.80408	high
TCGA-VQ-A8PD	1.3589	1	0.596646	2.85244	2.86349	1.38018	0.508322	1.27055	0.976918	1.7191	1.97	1.61764	3.18941	high
TCGA-VQ-A8PE	1.84932	1	0.854009	0.162259	1.0365	1.20748	0.290002	0.926836	0.92593	0.745646	0.41987	1.88273	0.383086	low
TCGA-VQ-A8PF	0.208219	1	5.61744	3.09118	7.28366	2.08829	1.44025	1.24366	0.25368	0.52612	0.540065	1.16791	2.11124	high
TCGA-VQ-A8PH	1.06575	1	2.60012	0.688092	1.28251	2.73894	0.0881213	0.392226	4.97607	1.08105	0.422909	1.07574	0.290002	low
TCGA-VQ-A8PJ	0.224658	1	4.88509	0.369916	0.293339	2.49958	0.152153	0.456862	1.27371	0.679965	0.27205	0.442552	1.66281	high
TCGA-VQ-A8PK	1.48767	1	0.777335	0.423809	1.82041	0.512333	0.368356	0.228997	0.471396	0.108199	0.125059	0.862864	1.35584	high
TCGA-VQ-A8PP	1.95068	1	0	0.321315	1.0111	0.242138	0.629345	0.623601	0.195345	0.0937505	0.341749	1.00568	1.25695	low
TCGA-VQ-A8PQ	1.30411	1	0.922901	1.00825	4.59634	2.18031	0.643963	2.43633	0.508791	1.11916	2.36025	4.75163	0.0152944	low
TCGA-VQ-A8PU	2.24658	0	1.41003	0.427777	0.125638	2.58789	0.153609	0.484296	2.17907	0.436847	0.27188	1.8909	0.185835	low
TCGA-VQ-A8PX	5.38082	0	2.90026	0.531988	1.85363	8.21234	0.146825	0.686893	1.66524	0.642043	0.351286	0.65527	0.0960997	low
TCGA-VQ-A91D	0.975342	1	0.022975	0.864305	3.2048	0.836775	0.811171	0.355818	0.139326	0.147105	0.444688	0.368551	2.62271	high
TCGA-VQ-A91E	0.994521	0	0.721135	0.233868	4.01817	0.895883	0.255754	0.601743	0.980188	0.318435	0.293737	1.01129	0.521442	low
TCGA-VQ-A91K	5.10137	0	0.161685	1.08616	1.99378	0.254649	0.900607	2.0569	0.112057	0.221838	1.1867	1.74824	0.397949	low
TCGA-VQ-A91N	1.56164	1	0.379275	0.118901	0.855565	0.537611	0.120324	0.465017	0.782006	0.161895	0.521786	0.565564	1.20367	low
TCGA-VQ-A91Q	1.73425	1	0.233098	0.893138	0.715401	0.265143	0.341919	1.7298	0.188475	0.248747	0.973108	1.29322	0.582856	low
TCGA-VQ-A91S	1.89041	0	1.07255	0.955221	6.51432	0.619063	0.362965	0.731438	0.266081	0.35117	0.54119	1.34932	0.573022	low
TCGA-VQ-A91U	0.142466	1	2.23811	0.184641	3.98582	0.405833	0.379731	0.513088	1.6787	0.471389	0.284996	0.85165	0.840571	low
TCGA-VQ-A91V	2.66849	0	1.28892	0.351366	1.04486	0.253752	0.189257	0.596684	3.89119	1.30071	0.279145	0.303875	1.81771	high
TCGA-VQ-A91X	0.791781	1	0.979524	0.148585	1.28736	2.96102	0.053355	0.397603	3.73651	0.30347	0.103429	0.64251	0.183825	low
TCGA-VQ-A91Y	0.810959	1	0.26463	0.995523	2.72283	0.401155	1.08869	0.435453	0.609819	0.338876	7.96924	1.18383	5.61759	high
TCGA-VQ-A91Z	4.35342	0	0.05653	0.0886093	0.156147	0.634359	0.11715	0.683977	2.81106	0.271464	0.104589	0.951522	0.366164	low
TCGA-VQ-A922	0.753425	1	0.185562	1.22163	0.74321	0.752555	0.301943	0.682536	0.382601	0.178218	0.723605	1.12359	1.22702	low
TCGA-VQ-A924	4.61918	1	0.142635	0.894307	6.63209	0.589695	0.591179	0.322148	0.893808	0.608845	0.751086	1.86912	0.539681	low
TCGA-VQ-A925	0.378082	1	1.12428	0.246718	0.434766	0.287738	0.134616	1.00118	1.03632	0.431912	0.835228	0.528348	1.33472	high
TCGA-VQ-A927	0.547945	1	0.759594	0.828274	2.37182	1.788	0.223067	0.607379	1.98274	2.5375	1.65447	0.917788	5.02157	high
TCGA-VQ-A928	0.476712	1	0.104427	0.654747	0.144224	0.221005	0.38072	1.41512	0.601609	0.292525	1.68683	0.737304	1.23738	low
TCGA-VQ-A92D	4.8	0	1.19422	0.438105	0.350921	0.205093	0.128715	0.393512	0.924515	0.406721	0.368847	0.826669	1.76723	high
TCGA-VQ-A94O	1.75342	1	2.18558	0.15572	0.937564	1.36254	0.177918	0.73723	2.51021	2.54434	0.410019	1.90038	1.4828	high
TCGA-VQ-A94R	3.54521	1	2.35421	0.630028	1.22918	0.356085	0.502418	0.528004	1.20132	0.505517	0.943854	3.40545	0.210219	low
TCGA-VQ-A94T	0.936986	1	0.0862241	0.23652	0.193511	0.0721439	0.129051	0.333842	0.601318	0.310544	0.171798	0.233773	2.81218	high
TCGA-VQ-AA64	1.53425	1	0.701669	0.476601	0.371478	0.188789	0.581641	0.656541	0.609898	0.112317	0.73564	0.69754	1.83982	high
TCGA-VQ-AA68	3.33973	0	0.768479	0.160609	0.95521	0.252152	0.114035	0.198359	0.0466025	0.0410036	0.204155	0.926007	1.35	high
TCGA-VQ-AA69	2.36712	0	0.403719	0.126564	1.18949	0.513974	0.908949	0.547091	0.554938	0.0430824	0.0383045	3.87965	0.078153	low
TCGA-VQ-AA6A	2.74521	0	13.1517	0.176953	0.740584	0.950111	0.0996445	0.655632	1.00978	0.271056	0.309278	1.63238	1.04153	low
TCGA-VQ-AA6D	1.4274	0	1.54036	0.112301	0.148423	1.73489	0.27495	0.48544	0.760327	0.573412	0.137651	1.82105	0.473187	low
TCGA-VQ-AA6F	4.50959	0	1.94608	0.9777	1.77459	4.04247	0.191498	0.652051	0.877548	0.0798743	0.369284	1.4318	0.184975	low
TCGA-VQ-AA6G	2.16986	1	0.581992	0.47596	1.81726	1.35998	0.182564	0.489859	0.24552	0.688573	0.26289	0.331589	2.35202	high
TCGA-VQ-AA6J	1.7589	0	1.81337	1.23285	3.40965	9.55296	0.62716	0.592131	1.31166	0	0.351356	2.03371	0.0149679	low
TCGA-ZA-A8F6	1.43836	0	0.989353	0.516929	4.14473	0.318132	0.399932	0.989565	0.839957	0.89741	4.54326	1.28157	1.5742	high
