# Supplementary material for: Identification and Comprehensive Prognostic Analysis of a Novel Chemokine-Related lncRNA Signature and Immune Landscape in Gastric Cancer
Source: Front Cell Dev Biol. 2022 Jan 14;9:797341. doi: 10.3389/fcell.2021.797341 (PMC8795836; doi:10.3389/fcell.2021.797341)
Supplement: Supplementary file 16 [file Table8.XLS]

id	futime	fustat	AC091043.1	AC147067.2	USP30-AS1	MIR3142HG	LINC01094	AC008770.3	AC010719.1	BX293535.1	ACTA2-AS1	AC005332.4	riskScore	risk
TCGA-VQ-A91N	1.56164383561644	1	0.3792746	0.1189006	0.8555649	0.5376106	0.1203243	0.4650166	0.7820064	0.1618953	0.5217856	0.5655637	1.20366856304249	low
TCGA-VQ-A91Y	0.810958904109589	1	0.2646303	0.9955226	2.722828	0.4011547	1.088688	0.4354525	0.6098187	0.3388764	7.969237	1.183828	5.61758645234309	high
TCGA-BR-A4J8	1.12602739726027	0	2.365222	1.359389	3.829184	0.3673409	0.2864288	1.831531	2.326804	0.8413393	2.288982	0.724391	0.834491028132153	low
TCGA-CG-5732	5.75342465753425	1	5.087145181	0.272614292	3.512921901	4.511079376	0.186885365	0.084172575	0.263673128	0	0.272271705	1.070775913	0.298157099918183	low
TCGA-CG-4477	2.58082191780822	0	2.662415	0.7062451	3.47906	2.830422	1.251251	0.8325955	1.068092	0.6556532	0.7811398	2.109993	0.338858200107533	low
TCGA-RD-A8N4	5.94794520547945	0	0	0.913012	1.389509	0.2137071	0.2601132	0.5125495	0.1926692	1.440934	11.91076	1.950091	11.5567969491887	high
TCGA-BR-6566	1.03561643835616	0	0.7284371	0.978691	9.868799	0.08194747	1.182101	0.1343028	0.02103538	0.4441958	0.3603771	0.6739924	2.51882810145361	high
TCGA-HU-8244	2.03287671232877	0	0.4601489	0.3934208	1.386568	0.4200079	0.1348509	0.6883463	1.572805	0.2678413	0.1369289	0.2268302	1.20997774287936	low
TCGA-FP-A9TM	0.517808219178082	0	1.604697	0.5264625	3.169743	1.895509	0.2807047	1.806121	1.403117	0.9557765	0.706379	2.529471	0.0848550242180418	low
TCGA-MX-A5UG	0.30958904109589	1	0.3145095	1.516878	1.837712	0.404847	0.6462025	0.9367047	0.1467128	0.5034374	4.06288	1.530496	2.34453546257178	high
TCGA-BR-8590	0.778082191780822	1	0.5607249	0.2929739	1.903772	0.3311713	1.757372	0.8141295	0.963441	0.1495927	2.03494	1.298547	1.52301891731294	high
TCGA-CG-5723	6.83835616438356	0	0.1125685	0.5293448	9.211487	0.7091671	1.200966	0.381362	0.1023967	0.2702838	0.2803604	2.161821	0.2978954454599	low
TCGA-RD-A8N2	9.6986301369863	0	0.03323828	0.729402	0.5049584	0.1439603	0.4132878	0.7721509	0.02015655	2.074985	16.44769	0.9537315	104.926035206576	high
TCGA-BR-7722	1.27671232876712	1	2.828302	0.7036968	3.317137	1.414122	0.3859244	1.868556	0.05444936	0.2874465	1.303398	1.967754	0.182267995650942	low
TCGA-CG-5725	1.25205479452055	1	0.084208748	0.131995028	0.668727858	0.165782542	0.122803236	0.1630195	0.638329368	0.808761054	0.143813621	1.902571722	0.982020604540796	low
TCGA-VQ-A8PJ	0.224657534246575	1	4.885093	0.3699157	0.2933387	2.499576	0.1521531	0.4568617	1.273709	0.6799653	0.2720502	0.4425521	1.662807935782	high
TCGA-BR-6565	0.764383561643836	1	3.723083	0.2161421	6.879726	0.4818578	0.8202375	0.3336808	0.9198335	0.6621737	0.7898895	0.9034846	1.594221351329	high
TCGA-D7-A4YU	1.36986301369863	0	0.720764	0.6778673	5.455041	0.9932823	1.172811	1.19998	0.2972211	0.1384478	2.724474	1.76525	0.424235553592523	low
TCGA-CD-8535	1.06849315068493	0	0.06099896	0.1434214	0.5475959	0.5283926	0.4775531	0.6199606	0.5548701	0.4393865	0.2387353	1.357508	0.909611764623795	low
TCGA-BR-6852	1.15890410958904	0	0.787291339	0.342794095	8.336167139	0.387486937	1.101122937	0.5927115	0.928343313	0.350061815	0.491758215	1.334075973	0.512873783116404	low
TCGA-BR-6458	0.583561643835616	0	0	0.31968826	2.87712475	0.3556326	1.82033657	0.73325324	1.28981895	0.37310412	0.75053065	1.83002454	0.80859398317878	low
TCGA-IN-A6RI	1.53150684931507	0	45.32808	0.7830704	0.7129602	2.307988	0.2147274	0.4835627	0.9694559	0.05331151	0.07583868	0.8427739	26.8768915757227	high
TCGA-CD-A4MG	0.547945205479452	1	0.8926626	1.013232	1.466671	0.8362768	0.9261353	0.7448721	1.978667	1.133258	0.7403509	2.07943	0.901809167512044	low
TCGA-D7-5578	1.05479452054795	0	3.412396	0.9478962	3.072302	0.2721222	0.5039355	0.4181044	0.6810568	0.2074271	0.3258141	0.6343509	2.39652812444458	high
TCGA-D7-8570	2.06027397260274	0	5.406212	0.5135816	7.330752	0.9224158	1.5944	1.554023	1.053083	0.1048941	0.3217509	2.250435	0.156373108150322	low
TCGA-BR-6453	1.32876712328767	0	1.247361	1.59313	3.12643	0.5911848	0.758824	1.565124	0.4202398	0.7395032	0.9862366	2.379836	0.461120280192096	low
TCGA-HU-A4H8	0.73972602739726	0	0.3663254	0.1148411	5.059311	0.2932832	0.243679	1.040114	0.7404971	0.2736438	0.1981126	0.2869214	0.724137014423751	low
TCGA-KB-A93H	3.13698630136986	0	3.580487	0.1305191	0.8912503	3.098254	0.1597764	0.2014958	3.155958	0.1332863	0.2429344	0.5079503	0.342426446261268	low
TCGA-HU-A4GF	2.15068493150685	0	4.026333	0.685997	0.5842826	0.9420111	0.3179933	0.5930649	0.8138906	0.3269192	0.3820146	0.3823335	2.60790547784902	high
TCGA-HU-A4GT	0.542465753424658	0	4.468731	0.09530096	2.749999	1.023398	0.2473271	0.1471259	0.4055713	0.2919644	0.1470982	0.934092	1.37006961367631	high
TCGA-IN-A7NR	0.542465753424658	0	2.727316	0.4749996	1.674084	0.5369292	0.2170844	0.2933224	0.9800974	0.3233802	1.595718	1.049816	1.54158533280292	high
TCGA-CG-5724	1.0027397260274	1	0.04034522	0.758881	2.145246	0.1509132	1.368716	0.5076773	0.09786551	0.1937426	0.1607725	0.3372699	4.81673669655575	high
TCGA-MX-A5UJ	1.00821917808219	0	0.2865751	1.212837	2.038309	0.1918222	0.3915232	0.499302	0.6430101	0.3669782	2.283958	1.010059	2.36229339355966	high
TCGA-CG-5719	0.0849315068493151	0	1.881742	1.714873	1.359873	0.2067685	0.6448991	0.1694353	0.2919186	0.2801969	1.426227	1.384215	3.62961910685007	high
TCGA-RD-A8NB	1.40547945205479	1	1.040274	1.070083	4.826482	0.3135996	0.8633223	1.101332	0.5519929	0.6244403	3.877068	0.991552	2.24502047623601	high
TCGA-FP-8099	1.42191780821918	0	0.7524243	0.5661146	1.891292	3.661785	0.8454791	1.602278	0.03650315	0.09635284	0.4626026	0.9179951	0.247732706930359	low
TCGA-VQ-A94T	0.936986301369863	1	0.08622415	0.2365197	0.1935114	0.07214387	0.1290513	0.3338422	0.6013182	0.310544	0.1717982	0.2337728	2.81217987316223	high
TCGA-VQ-AA68	3.33972602739726	0	0.7684787	0.1606094	0.9552097	0.2521519	0.1140348	0.1983595	0.04660253	0.04100364	0.2041551	0.9260073	1.3499974915859	high
TCGA-BR-8677	1.01369863013699	0	0.2325725	2.916411	5.380189	0.6868015	0.6961807	1.575828	0.141038	0.2792103	2.292133	1.628936	0.861445405961025	low
TCGA-HU-A4HB	1.30684931506849	1	0.3248863	0.08487515	7.141804	3.054122	0.4446957	1.022038	0.9850971	0.6500597	0.4276955	3.53559	0.0168916374550255	low
TCGA-BR-8384	0.30958904109589	0	1.727782	1.203668	1.22626	0.1606264	0.6114959	0.6503795	0	1.152364	9.289385	1.53978	14.1424151094507	high
TCGA-RD-A8N1	9.64109589041096	0	1.616099	0.4792529	2.80507	4.342495	0.5900353	1.268352	2.330916	0.4194975	1.205951	2.013169	0.0495788123622071	low
TCGA-CD-8526	1.04383561643836	0	8.99056	0.5219433	1.985858	1.299177	0.4460983	0.9669335	1.615439	0.2422769	0.4049671	4.404534	0.0390069223977036	low
TCGA-BR-6452	2.89041095890411	0	0.623948773	0.311189299	1.488449859	0.932447328	0.740123456	0.494141249	0.051597078	0	0.28658019	0.89068652	1.2215252925094	low
TCGA-D7-8573	1.62465753424658	0	10.68649	0.05122569	1.21864	2.32261	0.3160509	0.4428614	0.1387277	0.418494	0.1302288	1.683473	0.923200205056858	low
TCGA-HU-8238	0.126027397260274	0	1.572373	0.1369252	2.563695	0.197771	0.3218276	0.8455425	0.3973031	0.2097423	0.3294508	0.5920906	1.16281175367191	low
TCGA-VQ-AA6A	2.74520547945205	0	13.151716211	0.176952565	0.74058425	0.950110693	0.099644502	0.655631941	1.009778511	0.271056315	0.309277838	1.632376383	1.04153335717776	low
TCGA-FP-8211	1.13150684931507	0	16.58034	0.09365497	1.485345	0.3058337	0.2659852	1.127762	0.6159663	0.5260232	0.1403059	1.093451	2.77561966615754	high
TCGA-BR-7197	0.767123287671233	0	5.093702	0.9980307	0.366401	0.06267511	0.1520401	1.335328	2.059301	0.1698651	1.767013	1.32667	0.648991547262099	low
TCGA-D7-A6EY	0.953424657534247	1	1.149345	0.7454763	5.665222	1.271808	0.7848216	0.2685361	0.3364789	0.1903204	1.111169	0.8685759	1.22415642023113	low
TCGA-BR-8680	1.31780821917808	0	0.6207329	0.1144685	0.3530028	0.0503194	0.4652248	0.459464	0.7749996	0.7013726	0.3949399	0.3712378	3.88063148465308	high
TCGA-D7-8578	1.76164383561644	0	0.4343544	0.4376824	1.863931	0.1221597	0.7143918	0.6306492	0.1128873	0.2979746	1.638143	1.149592	1.79026987956192	high
TCGA-R5-A7O7	3.80547945205479	0	1.115008	0.9987122	0.9899583	1.285717	0.4156789	0.3854538	3.622337	0.5099432	0.8274361	1.349569	0.472353015647461	low
TCGA-RD-A7BS	0.920547945205479	1	1.249447	0.7121729	2.823722	1.319346	0.5928339	0.7696185	0.4132891	1.454544	2.149999	2.181363	1.24279703776339	low
TCGA-BR-6709	1.01369863013699	1	0	0.6162789	2.782885	0.3676649	1.976593	0.4757068	0.08940995	0.07866811	0.5525551	1.521218	1.84933634993995	high
TCGA-MX-A666	1.16986301369863	0	1.943429	0.5493281	1.25403	1.16663	0.1907359	0.8326354	2.33777	0.9689561	0.4534196	1.864328	0.381821738672106	low
TCGA-BR-A44T	1.04657534246575	0	0.1767818	0.9421428	4.443582	2.004664	0.6241576	1.916496	0.385938	1.245093	7.55283	4.609216	0.0640681496415492	low
TCGA-BR-7851	1.03561643835616	0	1.281256	0.8128974	1.221824	0.2222132	0.7726795	1.210661	0.1849967	0.2441565	1.09842	1.026967	1.48976867587466	high
TCGA-D7-A6EV	0.936986301369863	0	1.38868	0.2612064	0.4219386	5.336587	0.3325491	0.2419508	0.7410755	0.2667443	0.2292565	0.3514018	0.490860773920632	low
TCGA-R5-A805	0.76986301369863	1	2.290936	1.231194	2.079204	1.900722	1.738281	0.5068591	0.3969378	0.2619369	0.4564598	0.7542215	3.3781253865719	high
TCGA-VQ-AA6F	4.50958904109589	0	1.946077	0.9777004	1.774586	4.04247	0.1914981	0.652051	0.8775483	0.07987432	0.3692839	1.431802	0.184974715524686	low
TCGA-CG-4443	2.4986301369863	0	3.410471	0.4220388	0.09296433	2.270468	0.6681923	0.260618	5.959673	0.0718311	0.2235272	1.165957	0.139532108115458	low
TCGA-CG-5718	3	1	5.311006	1.181231	1.635511	1.39882	0.4957772	0.2431451	0.913991	0.05744164	0.1736423	0.5107865	2.51274593852121	high
TCGA-BR-6455	1.09315068493151	0	4.622964	0.4153973	2.318035	1.895615	0.7322592	0.2565167	2.946337	0.04713382	0.3981127	2.042411	0.182736977341116	low
TCGA-BR-A4PF	0.0958904109589041	0	2.665678	0.10623	4.305555	1.587726	1.081955	0.699726	1.959022	0.144643	0.4340313	0.4185269	0.70551800256221	low
TCGA-D7-6519	1.71232876712329	0	0.2884629	0.3014387	0.9517222	0.1577499	0.4329713	0.4653621	0.1554945	0.3078296	0.5108895	0.6807052	2.30149164640564	high
TCGA-VQ-A91U	0.142465753424658	1	2.238108	0.1846409	3.985822	0.4058327	0.3797307	0.5130885	1.678699	0.4713888	0.2849955	0.8516502	0.840571460700784	low
TCGA-VQ-A925	0.378082191780822	1	1.124276	0.2467182	0.4347656	0.2877383	0.1346159	1.001182	1.03632	0.4319125	0.8352277	0.5283479	1.33471899821841	high
TCGA-BR-8372	1.5972602739726	0	0.4400213	0.1379444	11.01985	0.4100364	1.999376	0.8234416	0.2312615	0.6104324	0.3005914	1.047185	0.974004476569374	low
TCGA-F1-6875	6.01917808219178	1	0.5745898	0.3502546	0.2204346	1.150054	0.2352099	0.7415646	1.103412	0.255486	0.1226622	2.351185	0.185478536702664	low
TCGA-CG-5734	0.665753424657534	1	1.649066	0.3371567	7.327676	0.2823071	0.4292435	0.5552039	0.2173991	0.4590732	0.05102015	1.24734	0.64764116384895	low
TCGA-VQ-A924	4.61917808219178	1	0.142635	0.894307	6.632095	0.5896946	0.591179	0.322148	0.8938081	0.608845	0.7510858	1.869124	0.539681356728807	low
TCGA-BR-8683	0.821917808219178	1	0.5332833	1.099879	1.473033	0.6465049	0.6161258	1.575741	0.1531879	0.4942069	2.057184	0.8497536	1.57037003733339	high
TCGA-D7-6522	1.55068493150685	0	1.4168	1.306351	4.978174	0.2132969	1.791087	0.5243549	0.1263506	0.2001072	0.7650343	2.156001	1.23312090237264	low
TCGA-D7-6822	1.02739726027397	0	1.387765	0.2314134	0.4485751	1.01146	0.5257812	0.3429665	1.056447	0.04726393	0.2143136	1.227495	0.736775652700721	low
TCGA-VQ-A8E7	2.15616438356164	0	1.743146	0.6830842	1.523468	0.4825897	0.2132323	0.4218191	0.4294423	0.6103708	0.465154	0.3323009	3.84788208173297	high
TCGA-D7-6520	1.56986301369863	0	1.132642	0.4303969	4.052931	0.1013565	0.6322503	0.1993345	0	0.1098805	0.7571328	0.3954875	2.90374567855665	high
TCGA-BR-6457	0.975342465753425	0	0.6595822	1.72313	2.277369	0.1211957	0.452253	0.4256279	0.07999753	0.2111595	2.165286	1.609446	1.98394550836575	high
TCGA-BR-8367	1.14520547945205	0	0.792002	0.5689945	0.9571031	0.1949027	0.5673644	1.437408	0.3201936	0.8979988	1.855127	1.036367	1.99614505137379	high
TCGA-CG-4466	1.58082191780822	0	3.787443	0.06596354	0.2906016	1.317293	0.2713201	0.8146779	2.730643	0.6736206	0.5390235	1.987164	0.243961101240549	low
TCGA-BR-7723	1.54520547945205	0	1.410711	0.3685422	0.8659244	0.9411895	0.4631859	0.3034436	2.043674	0	0.2900017	1.230649	0.509195845474976	low
TCGA-CD-A48C	0.967123287671233	1	0.2032747	0.1991424	0.5790307	0.2701274	0.6981927	0.2951392	0.6471727	0.1626916	0.9474496	0.6601991	2.33988849040095	high
TCGA-CD-8532	0.96986301369863	1	33.66941	0.4135235	9.199951	0.2986408	0.4049755	1.085278	0.2399765	0.05278634	0.7743821	1.728549	2.52245308539284	high
TCGA-IN-8663	0.282191780821918	1	0	0.9563732	0.9757094	0.03793205	0.4436545	0.5284145	0.1168429	0.2056105	0.4067476	0.3337452	3.67199567826331	high
TCGA-VQ-A91D	0.975342465753425	1	0.02297499	0.864305	3.204802	0.8367751	0.8111707	0.3558179	0.1393263	0.1471049	0.4446885	0.368551	2.62271306944385	high
TCGA-VQ-A8PQ	1.3041095890411	1	0.9229006	1.008252	4.596341	2.180307	0.6439634	2.436328	0.5087915	1.119161	2.360246	4.75163	0.0152943775203076	low
TCGA-B7-A5TN	0.786301369863014	0	1.697167	0.4911258	1.911223	0.8532982	0.665347	0.6823815	0.918368	0.3343589	1.133372	1.097256	1.10828551215345	low
TCGA-CD-5803	0.934246575342466	1	0.29004781	0.98505856	3.50511279	0.21889092	1.25410539	0.42112711	0.08794622	0.54166172	1.23837565	1.91134995	1.7462959434407	high
TCGA-HU-A4G2	2.02465753424658	0	10.62308	1.457453	2.889356	0.4530551	0.4781543	0.4050038	2.269539	0.03720883	0.4697688	1.848676	0.855107809449083	low
TCGA-B7-A5TK	0.789041095890411	0	1.835636	0.8159543	14.64358	0.1564197	2.014542	0.4508303	0.1163021	0.48241	2.273223	1.658939	0.94883718992827	low
TCGA-CG-4440	0.334246575342466	1	0.414388	0.1623856	0.7392341	0.2175492	1.065494	0.2674042	0	0.4974852	0.3145339	0.22626	7.16362737007856	high
TCGA-BR-6802	1.28493150684932	0	0.09253363	0.4351322	5.750909	1.584895	0.6107972	0.5821908	0.1683443	0.2221788	0.3028928	0.9512503	0.549750223838183	low
TCGA-D7-6525	1.11232876712329	1	0.09752026	0.3566745	1.099927	0.04479744	0.9131743	0.1573244	0.03942586	0.05203378	0.3330947	0.5948979	3.46019723809639	high
TCGA-HU-A4GU	0.547945205479452	0	1.780358	0.2051959	2.368449	4.912163	0.3456414	0.2280831	3.762914	0.1676371	0.1490458	1.401943	0.0528475958028013	low
TCGA-BR-8059	1.2027397260274	1	0.1013476	0.211813	0.956468	0.1795716	0.5341441	1.013693	0.0204866	0.05407593	1.096197	0.8624909	1.12145671800075	low
TCGA-CD-8528	1.02739726027397	0	2.78998	0.1366632	0.5819991	0.03432913	1.374072	0.2813081	0.08812062	0.1395606	0.2068052	0.2626478	7.31966650585159	high
TCGA-VQ-A91X	0.791780821917808	1	0.9795241	0.148585	1.287359	2.961024	0.053355	0.3976025	3.736506	0.3034705	0.1034291	0.6425098	0.183825167545608	low
TCGA-BR-6801	1.75890410958904	0	0.6151256	0.05671726	2.398725	0.07835905	0.4499134	0.2451688	2.852567	0.3475185	1.385252	0.7275934	0.936136737569226	low
TCGA-VQ-A91V	2.66849315068493	0	1.288924	0.3513662	1.044859	0.2537517	0.1892567	0.5966843	3.891192	1.300707	0.2791446	0.3038748	1.81771400370861	high
TCGA-CG-4460	1.83287671232877	1	0.277686797	1.19698383	0.83893372	0.478348996	0.463568042	0.537573158	1.536617249	0.5556189	0.76569975	1.427317059	1.20931570129947	low
TCGA-B7-A5TJ	0.917808219178082	0	3.077199	0.9646858	0.8499823	0.3316018	0.1740319	0.1881202	1.198228	0.4666446	0.410283	0.204915	4.82564518129958	high
TCGA-IN-A6RS	1.04931506849315	0	1.85863	0.8844112	7.769607	1.156538	0.2088901	0.1285042	1.147248	0.6906533	0.410947	1.43976	0.565285375967358	low
TCGA-IN-A6RR	0.561643835616438	1	1.835282	2.034779	0.5254874	2.19432	0.2405005	0.3032979	1.140108	1.576353	0.3503832	2.386793	1.48537440577025	high
TCGA-RD-A8MV	10.1917808219178	0	0.5362036	0.5403119	3.940781	1.598524	0.7760767	1.482907	2.2994	0	0.4905754	1.765288	0.0746965038748576	low
TCGA-BR-8484	2.0986301369863	1	3.744564	0.2647898	2.235846	0.8702236	0.8298122	0.9538279	1.468337	0.04506728	0.2724709	1.036862	0.586648168423752	low
TCGA-HU-A4GC	0.271232876712329	0	8.471021	0.3625421	2.176151	0.1309114	0.221905	1.119388	0.2980538	0.6941785	0.3826596	1.515444	1.37881582808394	high
TCGA-VQ-A91Q	1.73424657534247	1	0.2330977	0.8931378	0.7154014	0.2651431	0.3419187	1.729804	0.1884752	0.2487473	0.9731077	1.293217	0.582856415773137	low
TCGA-BR-4279	0.797260273972603	1	0.4947178	0.05169715	1.457608	0.1103816	3.346545	0	0.1400045	0.1583796	1.619373	0.6706449	17.9711128834053	high
TCGA-VQ-AA6J	1.75890410958904	0	1.813367	1.232851	3.409655	9.552955	0.6271598	0.5921312	1.311657	0	0.3513562	2.033708	0.0149679063620575	low
TCGA-CD-A486	0.284931506849315	0	2.158812	0.8556944	1.542171	5.911022	0.8380063	0.3602792	3.415852	0.1191595	0.6391985	2.365876	0.0333314020235001	low
TCGA-BR-8296	1.2986301369863	1	2.151112	0.5950256	3.058275	0.9217165	1.042432	1.102323	0.4092516	1.620376	0.840393	1.620039	2.35943767952461	high
TCGA-BR-7716	1.28219178082192	0	0.32500415	0.15674941	5.69710014	0.21656078	0.85197631	0.31458735	0.84900682	0	0.19569053	1.28784686	0.52762753122349	low
TCGA-HU-8608	1.75616438356164	0	4.69129	0.6736008	7.245744	1.332491	1.121451	0.8665893	0.8252436	0.114647	0.2548312	1.828577	0.282581564643408	low
TCGA-F1-A72C	0.947945205479452	0	0.6269114	0.4535388	4.162624	3.883003	0.9623547	0.1400349	0.9358159	0.1543848	1.544212	1.035071	0.441585974931906	low
TCGA-IN-7808	0.287671232876712	1	0.5168061	2.083063	5.276723	2.260172	0.3513341	3.430229	2.619166	1.890868	1.071745	7.356174	0.000621591051816582	low
TCGA-BR-6707	1.65753424657534	1	11.05552	1.45275	10.69727	0.5604187	0.3760047	0.8971043	1.003645	0	0.3014908	3.799095	0.0492496233189209	low
TCGA-HU-A4H2	1.07945205479452	0	0.08961696	0.03511806	1.222226	0.688076	0.288894	0.6288985	2.391225	0.2869009	0.2072551	1.518572	0.254410083095354	low
TCGA-BR-8361	1.62465753424658	0	0.4446044	0.5575247	4.523443	0.6827315	0.3822001	0.4877349	0.03594927	0	0.2868488	1.8751	0.324889135702825	low
TCGA-D7-6527	0.854794520547945	1	5.083287092	0.949818349	0.604415233	0.145804845	0.180869246	0.260681389	0.163318461	0	0.239551701	0.441143119	4.27041052944364	high
TCGA-BR-4257	0.805479452054795	1	0.267051928	0.313947726	0.991216561	0.348307787	2.244444312	0.064623143	0.161947153	0.106867954	0.489333016	0.369560577	9.77781447660079	high
TCGA-CG-4475	1.91506849315068	0	0.1794324	0.4687595	0.3097671	0.8007006	1.395572	0.289469	0.1813541	0.1436093	2.238706	0.8310719	4.16793586314195	high
TCGA-CD-5801	1.0986301369863	1	6.066424	0.08644511	11.3869	0.1628594	0.4571543	0.533817	0.7023231	0.1765557	0.274707	2.404812	0.123375976980636	low
TCGA-HU-8604	1.9013698630137	0	3.390496	0.3690635	6.698727	3.411616	0.983102	2.187884	2.198867	0.603021	0.355196	1.861884	0.0362758004107505	low
TCGA-BR-6456	0.843835616438356	0	0.1781061	0.5583535	1.537387	1.145421	1.198429	0.5459258	0.2160163	0.04751595	0.8111299	1.012718	1.46572456359878	high
TCGA-MX-A663	0.821917808219178	1	2.384364	0.5824563	0.5345842	0.4450268	0.3422498	0.1798396	0.7323589	0.7930736	2.61776	1.679101	2.52537942248076	high
TCGA-BR-8485	0.767123287671233	0	1.902753	0.3823739	0.8759627	0.2209161	0.4343851	0.519473	1.716025	4.061	0.7290693	1.04719	45.7552088662421	high
TCGA-IN-A7NU	0.975342465753425	0	0.9487018	1.487065	1.703325	0.9898906	0.4514612	0.7346358	0.5177855	1.822312	0.7831037	1.243202	5.55361590840363	high
TCGA-RD-A7BW	0.427397260273973	1	0.06253261	0.5881095	1.856818	0.7755837	1.526275	1.028982	0.2275283	1.501446	15.9658	2.51484	12.7521699605619	high
TCGA-RD-A8N6	0.745205479452055	1	4.035472	0.6400801	1.376758	0.9032334	0.276551	0.6045201	5.462531	3.191353	5.879969	1.845218	4.27156168348638	high
TCGA-D7-A4YX	1.26301369863014	0	0.08318539	0.1738546	6.567715	0.5022214	0.6257086	0.4831151	0.1008915	0.1331554	0.07103295	0.5513055	0.919044971098615	low
TCGA-BR-4191	1.52876712328767	1	1.16836318	0.44205699	1.02938054	6.97981836	2.12130433	0.58495637	0.75738929	0.90285845	1.12955571	1.52012801	0.457896241830699	low
TCGA-BR-8373	1.23287671232877	0	0.8464034	0.7048175	2.00916	1.202876	0.3085816	1.382527	0.8340813	1.947588	1.848292	0.3167285	5.27233469004283	high
TCGA-HU-A4GH	0.980821917808219	0	0.2902195	0.2449524	0.4316539	3.151258	0.1302254	0.3457448	0.7310627	0.2144106	0.1175565	0.3429857	0.731434307500227	low
TCGA-CG-4469	0.589041095890411	1	1.085763	0.1701906	2.27431	1.866796	1.544499	1.33122	0.4609044	0.2317318	0.4120648	1.381925	0.46750915232642	low
TCGA-VQ-A8PE	1.84931506849315	1	0.8540093	0.1622591	1.036504	1.207476	0.2900017	0.9268356	0.9259302	0.7456464	0.4198702	1.882731	0.383086240525934	low
TCGA-CD-8534	1.00547945205479	0	0.3421843	0.8045475	3.544424	0.3031476	0.2048583	3.179682	3.008885	0.3834157	2.483658	2.265226	0.0240626745205709	low
TCGA-IN-8462	1.56712328767123	0	1.485729	0.5515679	1.052968	0.1231566	0.3721147	0.264915	0.04742023	0.1251693	0.9014314	0.8480299	2.52163462933283	high
TCGA-CD-A487	0.778082191780822	0	0.7851299	0.5067468	0.5102781	0.7728463	0.5175406	0.4470385	0.7001808	0.2957089	2.057304	1.158242	1.57293655749838	high
TCGA-BR-8060	0.953424657534247	1	0.0369404	0.1737093	0.8673109	0.2399922	0.7598631	1.001179	0.739253	2.187837	0.7623091	1.602458	3.95165552503879	high
TCGA-HU-A4HD	2.78356164383562	0	3.59321	0.3044467	0.335309	2.041897	0.2265966	0.3384042	1.060061	0.1243606	0.2377228	1.522734	0.448353748347103	low
TCGA-BR-8369	1.16986301369863	0	0.2538144	0.5967712	1.00781	0.1374139	0.3019583	1.596916	0.3270791	0.507853	3.955414	0.8960249	1.52154998583763	high
TCGA-BR-4267	0.515068493150685	1	1.117641	0.4042783	0.8311535	0.7024065	0.9535109	0.6865389	0.5213585	0.2752331	0.2783568	0.9177924	1.6621245752452	high
TCGA-BR-8284	0.671232876712329	1	8.888653	1.787423	4.825637	1.05916	1.526055	0.8773571	0.195044	0.09360609	0.8364115	1.59868	2.07327245676176	high
TCGA-FP-8210	0.419178082191781	1	0.8925679	0.6995385	4.38565	0.4933696	0.8273639	2.259588	0.1040916	0.5495152	4.362957	3.397237	0.0959975409643821	low
TCGA-HU-A4H3	2.41643835616438	0	2.079845	0.1222538	1.04127	0.7165566	0.4350071	0.4529662	0.1261271	0	0.4773008	1.491964	0.721768411397226	low
TCGA-BR-4253	0.33972602739726	1	8.073166	0.7000349	11.14983	1.839613	2.12525	0.3990337	0.5624933	0.1649715	0.8262744	3.042607	0.215014334827045	low
TCGA-VQ-A8DV	1.1041095890411	1	7.945123	0.3867632	0.5111641	0.4080427	0.1098428	0.1433007	1.24194	0.2369779	0.2493243	1.360249	1.54628170577297	high
TCGA-VQ-A8PH	1.06575342465753	1	2.600122	0.6880923	1.282508	2.738935	0.0881213	0.3922262	4.976075	1.081047	0.4229093	1.075737	0.290001944616327	low
TCGA-R5-A7ZR	0.506849315068493	1	3.13363	0.2075444	4.693582	0.782012	0.1287277	0.5553733	1.579134	0.6358338	0.2261275	0.4188152	1.09018414257389	low
TCGA-BR-6564	2.17534246575342	1	0.2617064	1.066567	1.084326	0.2576119	0.6749205	0.9626098	0.2856699	0.6702643	2.93496	1.466391	2.25312103445956	high
TCGA-IN-A6RN	1.62739726027397	0	4.128916	0.1578529	0.2781676	2.53772	0.123672	1.072253	1.771038	2.740393	0.8742661	0.8418559	4.18009265145204	high
TCGA-CG-4305	1.32876712328767	0	0.4274243	0.3045348	1.395289	0.8873729	1.473305	0.9402838	0.2356374	0.5597845	1.3991	1.694368	1.25516614968704	low
