# Supplementary material for: Identification and Comprehensive Prognostic Analysis of a Novel Chemokine-Related lncRNA Signature and Immune Landscape in Gastric Cancer
Source: Front Cell Dev Biol. 2022 Jan 14;9:797341. doi: 10.3389/fcell.2021.797341 (PMC8795836; doi:10.3389/fcell.2021.797341)
Supplement: Supplementary file 17 [file Table14.XLS]

## Sheet: Sheet1
id	futime	fustat	AC091043.1	AC147067.2	USP30-AS1	MIR3142HG	LINC01094	AC008770.3	AC010719.1	BX293535.1	ACTA2-AS1	AC005332.4	riskScore	risk
TCGA-BR-4187	0.386301	1	1.08604	1.10151	2.82339	0.0628852	3.12346	0.278267	0.213077	0.971477	4.51872	0.938197	46.0479	high
TCGA-BR-4191	1.52877	1	1.16836	0.442057	1.02938	6.97982	2.1213	0.584956	0.757389	0.902858	1.12956	1.52013	0.457896	low
TCGA-BR-4253	0.339726	1	8.07317	0.700035	11.1498	1.83961	2.12525	0.399034	0.562493	0.164971	0.826274	3.04261	0.215014	low
TCGA-BR-4256	0.778082	1	0.0614684	1.12409	3.42405	0.258162	2.58228	0.555317	0.037276	0.0983929	2.56028	1.16195	5.81547	high
TCGA-BR-4257	0.805479	1	0.267052	0.313948	0.991217	0.348308	2.24444	0.0646231	0.161947	0.106868	0.489333	0.369561	9.77781	high
TCGA-BR-4267	0.515068	1	1.11764	0.404278	0.831153	0.702407	0.953511	0.686539	0.521358	0.275233	0.278357	0.917792	1.66212	high
TCGA-BR-4279	0.79726	1	0.494718	0.0516971	1.45761	0.110382	3.34654	0	0.140005	0.15838	1.61937	0.670645	17.9711	high
TCGA-BR-4280	0.550685	1	1.08456	0.0918927	6.74046	2.72957	0.589456	0.539084	1.58204	0.844569	0.458886	0.814591	0.401931	low
TCGA-CG-4301	0.252055	0	1.22898	0.234927	0.662379	1.16845	1.9648	0.754376	0.945242	0.239908	1.48031	0.866874	2.47663	high
TCGA-CG-4438	4.50685	0	0.897209	0	2.47826	0.639248	1.45598	1.03387	0.803181	0.547112	0.997194	0.820497	1.68246	high
TCGA-CG-4440	0.334247	1	0.414388	0.162386	0.739234	0.217549	1.06549	0.267404	0	0.497485	0.314534	0.22626	7.16363	high
TCGA-CG-4441	1.16712	1	0.740572	0.510764	0.98189	0.997252	0.995865	1.26163	0.161677	0.0474176	0.463748	0.655899	1.14893	low
TCGA-CG-4443	2.49863	0	3.41047	0.422039	0.0929643	2.27047	0.668192	0.260618	5.95967	0.0718311	0.223527	1.16596	0.139532	low
TCGA-CG-4465	0.750685	1	0.679942	0.38756	1.8141	1.98966	3.12179	0.35899	0.487304	0.346305	0.628994	0.607508	6.68589	high
TCGA-CG-4469	0.589041	1	1.08576	0.170191	2.27431	1.8668	1.5445	1.33122	0.460904	0.231732	0.412065	1.38193	0.467509	low
TCGA-CG-5719	0.0849315	0	1.88174	1.71487	1.35987	0.206768	0.644899	0.169435	0.291919	0.280197	1.42623	1.38421	3.62962	high
TCGA-CG-5720	0.0821918	1	3.00062	0.820361	3.90322	0.192333	0.390989	0.472818	0.486652	0.670203	0.372423	0.496635	3.49986	high
TCGA-CG-5722	0.0821918	0	2.72615	0.454593	4.28578	0.559538	0.4541	0.898306	0.246223	0.185692	0.553081	2.00506	0.316967	low
TCGA-CG-5726	2.4137	1	0.31304	0.122671	1.72936	0.415993	0.0961079	0.151504	0.0711884	0.125271	0.116947	0.999016	1.11432	low
TCGA-CG-5734	0.665753	1	1.64907	0.337157	7.32768	0.282307	0.429244	0.555204	0.217399	0.459073	0.0510202	1.24734	0.647641	low
TCGA-D7-5578	1.05479	0	3.4124	0.947896	3.0723	0.272122	0.503935	0.418104	0.681057	0.207427	0.325814	0.634351	2.39653	high
TCGA-EQ-8122	0.665753	1	2.28242	1.01107	0.548216	0.561677	0.342751	0.408233	0.767282	0.277982	1.836	0.504468	3.71983	high
TCGA-IN-8663	0.282192	1	0	0.956373	0.975709	0.0379321	0.443655	0.528415	0.116843	0.205611	0.406748	0.333745	3.672	high
TCGA-MX-A5UG	0.309589	1	0.314509	1.51688	1.83771	0.404847	0.646203	0.936705	0.146713	0.503437	4.06288	1.5305	2.34454	high
TCGA-R5-A805	0.769863	1	2.29094	1.23119	2.0792	1.90072	1.73828	0.506859	0.396938	0.261937	0.45646	0.754221	3.37813	high
