# Supplementary material for: Identification and Comprehensive Prognostic Analysis of a Novel Chemokine-Related lncRNA Signature and Immune Landscape in Gastric Cancer
Source: Front Cell Dev Biol. 2022 Jan 14;9:797341. doi: 10.3389/fcell.2021.797341 (PMC8795836; doi:10.3389/fcell.2021.797341)
Supplement: Supplementary file 18 [file Table9.XLS]

Mixture	B cells naive	B cells memory	Plasma cells	T cells CD8	T cells CD4 naive	T cells CD4 memory resting	T cells CD4 memory activated	T cells follicular helper	T cells regulatory (Tregs)	T cells gamma delta	NK cells resting	NK cells activated	Monocytes	Macrophages M0	Macrophages M1	Macrophages M2	Dendritic cells resting	Dendritic cells activated	Mast cells resting	Mast cells activated	Eosinophils	Neutrophils	P-value	Correlation	RMSE
TCGA-D7-A74A-01A-11R-A32D-31	0.0120075887554908	0.0158923456822993	0	0.322789990858161	0	0.119259531584317	0	0.0487453229853932	0.0869150254058453	0	0	0.0650466978472419	0.0230969962417025	0.0390627554880102	0.0682278975631052	0.03572302854514	0.0872651058688426	0.0373916545488137	0	0.0341255419626077	0.00445051666303015	0	0.085	0.113230075220106	1.06791346655291
TCGA-BR-7704-01A-11R-2055-13	0.0202698044774626	0.00415288220609011	0.00743528549695528	0.176143995036052	0	0.206750776172309	0.107075123891922	0.0453931030197302	0.0968720949712477	0	0	0.0335813624355749	0	0.0798222816298942	0.0979590979769198	0.0826907086882489	0.0234796678312709	0	0.0151791839286561	0	0	0.00319463223766632	0.152	0.074524853865878	1.07610508004467
TCGA-VQ-A91N-01A-11R-A414-31	0.163443616027653	0	0.154079763442736	0.0875046610192382	0	0.244777243564938	0.045749216197339	0.0292053963575779	0.0424986327296841	0	0	0.00903966730711045	0	0.0501189822217008	0.0418742780908498	0.0281699109104839	0.0478943899182296	0.0170326302858601	0.0316857827716839	0	0.00692582915491501	0	0	0.417496868838513	0.910484294256323
TCGA-CD-A4MH-01A-11R-A251-31	0.15163515828074	0	0.245614475096389	0.0816328698753906	0	0.113569531188276	0	0.0786284320734758	0.0290213772070321	0	0	0.0155490019298929	0	0	0.0821540863159469	0.0509599035035371	0.112439865719079	0	0.0307096985106768	0	0	0.00808560029956393	0.001	0.375747226644717	0.94051819402469
TCGA-EQ-8122-01A-11R-2343-13	0.0686265318803561	0	0	0.0313185668897398	0	0.0986419554776259	0.00847885590545774	0	0.0203649914641703	0	0.0170747132837829	0	0	0.377557096903508	0.0221676742719308	0.215496225861372	0	0.0778074076244247	0.0165415332747468	0	0	0.0459244471628847	0.087	0.108772537958242	1.07299479710834
TCGA-VQ-A91Y-01A-11R-A414-31	0.0540656838778065	0	0.00850189098379214	0.0999974268935473	0	0.3525605101063	0.00778002262569116	0	0.0925589902552583	0	0	0.0278894565540242	0.00629151425539403	0.0320147499458025	0.0879193069881323	0.140765737066673	0.0356635870715193	0.00705996470612261	0.0469311586699371	0	0	0	0.047	0.1565800331209	1.03328558605607
TCGA-CG-4438-01A-01R-1157-13	0.0414628162707221	0	0.00670731111235868	0.134025606729405	0	0.22376000829	0.239268549441254	0.016534150305713	0	0	0.0095700822899552	0	0.0056959357021839	0.0594051394726806	0.0808297008162944	0.130997662443726	0.0118046820623696	0	0.0399383550633374	0	0	0	0.032	0.188809975695546	1.00910718288984
TCGA-BR-4366-01A-01R-1157-13	0.00195494084891719	0.0127388303984142	0	0.0750990380597446	0	0.162435369843761	0.000866145639509806	0.0208837983409579	0.0388351728192943	0	0	0.0245297852662307	0	0.387533867002224	0.0822364964570673	0.180893495505179	0.005814437166655	0	0	0.00617862265204493	0	0	0.224	0.0484293530715804	1.10405431770684
TCGA-VQ-AA64-01A-11R-A414-31	0.154681456454618	0	0.0337599518191833	0.0847398049299671	0	0.263882915474622	0	0.0695618921575986	0.0357618839050084	0	0	0.0559743475360439	0.0023763305969304	0.0844733552889796	0.0932252910843683	0.0650765345166176	0	0.0101451605191536	0.0455274032797989	0	0	0.000813672437110038	0.021	0.220075504644296	1.00398168430526
TCGA-CG-5717-01A-11R-1602-13	0.0901177085213338	0	0	0.104532391539457	0	0.183523692220209	0.0511431090482772	0.0206805754635012	0.0876798976348726	0	0.0259073625040455	0	0.0172329003630834	0.0643622338450704	0.110693976420782	0.0633376510870754	0.0374659246183611	0.0206503251483796	0.114942022793313	0	0	0.00773022879223898	0.021	0.215046416314198	0.996361057489973
TCGA-BR-A4J8-01A-11R-A251-31	0.0437735923672172	0.0164121981047602	0	0.0582568521333029	0	0.29201492201741	0	0.00842167102955307	0.0202623509467802	0	0	0.100858777914831	0.000833311764497227	0.152355818100395	0.0935941418378127	0.0925329761347035	0.0102463013506171	0	0.11043708629812	0	0	0	0.069	0.126681334200731	1.03977578580709
TCGA-CG-5732-01A-11R-1602-13	0.0441140962041177	0.0816492501823225	0.0879533541606718	0.235368669925954	0	0.170277862417643	0	0.0266165346340079	0.102341572381498	0	0	0.00277436692661068	0.00955121388789125	0.0810414411876926	0.0305801417623507	0.0775835138097992	0.00155659887792878	0.00354523898336904	0	0.0348588284346501	0	0.0101873162234923	0.005	0.293158335322909	0.973335700262883
TCGA-CG-4477-01A-01R-1157-13	0.0183702861129158	0.0126228277643699	0.0167999669624865	0.101223345416912	0	0.257792082901162	0.156282527024892	0.0421440299311977	0	0	0.0264259432641534	0	0	0	0.0594701977081986	0.133420400086104	0.0280863529374409	0.055839854266196	0	0.00975061066038318	0.0327991974748772	0.0489723774887103	0.15	0.0758500660573799	1.05413460455813
TCGA-HU-A4G3-01A-11R-A24K-31	0.0416448910561752	0.019746986681037	0	0.0750625059185277	0	0.362184592729001	0	0	0.00086486393838167	0	0	0.101112366980366	0.0165480959549207	0.0522893992344301	0.00325536264194945	0.133812606716152	0	0.016363575269334	0.114508379364801	0.0287961910341107	0	0.0338101824808137	0.045	0.157856384842815	1.02843720318864
TCGA-IN-AB1X-01A-11R-A39E-31	0.131570692346901	0	0.0257766143538771	0.305277284118698	0	0.151713825056956	0.0768451070914462	0.0222281146873982	0.0533303285256553	0	0.0332017060270492	0	0.0156863339910429	0.0528153393555754	0.0174274894522814	0.0322498493213692	0	0.0571380424565304	0	0.0173985826651498	0	0.00734069055006969	0.02	0.223664356155872	1.01073895819638
TCGA-CD-5804-01A-12R-2055-13	0.216148289412574	0	0.0164506124295013	0.131103521036192	0	0.104065262751096	0.0185273659931912	0	0.0659364943797792	0	0	0	0.0180308596903843	0.264200829848998	0.0583993686516062	0.0809704488340867	0	0	0	0.0171298767542902	0	0.00903707021830133	0.004	0.330947795182497	0.951446491660938
TCGA-CG-5721-01A-11R-1602-13	0.0213108622974155	0.00207474238948335	0.00900681194501141	0.279293446958825	0	0.10201203216743	0.159217711590552	0.0458430215703306	0.00677716535820413	0	0.0209813029186075	0.0131141973211722	0	0.0742916754460252	0.113113151223177	0.0886840360146959	0.0379672764435009	0	0.026312566355568	0	0	0	0.017	0.234305815347685	0.99797213185169
TCGA-CD-A489-01A-11R-A24K-31	0.224728538961297	0	0	0.15313940826307	0	0.246038698192295	0	0.0222771300687919	0.0254726789320383	0	0	0.0499972472840275	0.00455536217144953	0.017329782311024	0.034829310414075	0.119575180778054	0.0342660928627539	0	0.0677905697611248	0	0	0	0.003	0.349290596115629	0.94298153910884
TCGA-RD-A8N4-01A-21R-A36D-31	0.122277045343059	0	0	0.169937706597643	0	0.310099736666872	0.0182325170596426	0	0.0435360883918309	0	0	0.0133857506726574	0.0112938579404388	0	0.102522783429682	0.141082075605235	0	0.000362943677399764	0.0672694946155394	0	0	0	0.025	0.207416818931828	1.01196979936252
TCGA-BR-6566-01A-11R-1802-13	0.01053886305924	0.0104522893670633	0.00412550868206853	0.120869308015508	0	0.230914301162843	0.0332931375056894	0.0175658957876299	0.0555929442860899	0	0	0.0747046338555797	0.000361695714948442	0.198403680511921	0.0685449186170077	0.136900290511159	0.0204108401184179	0	0.0117386812758902	0	0	0.00558301152894429	0.233	0.0465130700779166	1.08138397595283
TCGA-HU-8244-01A-11R-2343-13	0.0237270447208775	0	0	0.0608878237640866	0	0.294091846665795	0.0771591304675122	0	0.104217550822902	0.0140310706495727	0.00311749940507973	0	0	0.185240702015514	0.0363076500700653	0.158061859800059	0.0021689931664852	0	0	0.0319050050246593	0	0.00908382342739076	0.248	0.0431480699074106	1.0802335693142
TCGA-FP-A9TM-01A-11R-A39E-31	0.310907997139108	0.278057099964454	0.0333164773526485	0.024969481876362	0	0.180393250449618	0.0143485030143371	0.0491681958883125	0	0	0	0	0	0.044552173618825	0.0216820450933815	0.019653327126774	0	0.0079944647761982	0.0149569836999804	0	0	0	0	0.620719100198557	0.78366881817512
TCGA-MX-A5UG-01A-21R-A31P-31	0.0845434718084675	0.159169766500419	0.0150704778590848	0.0677644655073341	0	0.271866730330056	0.0196446225617004	0.0303055056816259	0.0750935381275835	0	0.0300059376693265	0	0.0187553206388367	0.0721370609284667	0.0244629005166998	0.0468399424370012	0.0267302189942432	0.0200983171742218	0.00469051262993176	0.0219103527016914	0.00239928116544927	0.00851157676786044	0.004	0.337609639881005	0.948171137111257
TCGA-BR-8590-01A-11R-2402-13	0.133635011657344	0	0.0703671234147894	0.0731872352766708	0	0.297437700795064	0.00493613665239569	0.016906550274858	0.0420364858066359	0	0	0.0127344038718485	0.00757748966716371	0.0411886745021305	0.0533328533844757	0.16819918404366	0.00790925315066933	0.0171417522458875	0.0529391511163608	0	0	0.000470994140046549	0.005	0.300779797513837	0.961843586141562
TCGA-HU-8610-01A-22R-2402-13	0.0453940208875273	0	0.0114306356291252	0.0155636772213529	0	0.129262154874332	0.0214100661509947	0.0519319512229231	0.0727233135963368	0	0.0334378541563017	0	0	0.34196621798087	0	0.035591906910541	0	0.0946132676301207	0	0.136988696154367	0.00135405827326602	0.00833217931194096	0.005	0.299478576968573	0.969800507208019
TCGA-VQ-AA69-01A-11R-A414-31	0.0258554724785908	0	0.0044608860507155	0.184965473702251	0	0.105671613469528	0.2342513553097	0.0340613639344467	0	0	0.083829328308247	0	0.00765214831024039	0.0551001826021379	0.0758272032728404	0.132530900108746	0.0152781871927588	0	0.00909857182261413	0	0.020841549985656	0.0105757634515277	0.16	0.069489717203905	1.06190096390373
TCGA-CG-5723-01A-11R-1602-13	0.000394042472162869	0.00708579715929939	0.0112812904747444	0.220843808162801	0	0.119919795320566	0.132286969958061	0.0424867852802337	0.00201563075728687	0	0.0178799879500344	0.0122870541453194	0.0204497623188623	0.00970243604914647	0.101774115661983	0.112254886692732	0.0181215197232031	0.0439570570818661	0	0.0985174020060614	0.00179860466530097	0.0269430541203358	0.0580000000000001	0.138486088183369	1.03669169150539
TCGA-RD-A8N2-01A-12R-A36D-31	0.101419467128409	0	0	0.171959856282473	0	0.236051378492466	0.0254508988257393	0.000561820275921768	0.0339441116100206	0	0	0.0150909072348479	0.0208809731791307	0	0.0265364071099877	0.21357866191754	0.0528220039788907	0.0300807096692908	0.071622804295283	0	0	0	0.019	0.224883403175611	0.992245725238504
TCGA-BR-7722-01A-31R-2203-13	0.0508464445432935	0	0.00298128542219969	0.0662678058151872	0	0.240995818346763	0	0	0.0947781649852451	0	0	0.0340033729551956	0	0.108302948952989	0.0321464601558119	0.178551553703503	0.0647985251204087	0	0.126327619999404	0	0	0	0.047	0.156616746647844	1.01837648171893
TCGA-D7-8576-01A-11R-2343-13	0.0378917715773795	0.0421654224071465	0	0.064089047280275	0	0.187657647989127	0.00180560677104827	0.000195844120009415	0.0311271395426733	0	0	0.0210939569843198	0.0291361165996327	0.18452764065311	0.0469593647424124	0.136875341411486	0.0358500725249146	0.0179892275400318	0.162635799856434	0	0	0	0.071	0.125519520813963	1.02796151349825
TCGA-BR-8058-01A-31R-2343-13	0.0657293365339748	0	0	0.174532588821697	0	0.252059261038418	0.0566479522746587	0.0213990696964524	0.0547930999236064	0	0	0.0190577360504886	0.00747891415633523	0.06410679969354	0.0904839359872606	0.107336817762271	0.0181885399758361	0	0.0472350274426006	0	0	0.0209509206428613	0.0600000000000001	0.137287530344157	1.0387093224983
TCGA-VQ-A91E-01A-31R-A414-31	0.0736453843097406	0.0105614969630191	0.0972758630295883	0.187956063167037	0	0.323274998486976	0.0765125253332904	0.0405856156322469	0	0	0	0.014981242670191	0.00645420164675491	0.0466125107583968	0.0426206761070567	0.0531432547237436	0	0.00723402804486758	0.00636911057074919	0	0	0.0127730285563411	0.00900000000000001	0.266616680742365	0.989917529976142
TCGA-HU-8249-01A-11R-A36D-31	0.100044337291073	0	0.00426793828094756	0.114277381437416	0	0.102821300883936	0.1463595541238	0.00704316063824989	0.0328209525310789	0	0	0.0461489506443355	0	0.158829339862434	0.0510320612418367	0.0411452036991452	0	0	0	0.188429442010801	0	0.00678037735494595	0.027	0.201229700261246	1.01208504322809
TCGA-CG-5725-01A-11R-1602-13	0.107096550739936	0	0.010582658878065	0.211416430925961	0	0.0929934620733519	0	0.0530414612629001	0.015439378644559	0	0	0	0	0.221775602644427	0.0655902387654678	0.166271502947712	0	0	0	0.0515213599687262	0	0.00427135314889316	0.041	0.166315395758672	1.02478440571591
TCGA-HU-A4H4-01A-21R-A251-31	0.00288439649658377	0.0496425734894924	0.010823404358095	0.165486632688437	0	0.0816278217421321	0.124613374701596	0.0630980360784191	0.0688281327944723	0	0	0	0	0.138461353185324	0.145044232199449	0.0423428508012365	0	0.0542077866186099	0.0373514001299892	0	0	0.0155880047161636	0.01	0.258314093865796	0.985207333013477
TCGA-VQ-A8PJ-01A-11R-A414-31	0.127648199080169	0	0.058472229274693	0.0406984124775768	0	0.33013675697705	0.00189547765887932	0	0.0153459055276308	0	0.00663592395852099	0	0	0.247870995483776	0.0942768450857682	0.0594895836245945	0	0.0170473087504947	0	0.000482362100846472	0	0	0.047	0.156983075177124	1.033770226071
TCGA-BR-6565-01A-11R-1802-13	0.0802697391670796	0	0.0038148453518845	0.205541952410548	0	0.131332597976001	0.0550435650243834	0.0499716927937287	0.0317430835357505	0	0	0.0399369011607863	0.0188951989714633	0.17602480822423	0.0683529213909618	0.0859626316450508	0.0151124581636251	0	0.0379976041845072	0	0	0	0.0659999999999999	0.130256000951229	1.03764587975182
TCGA-VQ-A923-01A-11R-A414-31	0.0784227049919153	0	0	0.222689864180301	0	0.195586255732655	0.0858727322483379	0.0723804696542666	0.0650919180280266	0	0.026697605233408	0	0.00131551145077612	0.088071515538066	0.0924283850567663	0.0320355587077648	0.0212057609903679	0	0.0182017181873484	0	0	0	0.04	0.16749719049408	1.03722571948474
TCGA-D7-A4YU-01A-21R-A251-31	0.0455947587209178	0.0270793756732878	0.00990142983338386	0.108522377121154	0	0.212941576826295	0.0933380885042412	0.0460432898108422	0.0674684652248972	0	0.0382751205862161	0	0	0.085137709928184	0.139749376856174	0.0927480382108653	0	0.00474469376709832	0.0281470803611588	0	0	0.000308618575284188	0.0620000000000001	0.134297503415605	1.04182145948264
TCGA-BR-8679-01A-11R-2402-13	0.00218570055919332	0.00989188112477244	0	0.0779053498100973	0	0.217754558524822	0	0.0370926664747503	0.0292921798589878	0	0	0.0737138857826957	0.0484826982663927	0.158693112768187	0.064540573240027	0.209145765256861	0.00658523360304993	0	0.0530579024387448	0	0.0116584922914186	0	0.222	0.0498282269980426	1.06877395198736
TCGA-CD-8535-01A-11R-2343-13	0.0331961324252483	0	0.00386624370148971	0.0866094557013014	0	0	0.0220701357026845	0.0433800824385842	0.0567106490632165	0	0	0.0195065289991257	0	0.542759544086527	0.0749614226622661	0.0765798620787174	0	0	0.0403599431408391	0	0	0	0.025	0.207086803152882	1.0435183682311
TCGA-BR-6852-01A-11R-1884-13	0.0485949644991443	0	0.00860017096802326	0.287174661030781	0	0.0810974088816003	0.106024914992954	0.051726748310698	0.0393553286215234	0	0.0288090592794083	0.0227552250945548	0	0.115607225920197	0.0515140588397164	0.114856305734478	0.00816339335418157	0.00559884079232333	0.0301216936804174	0	0	0	0.092	0.106548418611887	1.0540806240496
TCGA-BR-6458-01A-11R-1802-13	0.0578153426001101	0	0.0015370307337656	0.210586568251537	0	0.206730893696832	0.0168143111913316	0.0412245663599982	0.0740129179628893	0	0	0.00561855116588279	0.0211266628740364	0.110449798720065	0.125723509687606	0.071719332200463	0.0511186549337827	0	0.00461949990482549	0	0.00090235971687487	0	0.029	0.196462088284987	1.01922126718453
TCGA-ZA-A8F6-01A-23R-A36D-31	0.0173927939116576	0.0196987017135704	0	0.0527612802281997	0	0.064510186852445	0.0206573196684073	0.00242098842076524	0.0499977473052788	0	0.0207913458713893	0	0	0.525508877344788	0.00252790795397254	0.135817273869444	0.00410476504222005	0	0.0838108118178619	0	0	0	0.003	0.349309879840373	0.962248777339146
TCGA-BR-7196-01A-11R-2055-13	0.18095675945113	0	0.122783410709766	0.189380837818325	0	0.0946796913393322	0.0516929613212445	0.0171512387664234	0.0161485862203075	0	0.0403604140365856	0	0.0223800731808719	0.0190449459166486	0.1126276541689	0.0755220258965164	0.00622899076783038	0	0.0510424104061185	0	0	0	0.002	0.371327733378616	0.933736691031695
TCGA-IN-A6RI-01A-11R-A32D-31	0.0852808690636512	0	0	0.0342316621506049	0	0.272494809132652	0	0	0.0377998964842345	0	0.0207232521881951	0	0	0.176109810789252	0	0.169060205210564	0	0.0493596657080599	0	0.129747317981606	0	0.0251925112911811	0.049	0.151428051898215	1.02778443945258
TCGA-HU-A4GQ-01A-11R-A36D-31	0.0290114163519529	0	0.00280722584115121	0.106422377158224	0	0.0946314929925581	0.169876038889448	0.0528589233577014	0.00581970001936912	0	0.00643019317538717	0.0168165717572961	0.0117808306288236	0	0.20128880533801	0.169889963710702	0.00213928658449441	0.0504489164047233	0.0797782577901579	0	0	0	0.012	0.249663745134177	0.992664414616236
TCGA-B7-5818-01A-11R-1602-13	0.0131100432203583	0	0	0.180627119626167	0	0.0810924734720099	0.130140689090236	0.0259393122707909	0.0516010280809226	0	0.043563272195944	0	0.00456751519302209	0.209115010164533	0.0962333680101371	0.13331201397181	0.0117573374134039	0	0.00814186977991925	0	0	0.0107989475107463	0.00800000000000001	0.271573196102815	0.977530893240734
TCGA-BR-8588-01A-11R-2402-13	0.108078823243751	0	0	0.201279006738072	0	0.129028823895129	0.0699708893612007	0.0472347347037106	0.0322357050457337	0	0	0.0400107124197525	0.00417887433776739	0.0881176788316634	0.0571360090530755	0.0973421726043195	0.0172094198053974	0	0.0722841135813357	0	0.000944734281407798	0.0349483020976836	0.024	0.210956613387404	0.999494193041572
TCGA-VQ-A8DU-01A-11R-A36D-31	0.0793511878247369	0	0	0.0794075772747509	0	0.383289016721771	0	0.024588209655416	0.0516476390891967	0	0	0.0806609628777101	0.00358141934514814	0.0966563333598768	0.0550073920183832	0.0576059642590924	0.00316714932910605	0	0.0808564999572696	0	0	0.00418064828754215	0.086	0.112996957451304	1.05786059434495
TCGA-HU-A4G9-01A-11R-A24K-31	0	0.0749030786259071	0	0.0129863875711393	0	0.27497189207222	0.0228727526518864	0.0327818793470424	0.0119407280382953	0	0	0.0514231918818555	0	0.180724452584226	0.09862207646834	0.0897130449575885	0	0.0426343667013394	0.0588256546646777	0	0	0.0476004944354821	0.375	0.0217512802177208	1.07801602878938
TCGA-CD-A4MG-01A-11R-A251-31	0.151848065072505	0	0.0287456810912114	0.0399483257529644	0	0.253724947069447	0	0.0363860999941848	0.00815732593737805	0	0	0.0225558484767177	0.00214517686062759	0.140205512956125	0.0729459771614148	0.174102391989462	0.0419802145341658	0	0.00963991484765498	0	0	0.0176145182561412	0.00700000000000001	0.277342801120109	0.971177154749872
TCGA-HU-8602-01A-11R-2402-13	0.0242882809528004	0	0.0184079780019775	0.0394249211085029	0	0.181119665456765	0.0954009988619207	0.00496456640150957	0	0	0.0255892747723767	0	0	0.314560226033131	0.124279906301793	0.078645542402746	0	0	0	0.0685095038097793	0.000703736601299799	0.0241053992953976	0.023	0.21165224260557	1.0106575081582
TCGA-VQ-A91S-01A-11R-A414-31	0.0280462207982918	0	0	0.273816749649067	0	0.171089745332541	0.158635383244578	0.0137146199277081	0.000848531358660962	0	0.0402339189870905	0	0	0.0644114612822891	0.128348251274044	0.0760509804979262	0.0113753218532915	0	0.00839861352425669	0	0	0.0250302022702544	0.147	0.0765667309864726	1.07774180401798
TCGA-HU-A4GY-01A-21R-A24K-31	0.0888886438128532	0.142359993058292	0	0.103237084562151	0	0.244801106146593	0.0289285363068354	0.0240418404687455	0.0594247438628142	0	0	0	0.000336754027482251	0.0865901888762484	0.0516017820913901	0.133606115299536	0.0109016695307316	0.00563862000265631	0.0196429219536725	0	0	0	0	0.473454709405925	0.880481109730363
TCGA-BR-8365-01A-21R-2343-13	0.0894938133941844	0	0	0.16890009069879	0	0.339405956282635	0.0145304120018674	0.0172032870353668	0.0474410324772995	0	0	0.0141084508132161	0.0144501437008821	0	0.0639393662702171	0.144658214154473	0.0170670251234543	0.00953387322728931	0.0592683348203251	0	0	0	0.0649999999999999	0.131256788302046	1.04784055317437
TCGA-D7-5578-01A-01R-1602-13	0.0458487525301647	0.015542302082603	0.055114482127313	0.134075400903392	0	0.176837289476729	0.0623441397027254	0.0347567841117359	0.048244400515283	0	0.0165970914982483	0	0.0205341710469419	0.138785753983967	0.078525590280091	0.0844262297338357	0.0506592573442484	0	0.0283867820113597	0	0	0.00932157265136187	0.036	0.175162397035629	1.01189911598464
TCGA-D7-8570-01A-11R-2343-13	0.116886290945276	0	0.0629604420268475	0.0842166259926243	0	0.17253855903694	0.0540736608696766	0.0481907149481876	0.0428357257711524	0	0	0.0312164093246165	0.00287388764318315	0.137253673635847	0.051337807117664	0.105463960933355	0.0694545147069905	0	0.019828951862432	0	0	0.0008687751852072	0.004	0.314026933901579	0.953777242529986
TCGA-BR-6453-01A-11R-1802-13	0.32305477261693	0.00429262859179153	0.0433825100907403	0.154536650915894	0	0.0784918961073929	0.016247065209836	0.0254799614589181	0.0682074677345903	0	0	0.0420181932374595	0.000482237631408041	0.0712064325949763	0.00281241158975334	0.0750637308187392	0.0231424240088579	0.0244223067038763	0.0471593106888373	0	0	0	0	0.569520213603014	0.824337957580188
TCGA-HU-A4GP-01A-11R-A251-31	0.133641571446238	0	0	0.123921360610617	0	0.288009190274721	0.0122610779676901	0.0212729960732746	0.0200122993580646	0	0	0.0243043755856972	0.0139264562162049	0.100297869877619	0.0286214704730722	0.0912642318392611	0.0701224655652583	0.0217261206605831	0.0505341187116273	8.43953400713079e-05	0	0	0.069	0.126721959824464	1.03589047728315
TCGA-HU-A4H8-01A-11R-A251-31	0	0.0152875007808276	0.0030865802256274	0.10236073697306	0	0.272737025978325	0.0921477194159694	0.0902236268701973	0.0188398535267269	0	0.0104579803589389	0.00118623307120458	0	0.138617572317473	0.0863120493955131	0.0961709048480852	0.00505417803179146	0.0336225312789902	0.0338955069272691	0	0	0	0.169	0.0668067853272222	1.07029810597937
TCGA-VQ-A8E3-01A-11R-A39E-31	0.0626259679980696	0	0.00749667064597547	0.193817600649876	0	0.067829704896316	0.164990992687794	0.0314230980668034	0.0125030364686124	0.0972497062392414	0	0.064660787843418	0	0.0269767089006146	0.00468452349333772	0.0730799676729929	0.00421725061161757	0.117648458691635	0.0707955251336962	0	0	0	0.049	0.148961921921056	1.03550155964449
TCGA-KB-A93H-01A-11R-A39E-31	0.00210211828773101	0	0	0.0563519467143918	0	0.37011611549191	0.0717717907739461	0.0207872492127705	0	0	0	0.0285643935026484	0	0.141611119511516	0.139738319887652	0.0767744739828838	0	0.0515737039554355	0.040225520520377	0	0	0.000383248158737898	0.312	0.0306169800224034	1.09513270356756
TCGA-CG-4476-01A-01R-1157-13	0.126901224593286	0	0.0152477065888554	0.0615367043584861	0	0.253198624081794	0.036567364816603	0.00124469660729443	0.0128270260918261	0.0036541907688029	0	0	0	0.0485870197393409	0.0281754728580609	0.199084340858373	0.0567647216018684	0.000443080224610435	0.121253022424173	0	0.0165462846754289	0.0179685197111963	0.005	0.295422364852848	0.958869188341047
TCGA-BR-8297-01A-12R-2343-13	0.173296269748939	0	0	0.131230833846396	0	0.244235587138551	0.0207260983745116	0.0266998987451865	0.0509362440684477	0	0	0.0565240426986019	0.0126487979301432	0.0382533866352025	0.0942223033907833	0.0561209384500524	0.0031454486452578	0	0.0919601503279268	0	0	0	0.014	0.243246281838522	0.993903295096365
TCGA-HU-A4GF-01A-11R-A24K-31	0.0967915956275308	0	0.00608805307287757	0.0028238204227689	0	0.235786261622897	0.0468071589436852	0.0339567550828522	0.0316731799359195	0.00191783345113731	0.0488293868185284	0	0.00873163591762815	0.269766810978852	0.0652043085006783	0.0486532854030645	0	0.0257608488358937	0	0.0570257448670292	0	0.0201833205186572	0.051	0.147289889346537	1.0298177336155
TCGA-HU-A4GT-01A-21R-A251-31	0.0954875926658604	0	0.00826819554371163	0.0276850090724201	0	0.352769039765581	0.00205713842688368	0.00698978747015359	0.0291346191774723	0	0	0.0246243078372195	0.00650481203553254	0.226549905759779	0.0583239998420226	0.0914545801080112	0.00989858203064022	0.00810170544227686	0	0.052150724822435	0	0	0.0620000000000001	0.134531524228769	1.03923247092727
TCGA-VQ-A8PX-01A-12R-A414-31	0.194846474352133	0	0.144539333945923	0.185030092336516	0	0.259740807207222	0.00186515204676253	0.004416139951309	0.0590837254729355	0	0	0.0213984969501167	0.0163014029348831	0.0142989666047872	0.013915724719667	0.00235767943027923	0	0.0414066673935534	0	0.0192715129672835	0	0.0215278236866278	0.001	0.410336779170224	0.921132348222882
TCGA-IN-A7NR-01A-11R-A354-31	0.180163716252111	0	0.0656966333562549	0.125167591522663	0	0.261275348992836	0	0.0181637282588908	0.0681170597141329	0	0	0.0604948544628072	0.0147480708594466	0.000261456918184364	0.0341637887903762	0.0634524800327307	0.00729511440585754	0.0364928180051265	0.0645073384285817	0	0	0	0.004	0.32753821022617	0.956335720819644
TCGA-HU-A4G8-01A-11R-A251-31	0.0658709946557541	0.0773828976978563	0	0.0768643629186869	0	0.232146039886193	0.107220662788073	0.106522752767004	0	0	0	0	0	0.119227223619894	0.097434440874745	0.09120367307406	0	0.00974652428658985	0.0163804274311435	0	0	0	0.01	0.256956895100977	0.982802543111428
TCGA-CG-5724-01A-11R-1602-13	0.00318362803105252	0.0282368906129589	0	0.10850740601826	0	0.122918765138014	0.0623812955724587	0.00655662690760744	0.0588284506952215	0	0.0114829484242068	0	0.0159197326093129	0.127479285258497	0.0973480822724846	0.205957381796297	0.00124314926934736	0.0133471200999916	0	0.105534639279348	0	0.0310745980149412	0.035	0.175989283673016	1.01574640373346
TCGA-BR-4201-01A-01R-1131-13	0.0418067980228169	0	0.00803137463948963	0.0301001808019221	0	0.232288809935562	0.078916459887556	0	0	0	0.0541752791205047	0	0	0.0844197656879253	0.054937777126404	0.196841186348019	0.00725938635566532	0	0	0.0843823319916459	0.0554722817263939	0.0713683683560954	0.099	0.0993910186547592	1.03902329833463
TCGA-VQ-A91K-01A-11R-A414-31	0.0258694478364351	0	0	0.0945626204952087	0	0.285909326646266	0.018023571053947	0.0498863927566583	0.0520420556151714	0	0	0.0567474824996111	0.00539467685286228	0.109937854033528	0.0528383713314973	0.165156531659738	0	0.0168723826156429	0.0557438088395032	0	0	0.0110154777639314	0.079	0.117853134828405	1.04569163701564
TCGA-IN-A6RL-01A-11R-A32D-31	0.149458994114058	0	0.0643867022988023	0.0741168120281241	0	0.259331094409869	0.0223969234547122	0	0.0610615382249692	0	0.00342371895517431	0	0.0219622853549485	0.00457452310266087	0.116834324745099	0.152842899065228	0.0146364782194594	0.00735972380155114	0.0430169486840033	0	0	0.0045970335413406	0.004	0.328579005033491	0.950353013322001
TCGA-MX-A5UJ-01A-11R-A31P-31	0.136341265751076	0	0.00509931424532248	0.114646250379652	0	0.335200203143122	0.00498937693805431	0.0547079110256507	0.00879178863162701	0	0	0.00767337994349406	0.00367968748012337	0.0384345559165553	0.0891079743700121	0.101253499874216	0	0.00932861604943279	0.0379193869953579	0.0372771999006761	0	0.0155495893556284	0.03	0.191249123609903	1.01730719358967
TCGA-BR-8286-01A-12R-2343-13	0.0143221772847713	0	0	0.150204768180333	0	0.157763512556684	0.0405224865156894	0.00477538841391412	0.105498647775747	0	0	0.0162927702949681	0	0.121686519360402	0.0480408323320451	0.19222636508954	0.0486771014730922	0.0130024737924064	0.0518443677990076	0.0351425891314003	0	0	0.025	0.208531909919807	1.00103344699256
TCGA-R5-A7ZF-01A-11R-A354-31	0.0035647515040289	0.00145978441484597	0.0118427076371999	0.023486167650654	0	0.298410364083328	0.211822488951105	0	0	0	0.0597563545988742	0.00222084978932829	0	0.189470133503662	0.147056132989042	0	0.0062919983010894	0	0	0.032912731154567	0.0117055354222764	0	0.209	0.0538516179386008	1.08036241429229
TCGA-D7-6815-01A-11R-1884-13	0.0546522192401904	0	0.0163238337368015	0.0480280730180736	0	0.187770760679899	0.0443441513613524	0.0106339499472941	0.0933208995335421	0	0.0488941416464323	0	0	0.324112921754774	0.0431583468192494	0.112506117629934	0	0.00365452243426555	0	0.00699144173025806	0	0.00560862046793381	0.087	0.109662824298124	1.05479045667665
TCGA-CG-5719-01A-11R-1602-13	0.0337420612470022	0	0.0844435826067718	0.0369455587630425	0	0.214382080129097	0	0	0.0674958406326047	0	0	0.0348548210134012	0.00710481133600114	0.337323491235416	0.0227043103069577	0.114941683013527	0.00213651587409156	0	0	0.0305975762203817	0	0.0133276676217045	0.024	0.210513825996143	1.01144222119027
TCGA-RD-A8NB-01A-12R-A39E-31	0.13670788178474	0	0	0.0540131723238087	0	0.233539697514699	0.0458451071105601	0.0635291391232058	0.0546960840526343	0	0	0.0713663543137094	0	0.0367343361332414	0.136004212361544	0.0630801085927147	0.0236325057514366	0.00583279568054079	0.0595797744955077	0	0	0.0154388307616577	0.00900000000000001	0.264598963010244	0.983030057222466
TCGA-BR-A4IV-01A-31R-A251-31	0.0839380552521052	0	0.0247072544524663	0.0716962188764446	0	0.283622687006589	0.0185403401854662	0	0.0579498239959722	0	0	0.0186780687452461	0.00742530731392368	0.0371934193248177	0.0301610110577085	0.214608307727391	0.0265243407963762	0.000843283820478027	0.103676016152159	0.00903135353155756	0	0.0114045117612988	0.037	0.172345756531759	1.01129706458496
TCGA-FP-8099-01A-11R-2343-13	0.141018293219622	0	0.00334746581951528	0.0352327210968645	0	0.213611056514003	0	0.0334628599924629	0.0521127097573117	0	0	0	0.00495369050961944	0.332192714779974	0.0859758801329281	0.0970515889884535	0	0	0	0.00104101918924465	0	0	0.041	0.166039565732222	1.03382066631719
TCGA-VQ-A94T-01A-11R-A414-31	0.0613198981294526	0	0.0231413557658809	0.0179400097725133	0	0.300614606094381	0.0165981356590548	0.0180874154473228	0.0417519192390134	0	0.128066087403246	0.0431602957561864	0	0.173164870340117	0.00302326781909433	0.109155689518008	0	0.0106156117184099	0	0.0301373503557114	0	0.0232234869816091	0.202	0.0570396867981677	1.07583749006963
TCGA-CD-8533-01A-11R-2343-13	0.22217100105047	0	0.073823897605303	0.0575501492877415	0	0.140230555122089	0.0694929979763997	0.0124929151531881	0.0423305790473609	0	0.00475804901713412	0	0	0.0467119612048146	0.0441495348529203	0.134684642663562	0.0978216986887655	0	0.0491407637572116	0	0.00464125457303988	0	0.003	0.363149715619696	0.932794900706268
TCGA-CD-8530-01A-11R-2343-13	0.0716421059860775	0	0	0.102657957831371	0	0.247534928592449	0	0.00867366170200004	0.076069989109252	0	0	0.00727514204028418	0.00874097677701503	0.0437657128961493	0.0223107963377778	0.157185058107229	0.112095170192234	0.0195848474859295	0.0249646846493196	0.0974989682929127	0	0	0.024	0.210601708226016	0.998197208087673
TCGA-VQ-AA68-01A-11R-A414-31	0.219188760988955	0	0.0294193523594703	0.14517934010182	0	0.150205496983305	0.0545948654093736	0.0162564824897722	0.092058243812462	0	0.00328684302504089	0	0	0.0857574755579172	0.0444066549807115	0.0691686865514871	0.00704727771512617	0.0170586742775778	0.0663718457469806	0	0	0	0.018	0.229003006247378	0.996525964821329
TCGA-BR-8677-01A-11R-2402-13	0.0145259208315436	0	0	0.322122533215497	0	0.0967616523739123	0.0422360594666105	0.0409758717301596	0.0948198116465255	0	0	0.0468634243729961	0.0089902484350116	0.00781378553436551	0.189792829148042	0.0831557725256933	0.00417043594086366	0	0.0477716547787789	0	0	0	0.013	0.248522090921739	1.01370898486527
TCGA-HU-A4HB-01A-12R-A251-31	0.220494773288808	0.0947330641481374	0.0633696458473206	0.0663388245279241	0	0.243668696672994	0.00237687743763896	0.0528991831610057	0.0609074520051859	0	0	0.010148308572393	0	0.112679286273764	0.0205868171933007	0.0211701557906595	0	0.00289423232850642	0.0277326827523619	0	0	0	0	0.501823012533716	0.864336586786563
TCGA-BR-7707-01A-11R-2055-13	0.0360840209096478	0	0.0479295882644711	0.0916986397113841	0	0.165010354679917	0.122101625079143	0.0363910036691748	0.0363282780177238	0.011830543165227	0.0460240107070921	0	0	0.0824144920848012	0.0894364244241388	0.0880059322336804	0	0.034263281131112	0	0.0871697066001416	0	0.0253120993223451	0.029	0.19369781575412	1.00602110414828
TCGA-VQ-A8P8-01A-11R-A39E-31	0.151895627114067	0.156140923799779	0.0542899927470037	0.103217107880597	0	0.246880249259154	0.00358015289267922	0.013386849174594	0.0779374378746838	0	0	0	0	0.0532802578941044	0.0147811265540194	0	0.0306580794454379	0.0192076401567095	0.0531537826148248	0.0215907725923461	0	0	0	0.442778587615281	0.897961071307641
TCGA-BR-8384-01A-21R-2402-13	0.0936874484005345	0	0	0.213232865726913	0	0.25552396370409	0.0239257721316433	0	0.0368265556842157	0	0	0	0.0135086829169091	0	0.0445821584563517	0.166017471389843	0.0595039623017919	0.0165715598903908	0.0766195593973172	0	0	0	0.024	0.211149890913856	1.00239228234144
TCGA-RD-A8N1-01A-12R-A36D-31	0.118823442976166	0.0050384187515188	0.0482019275762916	0.116652771516471	0	0.23927206359318	0.0375688219681611	0.0283099031082817	0.10583320035545	0	0	0.00976165346555315	0	0.126392477212407	0.0540253517693398	0.0772636813939379	0.0174232375805074	0.00527334354097205	0.0101597051917623	0	0	0	0.005	0.293136884579228	0.969158176673771
TCGA-VQ-A8DT-01A-11R-A36D-31	0	0.0165699793991144	0.0213875846508651	0.143455738502718	0	0.38166331851078	0.105082290828127	0.00937639679585943	0.0219596680282846	0	0	0.0371347512428166	0	0.0506612032403967	0.038789208767137	0.063104467360442	0.00129659413905589	0.0216565283381019	0.0671604308667204	0	0	0.0207018393295815	0.171	0.0660369625872829	1.07997626751209
TCGA-BR-8487-01A-11R-2402-13	0.00247105404165009	0.031075531009383	0	0.0815580166911389	0	0.218954665062979	0.0842718340367415	0.021513864897838	0.0471373997535241	0.0144408880627512	0	0.00190353891421093	0	0.177134419345534	0.11976570607945	0.170137501484252	0.00312205915387822	0	0.0265135214666687	0	0	0	0.207	0.0564062761198754	1.07050931651041
TCGA-CD-8526-01A-11R-2343-13	0.131641647570618	0	0.0259709003208915	0.0828747350963452	0	0.19486355204689	0.0608151388126565	0.0836931172452398	0.0786339108565126	0	0	0.0125318249968275	0	0.164227068255118	0.0396317084938035	0.0880107681685144	0.00068777392575262	0.0302030762272833	0.00621477798354612	0	0	0	0.034	0.180637544434383	1.01750192127129
TCGA-HU-A4H6-01A-11R-A251-31	0.186493801669816	0.021717516354713	0.0604523292172311	0.0445638368361058	0	0.162797286677468	0.0403040426542929	0.0562317551139671	0.0360548312404429	0	0	0.0434783920535119	0	0.0875421057497186	0.0721051473100482	0.0275897370179928	0.00325005389987879	0.00674357687003014	0.0881627176297539	0	0	0.062512869705028	0.001	0.383411878768081	0.924044931958501
TCGA-BR-7957-01A-11R-2203-13	0.095355040806497	0	0	0.0541361067616716	0	0.211451222355893	0.0137907722080062	0.0634317485289182	0.0329648994187029	0	0	0.0107190973165604	0	0.14335240212595	0.0597420524341609	0.124912333573788	0.0124584473395984	0	0.161213896656111	0	0	0.0164719804741422	0.055	0.14220445088398	1.02285527978124
TCGA-BR-6452-01A-12R-1802-13	0.0567144702068277	0	0.00385179877376171	0.130432433315421	0	0.21181844705519	0.114485699932652	0.0208771384274262	0.0573452234084265	0	0.0333993228317856	0	0	0.166068287311783	0.0507953694709083	0.120748240722229	0.0145442634916758	0.00253886606677732	0	0.016380438985136	0	0	0.097	0.102465821893594	1.04948407771565
TCGA-BR-8592-01A-11R-2402-13	0.144054666842254	0.0277536056092955	0.0339480204180529	0.105345102371433	0	0.315479979978071	0.0404091506286198	0	0.0389087925662087	0	0	0.00951605945193961	0.0164824532770724	0	0.0286552171612425	0.172785575442883	0.0156901797813884	0	0.0509001569123843	0	7.10395591533106e-05	0	0.005	0.294406262392755	0.966594920433526
TCGA-D7-8573-01A-11R-2343-13	0.170476254818227	0	0.00487484643083727	0.0726397841066647	0	0.302639847977507	0.0319261678818731	0.0304110197460912	0	0	0	0	0.0159300465563477	0.183901376045984	0.1089695196794	0	0.00252171823068779	0	0	0.0757094185263808	0	0	0.016	0.239199688582794	0.99496000681019
TCGA-D7-A6F0-01A-11R-A31P-31	0.0379845664359285	0	0.0111846149756397	0.113982298042028	0	0.20220638136882	0.0379056210787046	0.0335922102304306	0.0762701053152079	0	0	0.0498907039913215	0	0.16105905237798	0.0713832447452317	0.196691497325082	0.0053342482372292	0	0	0.00251545587639531	0	0	0.152	0.0745457067166673	1.06548510270947
TCGA-ZQ-A9CR-01A-11R-A39E-31	0.043487043154353	0	0.043702245595479	0.12187224236991	0	0.215037197630644	0.157340533161157	0	0.00946599085638346	0	0.0284905820357028	0	0.00147108584867263	0.0869298820578267	0.0971318227190428	0.0862623129766804	0	0.0102116335548294	0	0.0823719707234628	0	0.0162254573158563	0.0629999999999999	0.132888863657414	1.03272178893675
TCGA-HF-7131-01A-11R-2055-13	0.179730253702879	0	0.0670431074883371	0.0665622781498744	0	0.320232527842621	0.0172511859266237	0	0.0686354688145947	0	0.0290084142239027	0	0.0121792791776688	0.0733450787941201	0.0264056622310661	0.0533172147194875	0.00106276978775024	0.0174369520190661	0.00263630880164579	0.0206153239744671	0	0.0445381743458959	0.004	0.314568096653263	0.960213594255433
TCGA-HU-8238-01A-11R-2343-13	0.099139838292206	0	0.00437915503947129	0.0699860859805152	0	0.161485558569017	0.0022534216196188	0.031030180699169	0.0685694840154246	0	0	0.0372419689088337	0	0.166105694074204	0.0575253942344491	0.0777247339249311	0	0.0400519009526167	0.154887909964208	0.014586158565023	0	0.0150325151603122	0.025	0.208340686332679	0.997379789614507
TCGA-VQ-AA6A-01A-11R-A414-31	0.039162299447159	0	0.00415896617411052	0.0472495409435148	0	0.332293025244389	0	0.045941783993563	0.0752517252418561	0	0	0.0643134602726716	0	0.194937103256395	0.0562310028892484	0.0743061608740428	0.0348998923494306	0.00191060531437094	0.0293444339992477	0	0	0	0.173	0.064515992889759	1.07515217285779
TCGA-BR-8081-01A-11R-2343-13	0.0642570987361618	0	0.019283154266851	0.102900198349673	0	0.148991697150977	0.0905305034269579	0.076613863008395	0.0599959759943682	0	0	0.0218698595308163	0	0.177899091165807	0.109461252052142	0.0932205216581461	0.00788911713460354	0.00990156649610765	0	0.0171861010289939	0	0	0.055	0.143113251959002	1.0334508293726
TCGA-VQ-AA6G-01A-11R-A414-31	0.0609628307893197	0	0.0382128799669949	0.0236270025341313	0	0.341995528080303	0	0	0	0	0.0281336974144828	0	0.0028554349888294	0.194308753057419	0.0052074360069798	0.0102377373073132	0	0.12936005671017	0	0.143681800691117	0	0.0214168424529397	0.114	0.0917147632248286	1.05612543096535
TCGA-BR-8686-01A-11R-2402-13	0.113206411837538	0	0	0.271140528243179	0	0.210048613043237	0.0223048973915384	0.0163721632752232	0.0530629569568901	0	0	0.00898754931202186	0.0244232260930687	0.0016940284496194	0.123239952986716	0.113154158244478	0.0057111738607613	0	0.0366543403057284	0	0	0	0.049	0.150688321671599	1.04566595351977
TCGA-VQ-A94O-01A-11R-A414-31	0.07285865665143	0	0.0159910117902338	0.0433451038393985	0	0.217710691727997	0.0615783588740689	0.0721388785051105	0.0851557382430768	0	0.0552764742011157	0	0	0.179617217913937	0.00228460797769751	0.0442714761017814	0	0.0130092541352509	0	0.136239011742638	0.000523518296263036	0	0.07	0.126307392488569	1.04352437243895
TCGA-FP-8211-01A-11R-2343-13	0.17619049802234	0	0.0387039533308164	0.154734080799786	0	0.31128095200968	0.0533824492890455	0.0212733067818052	0.0716808391508937	0	0	0.0303938997308239	0	0.0470139218073081	0.0265606806691639	0.0429564157026714	0	0.0158539995946025	0.00997500311106407	0	0	0	0.00800000000000001	0.272886215940415	0.990329729318947
TCGA-BR-7197-01A-11R-2203-13	0.0768027677359643	0	0.00578736449892955	0.0451950097451472	0	0.188661122455368	0	0.0199647424723845	0.0394282980352162	0	0.0135155806742771	0	0	0.407449467607385	0.0993790119052179	0.091301742058677	0.00326426407734615	0	0.00925062873408691	0	0	0	0.029	0.193888435303245	1.02932521911505
TCGA-FP-7735-01A-11R-2055-13	0.0398590545921424	0.0798454927536427	0	0.153451562360175	0	0.143156512826534	0.00108554180249113	0	0.0587832894503881	0	0	0.0884647647689281	0.0249338147646385	0.163933881325196	0.0812683774565388	0.0966801191530611	0.00939332366857407	0	0.0591442650776909	0	0	0	0.033	0.183353359353807	1.0142170268158
TCGA-D7-A6EY-01A-21R-A31P-31	0.133303879744781	0.00299930670911082	0.0410793107804458	0.10355943072833	0	0.225110304173795	0.0343896433472199	0.0530081131884248	0.0713936596209919	0	0	0.0248987890660822	0	0.0809602727114224	0.0952335962710877	0.0735478839121437	0.0114971060984035	0	0.025312525011292	0	0	0.02370617863647	0.004	0.311799226930064	0.959388770154562
TCGA-BR-8678-01A-11R-2402-13	0.0789593047813882	0	0.00743615218128667	0.172075818223953	0	0.0404255754955032	0.0508258450899698	0.040496364061546	0.0192302220125501	0	0.00423848569263545	0.0188253474783212	0	0.301828148759277	0.191258430100957	0.064359650672968	0	0	0	0.00924026217651635	0.000800393273128396	0	0	0.433922280508252	0.903258592681904
TCGA-BR-8680-01A-11R-2402-13	0.137333059349214	0	0.0110050940517314	0.133404528199217	0	0.179109206946638	0.00770307054668126	0.112959519388803	0.0190956751124097	0	0.0405203640827761	0	0	0.15175950429014	0.0290337082230598	0.0912324936812559	0.00580883662120153	0	0	0.0630069205429313	0.0180280189639411	0	0.139	0.079578727644924	1.06077404450438
TCGA-CG-4462-01A-01R-1157-13	0.0309185196866764	0	0.00471908184895219	0.00763697460502146	0	0.221126292810285	0.0200913977207793	0	0	0	0.0240925241561189	0	0.020371750646037	0.0472325466635281	0.00768976455612418	0.234787887384411	0.0232397364541985	0.0451299884571547	0	0.038377374662481	0.0386314650248624	0.235954695323369	0.023	0.212146490102129	1.00835565851934
TCGA-BR-8295-01A-11R-2343-13	0.35268283259481	0	0.100300594739881	0.061215637218826	0	0.0660430447558193	0	0.0661105741740739	0.0218887295729375	0	0	0.0232811235004595	0	0.18493512659171	0.0568467465640852	0.0364216916746467	0.00915726162088254	0	0.0211166369918695	0	0	0	0	0.535228658845628	0.843928803495816
TCGA-D7-8578-01A-21R-2343-13	0.0674333594970249	0	0	0.13919304338574	0	0.237555236054255	0	0.0345448633404267	0.0776318213742049	0	0	0.0590723385435999	0.00295338163368338	0.036444294334909	0.0503896186820864	0.206994340821947	0.0143764959690426	0.0134103861072021	0.0541019973504498	0	0	0.00589882290542807	0.086	0.111576493409527	1.04782557798026
TCGA-R5-A7ZI-01A-11R-A354-31	0.0186509815154094	0.010347005374436	0.0106395736614232	0.220162745627228	0	0.117518209776154	0.116553722275134	0.0739199158864918	0.0795641725740249	0	0	0	0	0.0264657847313041	0.0382376954271967	0.179370194591664	0	0.0888838373836569	0	0.0179781575034622	0	0.00170800367241521	0.106	0.0959119006649471	1.05672646561089
TCGA-FP-8209-01A-11R-2343-13	0.303295831435145	0	0	0.174928977091963	0	0.207649003075066	0.0248929311215831	0	0.0701290967261891	0	0	0.00352978182811957	0.00442953828619286	0.0661191938092579	0.0288071802854608	0.0671217352734979	0	0.016823440681913	0.0308026304724007	0	0	0.001470659913211	0.001	0.386033086182354	0.928576222577231
TCGA-D7-8574-01A-13R-2343-13	0.00498881031826346	0.344793781167884	0.0137320934389692	0.145847186499101	0	0.249117539652528	0.0120892006945569	0.0118743439233026	0.0684333938815116	0	0	0.0111941659606718	0.00223384829174837	0.0519580306936127	0.0201670826331024	0.0498978610358265	0	0.00360672625462111	0.0100659355542998	0	0	0	0	0.492881454032748	0.86994210946974
TCGA-D7-5577-01A-01R-1602-13	0.103981350493646	0	0.0249427404038938	0.215407125803211	0	0.0577542975918622	0.117734481415271	0.0269581761998661	0.045272156576013	0	0.0437542819097702	0	0.00184049758068592	0.0801423754471281	0.10312135968869	0.158610713675407	0.0066338365661251	0.00193215893891922	0.00457625052831692	0.00232503244925902	0	0.00501316473193552	0	0.445002793744656	0.894771500403057
TCGA-R5-A7O7-01A-11R-A33Y-31	0.108712128941806	0	0.0339526980637319	0.0855216882821735	0	0.374112327614435	0.0550493163617126	0.0235073620935171	0.0276345359593347	0	0.0533279829868661	0	0	0.0189244132312575	0.0451827598876724	0	0.00985376992585928	0.0254245309287552	0	0.11261446941835	0	0.0261820163045283	0.031	0.189363733813675	1.02351818884877
TCGA-RD-A7BS-01A-11R-A32D-31	0.149595274571734	0.0654310305719926	0	0.0936211590430483	0	0.190637561632878	0.00556886265175043	0.0341399386839378	0.0509454306085974	0	0	0.0214228431358959	0.0041179092066863	0.13983578041138	0.159458661421297	0.0236860471692089	0	0.0130153291647655	0.0485241717268282	0	0	0	0.005	0.297662379094292	0.970022787384887
TCGA-BR-6709-01A-11R-1884-13	0.0631364587538267	0	0.0106040599116941	0.230611265587505	0	0.222104830000233	0.0363622902786579	0	0.0689559085290568	0	0	0	0	0.117895817986773	0.0710664793789279	0.161778538736847	0	0.00483711448912483	0.00410178650641594	0	0	0.00854544984093793	0.098	0.09989597686684	1.05946221840574
TCGA-MX-A666-01A-11R-A31P-31	0.401180950598435	0.0734799916070342	0.0495770862685849	0.0522159334863724	0	0.134058942946171	0	0.0440239280294657	0.0658638277573964	0	0	0.0295350163215341	0	0.0731520740167269	0	0.0345529472589593	0	0.0155553059953052	0.0268039957140148	0	0	0	0	0.544882977776144	0.839143881114568
TCGA-BR-A44T-01A-32R-A24K-31	0.46358663204061	0.0698240966229243	0.0136052133536646	0.0563105742105245	0	0.145982136639796	0.0153505505858168	0.0219440170426633	0.0680132293526824	0.000470589151477501	0	0.0197334614050222	0	0.065047910707142	0.0281757731340917	0.0177120357115333	0	0	0.0142437800420506	0	0	0	0	0.645872853688106	0.763202229701074
TCGA-CG-4444-01A-01R-1157-13	0.0626521531693432	0	0.0411463547143032	0.0514888796683384	0	0.235909842766196	0.0257821814647671	0.0266157250035134	0.0150422226525101	0	0.0506677877842035	0	0.00227280083973455	0.0845693869273604	0.0739898057187555	0.189939690492104	0.0145367546612569	0	0	0.0484474547425453	0.0291687129178262	0.0477702464772423	0.042	0.16513702904295	1.01356508312244
TCGA-BR-7851-01A-11R-2203-13	0.068899001481597	0	0.00104806239888621	0.15473448683008	0	0.187739563479329	0.0816169700938458	0.0301176855720574	0.0644996812364007	0	0	0.0355484693637963	0.014109035684335	0.160036203021395	0.0854048229634177	0.0915965033877003	0.0103933423680303	0	0.0141500667440196	0	0	0.000106105375109952	0.114	0.0911672958795336	1.05735170833892
TCGA-BR-8591-01A-11R-2402-13	0.0510964907808863	0.00944702322703607	0	0.0029361085935155	0	0.255036048249487	0.103479192356359	0.0230194423455196	0.00811223531414404	0	0	0.057996411745363	0	0.202958428342646	0.0899123024460916	0.129091102695888	0.00555235689716583	0	0.061362857005898	0	0	0	0.198	0.0580043462653945	1.06188229408333
TCGA-D7-A6EV-01A-11R-A31P-31	0.114198881837769	0	0.00717031284783762	0.0843123419391143	0	0.284860736458888	0.0038342715635086	0.057109320466331	0.078831625676361	0	0	0	0.0252089018362885	0.00607966189645477	0	0.0396537268621278	0.00270163495350123	0.0894849199928134	0	0.174455298378928	0	0.0320983652900764	0.097	0.102924246472203	1.05835719513526
TCGA-R5-A805-01A-11R-A36D-31	0.0389137168615371	0	0.0303284752079724	0.049896614118938	0	0.130094815294907	0	0.0123382937871273	0.0363997926044448	0	0	0.0227096024795809	0.010909612448153	0.137422331843396	0.0149472362076597	0.121806077454166	0	0.0714462762883037	0	0.0811323689163396	0	0.241654786487475	0.019	0.224439524769532	1.00488615332441
TCGA-VQ-AA6F-01A-31R-A414-31	0.197125553170152	0	0.0922068679787395	0.0898054427324879	0	0.208899527989632	0	0.0279873308908227	0.0644458854404627	0	0	0.0394540639601704	0	0.0526161558625254	0.116188007297702	0.0250729013157098	0	0.0132541042267034	0.0729441591348925	0	0	0	0.003	0.359899986986093	0.940644598577985
TCGA-BR-4256-01A-01R-1131-13	0.0187295376794784	0	0.000934631276556069	0.0699596778689537	0	0.156546815737022	0.0945364316008129	0.0213510729716913	0.000152806539044519	0	0.0569198302387912	0	0.0624066535826231	0.103876218506328	0.0594771690871458	0.126477863708047	0	0.0233611831202455	0.0992861294905709	0.0288625133014287	0	0.0771214652912609	0.113	0.0920707238206896	1.03867216004001
TCGA-BR-A4J6-01A-11R-A251-31	0.22009442131527	0	0.325901020491895	0.0901370698134755	0	0.155900233582444	0	0.0275511034727812	0.0153242761493441	0	0	0.0477160267403895	0.0106462025579578	0	0.00912706123689322	0.0434429986109454	0.0168019676096541	0.000254182002936062	0.0371034364160142	0	0	0	0	0.57256031473941	0.82548034013911
TCGA-CG-4443-01A-01R-1157-13	0.0157402295720259	0	0	0	0	0.189999160390729	0.00454744153068843	0.00901924930001629	0.0102436631766389	0	0.0583110897370188	0	0.0191229317587654	0.171453452040968	0	0.458365163600275	0	0	0	0.0631976188928745	0	0	0.1	0.0991004615253447	1.06921654018511
TCGA-CG-5718-01A-11R-1602-13	0.0270943964342514	0.00526362050764581	0.00439856383439022	0.102043226797646	0	0.199659988223098	0.00654952283507142	0	0.121158628297791	0	0.0479121209995062	0	0.000165327362142948	0.171115141605943	0.0611940931249369	0.104016451254259	0.0109140002526396	0.000908761207488151	0	0.0541503090085766	0	0.0834558482546135	0.189	0.0607520773341636	1.06885271719373
TCGA-BR-6455-01A-11R-1802-13	0.0893126245784578	0	0.00154491301256758	0.325956441028837	0	0.0639802035737277	0.0580143982430105	0.0441530147369038	0.0418415207734813	0	0.010096698539519	0	0.0352177315140332	0.109153687306794	0.0931979322456869	0.106992868648443	0.0119123240802548	0	0	0.00862564171828293	0	0	0.03	0.192152986004469	1.01710975028479
TCGA-BR-4363-01A-01R-1157-13	0.0487350713767508	0	0.013906670436941	0.0905390641890176	0	0.259088998411949	0.103091038102909	0.0268778124403154	0.00524279418186105	0	0.0340971445084942	0	0	0.100771557115058	0.096415777807352	0.144527753103343	0.0197580998043312	0	0.0188553330275274	0	0.0361776839378185	0.00191520155633086	0.117	0.0891232177541883	1.04856387342372
TCGA-VQ-A8P5-01A-11R-A39E-31	0.116254461683041	0	0.058736457786065	0.0903045640956831	0	0.164722970671928	0.0660502188340284	0.0397048307714529	0.030722616966892	0	0.0258485501887104	0	0	0.154989410043039	0.0895647074692418	0.110952914039209	0.000124510124477568	0	0.0182470887357072	0	0	0.0337766985905243	0.011	0.255741512295539	0.979753182902097
TCGA-BR-A4PF-01A-11R-A251-31	0.0580404188685076	0	0.00691565910824667	0.0846023818496805	0	0.138767219519726	0.0668993786232338	0.0700306532065057	0.0329882208952344	0	0.0137784806185455	0	0	0.128292277079222	0.100176689905347	0.206999318071362	0.00248242253106872	0	0.0101569467207994	0	0.00829195954266775	0.0715779734598529	0.083	0.114162226866968	1.03938268388016
TCGA-VQ-A94R-01A-11R-A414-31	0.0780925782076084	0	0.00558856804913058	0.0931054667166361	0	0.322791081348626	0.0262788564703627	0.0362466191211205	0.0361290223566526	0	0.0298548120080871	0	0.0162515472009258	0.0338709432187654	0.143056930425586	0.122909423177389	0.0134168997778444	0	0.0424072519212642	0	0	0	0.051	0.146726926607829	1.0385116234571
TCGA-BR-4369-01A-01R-1157-13	0.104169106815557	0	0.113067998083268	0.0479415478744687	0	0.298871128952698	0.0503717840491695	0.0258269961135164	0.0233574583737609	0	0.0163805397663698	0	0.00658913545066373	0.0132525463581623	0.0445844945640679	0.105868435205198	0.125348889675393	0	0.00718008432331088	0	0.017189854394395	0	0.005	0.3022968072174	0.960749380841703
TCGA-D7-6519-01A-11R-1802-13	0.022735179223699	0	0	0.230409615412839	0	0.150783576207979	0	0.0288408263768456	0.120627072618508	0	0	0.063861235760868	0.0228570883678819	0.00975191603684304	0.0393369018840185	0.182854846557522	0.0232862225005766	0.000338331607233723	0.104317187445186	0	0	0	0.054	0.144568881738801	1.03890386210358
TCGA-VQ-A91U-01A-11R-A414-31	0.0203751132543655	0.00165687358294778	0.0438559218829318	0.225495098147132	0	0.143713962353472	0.0667256922629094	0.0784514175540776	0.0629666853010736	0	0.00772613544497282	0	0	0.163361150190817	0.0586996094523588	0.0936942207689232	0.0154947126020911	0	0.0172047027650899	0	0	0.000578704436836266	0.086	0.111426730717013	1.05210641453542
TCGA-VQ-A925-01A-11R-A414-31	0.120422686971479	0	0.00895997078723696	0.185130118165647	0	0.439498645409751	0.0330051854299598	0.00296888002028489	0.0308938022240535	0	0	0.00168127046763389	0.00906991696245511	0.0264871000834224	0.0503429843772205	0.0568725971168513	0.014236072229333	0.00958184281278869	0.0108489269418827	0	0	0	0.038	0.169563830772262	1.04869670132769
TCGA-BR-8372-01A-11R-2343-13	0.00221483681720814	0	0	0.204469058005083	0	0.0956590262302856	0.175666829062189	0.0455461356197988	0.000360009027467573	0	0	0	0.00341809436608923	0.107581513616775	0.0993093698567122	0.154562209543724	0.0619523307426795	0	0.0475424875606659	0	0.00171809955132167	0	0.00900000000000001	0.266201980905449	0.97522283055876
TCGA-F1-6875-01A-11R-2055-13	0	0.030315024859324	0	0.0717164081747719	0	0.000879457072954693	0	0.0245969969662142	0.104101717766123	0	0.0571283300047759	0	0	0.524240370216917	0	0.0331085111175501	0	0	0	0.14784328455	0.00606989927136826	0	0.098	0.100173198753422	1.10476721027885
TCGA-FP-7916-01A-11R-2203-13	0.0871703429693077	0	0.0155672477134353	0.1663034250353	0	0.16708970845208	0.0695726683556053	0.00804939309595524	0.043345650411713	0	0.000333848952088301	0.00495031013876264	0.0127407337076365	0.065199470433921	0.125752538384472	0.0988068370381749	0.00151486367922214	0.0157792810559286	0.117823680576397	0	0	0	0.0580000000000001	0.138890394302955	1.03000166274838
TCGA-VQ-AA6D-01A-11R-A414-31	0.0701892980650882	0	0.00216201330734584	0.0151549625324021	0	0.271459657749678	0	0.0883548652665896	0.0277984095830131	0	0	0.0348432727649199	0	0.248501610047894	0.0694380923021271	0.0366937508842523	0	0.0341186038829512	0	0.101285463613738	0	0	0.353	0.0246539685833024	1.09025809509578
TCGA-BR-8589-01A-11R-2402-13	0.0541422009665065	0	0.00534007204847109	0.410797598609259	0	0.00782276827201692	0.113886014604414	0.0598786628376687	0.014488729389906	0	0	0.0293443202743856	0.00739070768464859	0.0100712633232885	0.0768695306414799	0.0976097063261438	0.0777998986935812	0.00508982148738826	0.0294687048408425	0	0	0	0.00800000000000001	0.271105030476042	0.98399720416865
TCGA-3M-AB46-01A-11R-A414-31	0.00103292188644228	0.00101920776836625	0.00632312632061998	0.085439162993358	0	0.280434669194409	0	0.0453320960172208	0.0129549629857274	0	0	0	0.0274929519097961	0.335983288326331	0.0835102638167092	0.0010253110581802	0.0167313160299445	0	0	0.0600483033315709	0.0426724183613238	0	0.179	0.063551649993247	1.08292597141548
TCGA-CG-5734-01A-11R-1602-13	0.0650687818630746	0	0.0963921263610068	0.0653923485500969	0	0.199489569383987	0.0903561861765187	0.0136305497822973	0.0346419297481839	0	0.0135739985226026	0	0	0.244706351152	0.0657871889704415	0.0516149776214556	0.0179401720366335	0	0.0069846459223751	0	0	0.0344211739093266	0.013	0.248291691970195	0.985094762959306
TCGA-BR-4294-01A-01R-1131-13	0.0644820185253977	0	0.0117635040367503	0.123123723393141	0	0.18403041053138	0.0769648158520365	0	0	0	0.0414568796906098	0	0.147767732992621	0.0515713155511922	0.0230405747013546	0.110597923841801	0.0137224596168857	0.00423805205041954	0	0.00372721295091363	0.101939983926595	0.0415733923389015	0.15	0.0756036086924899	1.04647063012019
TCGA-VQ-A924-01A-11R-A414-31	0.00995658166833572	0	0.000945169802529263	0.156096000144919	0	0.179702406407595	0.148973775385413	0.0486515293463389	0.0105350935833007	0.00198007945782711	0.00168798104598352	0	0	0.15765767651402	0.0934992580191477	0.146161766592527	0	0.0238742165786552	0.0175803124609135	0	0	0.00269815299249293	0.02	0.222377863475736	0.999099591387316
TCGA-BR-8683-01A-11R-2402-13	0.0863358821613536	0	0	0.126040758345072	0	0.211916898814434	0.0309186155265233	0.0614552448871923	0.0989200071558426	0	0.00491506054927961	0	0	0.121478125368938	0.0718422995704825	0.0795226797231934	0.0573810503602709	0.0239762451234111	0.0252971324140074	0	0	0	0.086	0.111491205965156	1.0476969636769
TCGA-VQ-A8PK-01A-12R-A414-31	0.0871650953672773	0	0.0217082616821	0.0773345817533457	0	0.195459183915753	0.0976860836031374	0.0276449360165345	0.0986700151063765	0	0	0.0750576991430648	0.0159819897158815	0.13462853758633	0.15277734237393	0.0134941173143505	0	0.00239215642191867	0	0	0	0	0.069	0.127351767968527	1.05365014505581
TCGA-BR-A4J4-01A-12R-A251-31	0.0992226721435788	0	0	0.0250125287992195	0	0.32841739123063	0.0175802763851259	0.00398432524743276	0.0845031935702025	0	0	0.00785523388147879	0.00476592605079049	0.00323612356114065	0.140802329668405	0.100637690342542	0.157313059334416	0	0	0.0266692497850369	0	0	0.018	0.22793551952806	0.997522604672307
TCGA-R5-A7ZE-01B-11R-A354-31	0.0501373832702328	0	0	0.00989502666784744	0	0.102310798876981	0.0830032052981357	0	0.0228343862600929	0	0.0380671587435651	0	0	0.296947060760983	0	0.0335242743319872	0.0257420746013615	0.0484373891275346	0	0.235781357486353	0	0.0533198845749257	0.285	0.0355312299344324	1.10202355339509
TCGA-D7-6522-01A-11R-1802-13	0.0762771109163746	0.054743945505335	0.0317167424088754	0.194731680175294	0	0.0981301406651326	0.00303106528875572	0.0209040708725494	0.121761413161929	0	0	0.0442758049933875	0	0.0665577988509208	0.0419429615368921	0.156447447274273	0.0340758770556431	0	0.049616840121363	0	0	0.00578710117327445	0.004	0.317662340568104	0.954302168385674
TCGA-D7-6822-01A-11R-1884-13	0.0391848337826465	0	0.00159836101727557	0.122978431700662	0	0.242514972337778	0.0391233160732492	0	0	0	0.0645023511235265	0	0	0.215917000002322	0.0796369880378282	0.064165285497424	0.0165279165118544	0	0	0	0	0.113850543915433	0.106	0.0956411902859373	1.05920413011924
TCGA-BR-6803-01A-11R-1884-13	0.195426700655474	0	0.0833130811734505	0.217876031117662	0	0.169688091941277	0.00400374699860748	0.0368950231585643	0.073562613604076	0	0	0.015117269547184	0.0148938890519188	0.00340275214337887	0.053813661565229	0.0651581931031764	0.0214525126123982	0	0.0453964333276042	0	0	0	0.001	0.381496365037144	0.930803179828331
TCGA-BR-8483-01A-31R-2402-13	0.0722006642302992	0	0.0223938693995218	0.0720029575959563	0	0.162811404988957	0.009891664136528	0.0462772656461272	0.0221670479122838	0	0.00271255200006515	0	0	0.355440837982756	0.130970090791787	0.0736965536011285	0	0	0.0294350917145895	0	0	0	0.054	0.144822281770717	1.04619189773877
TCGA-BR-6563-01A-13R-2055-13	0.139472510631293	0	0.0480125169138553	0.248807440246904	0	0.0630629648173161	0.0371265295986179	0.0298528664594615	0.0744104433169856	0	0	0.00872110728721147	0.0113318629307692	0.0833768562502377	0.0574215315669669	0.0691105014509534	0.0764637890901909	0	0.0528290794392374	0	0	0	0.004	0.31832543227735	0.953353505378976
TCGA-VQ-A8E7-01B-11R-A414-31	0.0811941132434113	0	0.012342541822585	0.04456523166364	0	0.266449003718254	0.0777479014431674	0.0119188527335842	0	0	0.0674058181962299	0	0	0.160210633779295	0.0779228004192859	0.12220176200275	0	0.00399987610034842	0.0562264605259886	2.06984231191709e-05	0	0.0177943059283413	0.097	0.102971607073591	1.03992511337861
TCGA-CG-4436-01A-01R-1157-13	0.0625208410070534	0	0.00902234978908938	0	0	0.198286432158491	0.129734825581925	0.00446654318860311	0	0.00362453564253618	0.0111676403068681	0	0	0.142763459538135	0.0593894983359322	0.099907678376827	0	0	0	0.127362089010675	0.0226945743458158	0.129059532718049	0.187	0.0609865052618773	1.06113711565813
TCGA-D7-6520-01A-11R-1802-13	0.0832555631231489	0	0	0.0422046941096497	0	0.256413386903659	0.0554865263759214	0.0412742255320845	0.104837530987977	0	0.020800118250134	0	0.0282489275329418	0.0592511727562885	0.0973235072836456	0.105419038940847	0	0.0415062616697668	0.0628854636999361	0	0	0.00109358283400028	0.0679999999999999	0.128548412041519	1.03629013368088
TCGA-BR-4368-01A-01R-1157-13	0.0792785509343691	0	0.00129606260057818	0.151754879410235	0	0.25480601631814	0.120665774146766	0.0308241215021548	0	0	0.010775430182306	0	0	0.0377737426366196	0.107964523220929	0.140336154868856	0.00654759459794233	0	0.0233768536986884	0.00281414974837235	0.0258550898309683	0.00593105630307583	0.034	0.181128705978977	1.01660183506949
TCGA-BR-8676-01A-11R-2402-13	0.00561563870125078	0	0	0.385573742574913	0	0	0.175412640508122	0	0.0685343720647325	0.00429384522742447	0	0	0.00553195062067502	0	0.0521321681749042	0.248420852143284	0.0265548732397224	0	0	0.00667587101041778	0	0.021254045734554	0.047	0.156690546703089	1.03364984173686
TCGA-BR-6457-01A-21R-1802-13	0.16870588590777	0	0.0944480350506002	0.141976962728745	0	0.238900707083535	0	0.0389252100721451	0.021811965619068	0	0	0.0544719391022705	0.0260235463110252	0.0250580067357888	0.0673324202085328	0.0723120151440151	0.00527239468797356	0	0.0447609113485309	0	0	0	0.004	0.339321659876293	0.950038752232417
TCGA-D7-A747-01A-22R-A33Y-31	0.245208715373746	0.0192101834557602	0	0.114879063343909	0	0.268265558255272	0	0.0152822469908437	0.0724888023323062	0	0	0.0566296976939583	0.00395180944994521	0.0132945509140051	0.0232241532158575	0.0875598570842535	0.00119763225561516	0.0159150869291392	0.0628926427053888	0	0	0	0	0.420840981963859	0.909164885192614
TCGA-CG-4304-01A-01R-1157-13	0.088784043459516	0	0.172502478286574	0.0250083391034563	0	0.185511258690318	0.0579254693247744	0.00802558058575603	0.00856751077578257	0	0.014505564246359	0	0	0.120412359763216	0.0619667824964788	0.130288711153496	0.0106624207427063	0.000723591571177998	0.00196376135148101	0.00422023181427083	0.0118934325788297	0.0970384640558065	0.001	0.397579287359772	0.918095503426025
TCGA-BR-A44U-01A-11R-A36D-31	0.0408862863098422	0	0	0.0379225453906091	0	0.172986123364841	0	0	0.0787408366579037	0	0	0.093842036806156	0	0.152094367373514	0.106383571055911	0.120067325347733	0.124156501521807	0	0.0729204061716836	0	0	0	0.098	0.101453372175033	1.04495393282843
TCGA-BR-8367-01A-11R-2343-13	0.146395541150428	0	0.00975853306308107	0.079339736874774	0	0.272487520552531	0	0	0.000415362242998592	0	0	0.0329257930197711	0.0289735436286575	0.0537852085907594	0.019201057233316	0.136430395265107	0.0336392011673314	0.00319205295020573	0.183456054261039	0	0	0	0.026	0.204005497482644	0.998499419937786
TCGA-D7-A6F2-01A-12R-A31P-31	0.0317143976771452	0	0.00446987783848808	0.112343940828444	0	0.26016920042326	0	0.000701727451234122	0.0261178108301009	0	0	0.056775477900168	0.0274940102099415	0.149197624240523	0.0957381922218943	0.0958595680762848	0.0176972763067352	0	0.0917620804665855	0	0.0299588155291956	0	0.098	0.101066623087872	1.04651467856763
TCGA-D7-6521-01A-11R-1802-13	0.169019492233712	0	0	0.181912734163707	0	0.201602166998593	0.0470058422506736	0.0179356424423637	0.0326481774014223	0	0.0649773872025783	0	0.024763590486033	0.0283057124450019	0.0477934822011349	0.123670296100638	0.00213248463335136	0	0.0494418109584511	0	0	0.00879118048233922	0.00900000000000001	0.263678828458041	0.980986855225095
TCGA-BR-6454-01A-11R-1802-13	0.04645034497558	0	0.0485962253631544	0.253631362771403	0	0.194480718565595	0.118253830498849	0.0744996461494455	0.0726451043085566	0	0.0053097942876999	0	0.00616273480014592	0.0335729400307257	0.0677789943302519	0.0442710622164498	0.0202696816749285	0.00427552364659935	0.00188976282947847	0	0	0.00791227355113742	0.0600000000000001	0.136374029862779	1.05646561790726
TCGA-CG-4466-01A-01R-1157-13	0.0841956948749815	0	0.0137767441971371	0.00423214565917301	0	0.287506748637763	0.222169886091584	0	0	0	0.0675045088915031	0	0	0.0718358186936717	0.0931260318831994	0.0707735669189129	0	0.00301645201643198	0	0.00241314460634934	0.022245242998962	0.0572040145303304	0.221	0.0505119130220184	1.06342171497983
TCGA-CD-8524-01A-11R-2343-13	0.101879011998282	0	0.0121557960805373	0.238609330476236	0	0.210388838563639	0.0116951943086464	0.0169461015979964	0.0865236141863643	0	0	0	0.00226454868997218	0.0186221230756592	0.132397369610747	0.0838711161634358	0.0750419967479724	0	0.00960495850051135	0	0	0	0.052	0.145902051132476	1.04660349466987
TCGA-BR-7723-01A-11R-2055-13	0.0234169284936265	0	0.0393150385763112	0.134512988729564	0	0.16057752104955	0.0558183434973539	0.0525479507655288	0.067475312650761	0	0	0	0	0.274617066029118	0.0675742390475282	0.10765838500233	0	0	0.0114996518071291	0	0.00498657435119939	0	0.124	0.0862809289147016	1.06242707412692
TCGA-CD-A48C-01A-11R-A24K-31	0.037559850908654	0.0364403330705677	0	0.156893172408012	0	0.182028507933687	0.055550714380066	0.0312329241608887	0.0330285013603898	0	0	0.0110982082810204	0	0.139993372620094	0.0988758743468757	0.136661731783171	0.0354677977856854	0	0	0.0426602169007462	0	0.00250879406014273	0.052	0.145999720139275	1.02987006364065
TCGA-HU-A4GX-01A-12R-A251-31	0.00428295676773914	0.00108835284877157	0.0723648957322666	0.416926591404406	0	0	0.20247038269365	0.0454518575197661	0.0169529307416526	0	0	0	0.00466150306708835	0	0.14206498694205	0.0694611911706559	0.0083619983699422	0	0.0138571317338841	0	0	0.00205522100812752	0.031	0.189119636683085	1.03358560828813
TCGA-BR-8382-01A-11R-2402-13	0.00572547476714017	0.0149462674908293	0.00229191656616961	0.0817260688766938	0	0.212004852133784	0.0953553596085093	0.0358604994892431	0.00612029868207721	0	0.026060880666067	0.0625089242652959	0.00994522965491043	0.132274232082426	0.116042359638953	0.119398435726043	0.0210378680497158	0.00346631594295413	0	0.0141680546060996	0	0.0410669617530895	0.158	0.0709649637068963	1.06547159374511
TCGA-IN-AB1V-01A-21R-A414-31	0.0775077200140512	0.147099829014843	0.0255836926577989	0.157245530330261	0	0.27202527071334	0	0.02056554918062	0.0595762526668021	0	0	0.068680821986716	0.0262788558366848	0	0.0322550014551659	0.0598144796832913	0.0179162172117993	0.0133626828220743	0.0197719750705576	0	0	0.00231612135599519	0.015	0.242930304409272	1.00314764000856
TCGA-CD-8532-01A-11R-2343-13	0.056750585476523	0	0.00655637733950294	0.0868632026707437	0	0.402647287611173	0.0184438298685796	0.0455917082461565	0.0545000642577428	0	0	0.0261289537268638	0	0.117130067344634	0.0494921036899649	0.0741959152099084	0.00826034606754106	0.0155424269897705	0.0273137317132682	0.0105833997876281	0	0	0.122	0.0868729002380333	1.07229512693526
TCGA-IN-8663-01A-11R-2402-13	0	0.0165635724712843	0	0.13633277336295	0	0.190717334622307	0.0189917004099162	0.0312104007495131	0	0	0	0.0392335340122897	0.0160567318156355	0.22904111282132	0.0481650608515961	0.187275876063474	0.0244377998919054	0	0.056006043016835	0	0.0059680599109732	0	0.411	0.0165887768874189	1.08613807415078
TCGA-VQ-A91D-01A-11R-A414-31	0.0527957613766481	0	0.00824459689219889	0.0795956656071391	0	0.10966086554513	0.00619038677098649	0.0683334562492044	0.00700557716235788	0	0.0175430315963584	0.0153470673516757	0	0.197127005677108	0.144570347848019	0.0911796841144172	0	0.011391862135284	0	0.181233694353602	0	0.00978099731987215	0.013	0.248515114533072	0.995927778668022
TCGA-KB-A6F7-01A-12R-A32D-31	0.0369370799579248	0	0.00609327866063457	0.258586384473992	0	0.11398251872195	0.148705540563272	0.0298861351941197	0.0218905658343297	0	0.030029330989755	0.00924448577538504	0	0.117904872072122	0.0290457600702189	0.151888142827131	0.0151098516896819	0.008310886417649	0	0.0223851667518345	0	0	0.104	0.0972107576444767	1.05461751114955
TCGA-VQ-A8PQ-01A-11R-A414-31	0.169061482292865	0.190601054394267	0	0.0979470051745933	0.0485766659834478	0.228679075151025	0.0192348801901937	0	0.104350076347982	0	0.00635443637603186	0	0.00148067443601527	0.0601086719104578	0.038932770147752	0.0211411053401879	0	0.00459502025996931	0.00893708199521128	0	0	0	0	0.604997318004651	0.798882152332453
TCGA-B7-A5TN-01A-21R-A31P-31	0.0875473226440067	0	0	0.0580209956150975	0	0.30782652139629	0.0393599664921035	0.0209866970417703	0.0830145062083663	0	0	0.0361328188975227	0	0.0488842036489189	0.0569822052318548	0.179390928428852	0.0279340010962818	0	0.0466267674015044	0	0	0.00729306589743082	0.0590000000000001	0.138174813929965	1.03300238305485
TCGA-VQ-A8E0-01A-11R-A414-31	0.0948651139127318	0	0.00599549519969621	0.024304237081196	0	0.334254816815027	0	0	0.00638666079370042	0	0.035689999963664	0	0	0.188542633267453	0.00522799144205864	0.139719390132407	0	0.0250812511864918	0	0.111078226907474	0	0.0288541832980993	0.158	0.0706620472497243	1.06216487850973
TCGA-CD-5803-01A-11R-1602-13	0.0643077779897513	0	0.00257388920124227	0.245690238780073	0	0.224416302641807	0.06168621352113	0.0109386518197666	0.105216598484846	0	0	0	0.00895646839095329	0.0323689909278433	0.0750698888091416	0.0820283467871866	0.0549129986233216	0.0124744087107578	0.01935922531218	0	0	0	0	0.491166574529902	0.870278519052835
TCGA-BR-8371-01A-11R-2343-13	0.419186200647568	0	0.0181284945091132	0.0955425782972511	0	0.192316945417548	0	0	0.0982175901562258	0	0	0.0548843445362011	0.0126967656364551	0.0120985681938718	0.00319073704322433	0.0343395860337058	0	0.0216464340534432	0.0361320669229207	0	0.0016196885524725	0	0	0.495891094253684	0.871068897818239
TCGA-VQ-A8PU-01A-12R-A414-31	0.1148683641047	0	0.0335555616623327	0	0	0.430881978754916	0	0	0.00389627130135682	0	0	0.0610481639434673	0	0.0853331858991785	0.0162907404828462	0.0966402407736731	0.0338255534433902	0.00491956946957167	0.0737714331457352	0	0	0.0449689370188326	0.594	-0.00369322921421024	1.08908660836044
TCGA-HU-A4G2-01A-11R-A251-31	0.171100503279559	0	0.0160407544709125	0.197956394817298	0	0.135272465807693	0.184719540606582	0	0.00728856496960209	0	0	0.0169961280044207	0	0.00493390738134233	0.0701423008400415	0.122583484538909	0.062068750664466	0.00168007162672321	0.00745359789418044	0	0	0.00176353509826992	0.014	0.245986694939782	0.986079010379455
TCGA-B7-A5TK-01A-12R-A36D-31	0.0171339524603309	0	0.0101835896840359	0.357069189840883	0	0	0.259284656032917	0.00979807141208539	0.0115704621835596	0	0	0.0158535725326694	0.00601898506842259	0.0150544664993863	0.123499126213407	0.0888577295369624	0.0125909762829116	0.0245148788039494	0.0440880832296563	0	0	0.00448226021882355	0.011	0.253852102248537	0.991721477129346
TCGA-BR-8690-01A-11R-2402-13	0.000445644718061392	0.00575434143822539	0.0224591323007512	0.216912281226627	0	0.150713880104542	0.159466979677977	0	0.0565639363853954	0	0	0.000579988000194666	0	0.162746482187205	0.06216283042623	0.115477360556949	0.000499744575177487	0	0.0452843991773804	0	0	0.00093299922528458	0.105	0.0967646292160965	1.05128092372778
TCGA-BR-4357-01A-01R-1157-13	0.0993973410025539	0	0.0215983611198884	0.100601017613961	0	0.236361649739006	0.107638798778761	0.017157671791558	0.000934098457983545	0	0.0403627093190375	0	0	0.133977527253398	0.0642076377211021	0.133924955406661	0.017200134025061	0	0.0155837041097559	0	0	0.0110543936612724	0.034	0.178009569350264	1.01140834763402
TCGA-CG-4440-01A-01R-1157-13	0.000778154298760005	0.0163754788523039	0	0.00800070406519918	0	0.199367094450717	0	0	0.00728448128125842	0	0.0185787213840561	0.0598956899572448	0	0.0975902680323378	0.107275590787312	0.207518145474547	0.00765135006159043	0.00603381787038774	0.0979521052829558	0	0.0258178886480174	0.139880509553312	0.095	0.104542764563943	1.04704246317067
TCGA-BR-6802-01A-11R-1884-13	0.0585881537031245	0	0.0141038161690129	0.245840983990144	0	0.00251901410491029	0.173655881771198	0.0527526354524665	0.0738484937093617	0	0.083162310988774	0	0	0.0563894721248072	0.034912850840094	0.0653607744995172	0	0.103741456441531	0.0265676242861409	0	0	0.00855653191891719	0.029	0.194223821390444	1.01300037863689
TCGA-BR-4370-01A-01R-1157-13	0.0630120152984529	0	0.0132356605721898	0.0277022365031002	0	0.269475152408123	0.0507412047863882	0.0141046619184552	0	0	0.0403166253888067	0	0	0.101857334905169	0.066322748842974	0.145063281838957	0	0	0	0.10484339713553	0.0247025754105199	0.0786231049913342	0.086	0.111937932752196	1.03722290494771
TCGA-VQ-A8E2-01A-11R-A36D-31	0.151380243716937	0	0.0346577415954266	0.0929641029124345	0	0.120581396511258	0.043597866248003	0.135127533474099	0	0	0	0.0399454167001757	0	0.282899138763693	0.0652492643640764	0.0302374594028498	0	0	0.00335983631104582	0	0	0	0.00900000000000001	0.263576190704581	0.983785414046858
TCGA-D7-6818-01A-11R-1884-13	0.0452964558333703	0	0.0220915537861798	0.0275208684384573	0	0.129023587656134	0.000111330734118703	0	0.0206179667919903	0	0.00449215264971163	0	0.00763177527245524	0.112832734750738	0.0290882137137786	0.406238825134447	0.0315498612217101	0	0.0612115741715694	0	0.0286944095703208	0.0735986902750194	0.079	0.117980421706655	1.04461363563389
TCGA-RD-A8N9-01A-12R-A39E-31	0.106577962631505	0	0.0705367001521786	0.115021356979182	0	0.197428169958781	0.0378697453750129	0.0669644769675925	0.0974472974174514	0	0	0.00654217278001	0.00244204259568055	0.068123327777215	0.0534559186321947	0.106910520706038	0.0187688725688843	0	0.0519114354582737	0	0	0	0.015	0.242228176437646	0.989602525679416
TCGA-D7-6525-01A-11R-1802-13	0.19413385401004	0	0.0206299372750926	0.115826289772427	0	0.1001866884621	0	0	0.0490867898032364	0	0.00968976712645585	0.00223668644249928	0	0.19230754022138	0.0457666417438174	0.206713931433095	0	0.0187862396409284	0.0164022069976298	0.0127691442876582	0	0.0154642827836406	0.004	0.321535069693624	0.953224077894362
TCGA-HU-A4GU-01A-11R-A251-31	0.0713302975571078	0	0.00635969981525066	0.0676978090481994	0	0.313779240136097	0.0698504407535342	0.0735580458999406	0.032149082495828	0	0.0207964529011083	0.00304795046099646	0	0.132148603145596	0.0621075128839985	0.115029748437324	0	0	0	0.0194813101723408	0	0.0126638062926774	0.375	0.0218900197426791	1.08762088499514
TCGA-BR-8059-01A-11R-2343-13	0	0.0208031023261	0.0189747143093367	0.0919369850349167	0	0.282252012416284	0.0492921286220031	0.0310487027355957	0.031906896104346	0	0.0326948166456037	0	0.00218025209910436	0.213862121846656	0.062768076699002	0.115374698639674	0	0.00618595554340894	0	0.037824227475699	0.00188924199549564	0.00100606750677487	0.182	0.0628330812052464	1.07048953917118
TCGA-F1-6177-01A-11R-1802-13	0	0	0	0.0591350777976774	0	0.270794251821955	0.0410088981532871	0.0199649469885224	0.02907659255189	0	0.0212183822721856	0	0	0.163632679117599	0.0703657190334369	0.133119460909486	0	0	0	0.19168399135396	0	0	0.117	0.089267600079304	1.06558288813013
TCGA-CD-8528-01A-11R-2343-13	0.0118008276750335	0	0	0.048332664796603	0	0.197864440924907	0.027377993020548	0.0428712737973608	0.0285860461513168	0	0.0254416477291672	0.00273548815331655	0	0.25498210945985	0.0710821753219686	0.198802609278318	0.0106894169570127	0	0.00433698049563544	0	0	0.0750963262389629	0.15	0.0757844495363945	1.06942440616897
TCGA-BR-6710-01A-11R-1884-13	0.103675505694302	0	0.314442248788794	0.150417527848673	0	0.19025608189652	0.044149002247643	0	0.0259966981070796	0	0.00271842815808862	0.00379115322148218	0.00963643801790007	0	0.0124818061254969	0.0431609473407839	0	0.00881946456077409	0.0904546979924636	0	0	0	0	0.547654855880532	0.837694382347025
TCGA-BR-8291-01A-11R-2343-13	0.0610384621705922	0	0	0.156808064018071	0	0.149886240745037	0.0346165589368668	0	0.0565477966417992	0	0	0.0308597516682266	0.0101373505047761	0.0234130389692946	0.017341613629612	0.254256569340457	0.0693075460383883	0	0.135787007336879	0	0	0	0.02	0.221860188951938	0.990216678664734
TCGA-D7-6526-01A-11R-1802-13	0.140262389757284	0	0.0205466028677023	0.09026024834928	0	0.2196124749242	0	0.0111036999320807	0.0332318821936089	0	0.0358257768734135	0	0.0384814637715417	0.132450165918919	0.0498834490278228	0	0.0384717876597373	0	0	0.107844977352124	0.0236036877323066	0.0584213936399788	0.055	0.141794268947782	1.02788224512435
TCGA-VQ-A91X-01A-12R-A414-31	0.123938415046595	0	0.0667862414670855	0.0953755069779477	0	0.264956687590527	0.0275416147458544	0.0744369793479886	0.0441247708046754	0	0.0370319543540185	0	0	0.154482848143198	0.0281415417925157	0.00419708935158267	0.0240312426942308	0	0	0.0549551076837805	0	0	0.04	0.167684812288731	1.02843970796044
TCGA-BR-6801-01A-11R-1884-13	0.0177001964737237	0	9.8831248625893e-05	0.0564214392943887	0	0.262326941866809	0.029125651407537	0.0197756038926931	0.0093438491366371	0	0.0736707045466063	0	0	0.293442389462218	0.0483815536165735	0.15073952864019	0	0.01109233775143	0	0.0278809726625678	0	0	0.106	0.0958158792181072	1.06305084182647
TCGA-VQ-A91V-01A-11R-A414-31	0.252749331961482	0	0.0662986864401454	0.109650960192863	0	0.264593506863993	0	0.00307952626297711	0.00512605381476812	0	0.00519617752461581	0.0203034013507431	0.0180777561482429	0.0364231985553675	0.0376347847999776	0.0942396858283314	0	0.0313672943450022	0.0384303192529111	0	0	0.0168293166585794	0.025	0.206680275589716	1.013431167517
TCGA-CG-4460-01A-01R-1157-13	0.108544133922816	0	0.0821991248708795	0.0474997207432789	0	0.191961574308355	0.028452107166302	0.0326099555285514	0.0150419553600856	0	0.0281832483730237	0	0	0.0923164518207327	0.0694746465718903	0.140069457236993	0.0145762845096454	0	0	0.092355703156278	0.0348479008749904	0.0218677355561783	0.004	0.325688567979806	0.948173719346878
TCGA-BR-A4J9-01A-12R-A251-31	0.102868850915182	0.125339481962791	0.0060019481042377	0.105562522870312	0	0.379127330528162	0.0112019398922224	0.022392240868116	0.045041002306309	0.00100957700387295	0	0	0.00402998257015613	0.02420383676575	0.066994366121022	0.0948456910616882	0	0.001134981309375	0.0102462477208033	0	0	0	0.00700000000000001	0.279821295006898	0.984322533890564
TCGA-B7-A5TJ-01A-11R-A31P-31	0.022404567722858	0.00227229226706754	0	0.0284689729234483	0	0.214628347861594	0.0231810033784447	0.000405403098493795	0.00632794906052862	0	0.00206531681107025	0.0100129109663784	0	0.485386902331914	0.0420083234791585	0.123219894842875	0	0	0.0396181152561683	0	0	0	0.087	0.110384292309459	1.08513545600795
TCGA-IN-A6RS-01A-12R-A354-31	0.046583682178777	0	0.00806455069828026	0.164873409172397	0	0.153989392505025	0.194577992792052	0.00723108185550253	0.0278202118093366	0	0.0379037791558139	0	0	0.181213893519082	0.0411911380980581	0.0546605993851615	0	0.0139969920110049	0	0.0462249498676197	0	0.0216683269518886	0.0610000000000001	0.135123659464137	1.03419562127591
TCGA-D7-A6EZ-01A-11R-A31P-31	0.0233051715952951	0	0.00604046802400061	0.163026050289108	0	0.0746113650378839	0.160250728766047	0.00963006261738424	0.00763378250324912	0	0.0586255350793772	0	0.0021670340723665	0.18724423910033	0.106453998583609	0.134780405441024	0	0.0250315778823279	0	0.0401932972497797	0	0.00100628375821722	0.004	0.320583649288502	0.953977373337634
TCGA-BR-7717-01A-11R-2055-13	0.187870382707544	0	0	0.139740011447788	0	0.137818325335838	0	0.0407795994233867	0.0247380886616558	0	0	0	0	0.199587207268525	0.0706721962115864	0.12739333498733	0	0	0	0.0714008539563455	0	0	0.00900000000000001	0.268087223559233	0.978820048880171
TCGA-CD-8527-01A-11R-2343-13	0.0492300466678407	0	0.00769724643381259	0.249997625887365	0	0.106279189678191	0.100335593545148	0.0488761716083294	0.0460852039914114	0	0	0.0703006004897578	0.00453039732264169	0.0682061431797079	0.0536788235129196	0.093270259478981	0	0.0588972289863925	0.0358710626444717	0	0	0.00674440657302985	0.087	0.108473291810744	1.05512446493981
TCGA-IN-A6RR-01A-12R-A32D-31	0.12536066603618	0	0.0111423958999679	0.254182821259013	0	0.220380498163762	0.0734624389756284	0.0194752685149053	0	0	0.0546959680707339	0	0.0322678329112475	0.0264118329589529	0.0479580814193401	0.0564115661450127	0.0178858970703117	0	0	0.0566343622250525	0.0037303703498925	0	0.037	0.172144730682109	1.03023439911209
TCGA-RD-A8MV-01A-11R-A36D-31	0.0654564534582804	0.014241908625206	0.0119182434774764	0.1149082045273	0	0.175576737256353	0.0664628373613034	0.0557571934629066	0.0664237544926303	0.00454016062195342	0.0131453087007461	0	0	0.117033814835787	0.116924533113079	0.0717059891599607	0.00383187946827857	0.0192548252848768	0.0299672727455653	0	0	0.0528508834082965	0.048	0.153581166942722	1.02736501348209
TCGA-BR-8484-01A-11R-2402-13	0.103150545140967	0	0.0308892312650705	0.0976163913301393	0	0.263652981128729	0.0240786615856636	0.0264909978751929	0.0433588010854687	0.000613098087002773	0	0.0248014076683453	0	0.139745500792397	0.0827832562329325	0.108783291688065	0.0197332484770418	0	0.0282858726602995	0	0	0.00601671498268603	0.029	0.194431075923783	1.00919586746222
TCGA-HU-A4GC-01A-12R-A251-31	0.0510935578542772	0	0.00281908117234632	0.178061255761501	0	0.246415933483917	0.0916923570756143	0.0165881711167278	0.060448083528086	0	0.0180953772164013	0	0.00176819153107987	0.00863647395338009	0.116796068462957	0.118649007161068	0.0462440058449007	0	0.0407396280477668	0	0	0.00195280778997691	0.11	0.0937229370099601	1.06111320027045
TCGA-CD-5799-01A-11R-1602-13	0.0622885559611669	0	0.00601535172978433	0.0720233705605301	0	0.171446236754119	0	0.00741566239235939	0.0138714627489081	0	0	0.0542242045917079	0.000366467065401786	0.222059323805343	0.0452365572682825	0.191549317673467	0	0.0452930198487177	0	0.0838790914860515	0	0.0243313781141611	0.0649999999999999	0.131308928193098	1.03951702787868
TCGA-HU-A4H0-01A-11R-A251-31	0.0565326269930032	0	0.0136267876322281	0.182473898369566	0	0.244806636377775	0.15397861216209	0.0555440283882518	0.00213073036675286	0	0	0	0.00143749935313091	0.000863472533913849	0.140016080731822	0.110136165751489	0.00511047809338818	0	0.033342983246589	0	0	0	0.00600000000000001	0.291656399819661	0.973963734112622
TCGA-BR-8380-01A-11R-2343-13	0.105058307247683	0	0.0252362150214416	0.122500409562121	0	0.193180288835319	0.0147221763561094	0.0432755015069298	0.0350921305505771	0	0	0.0015793553058073	0.0278362048154903	0.0948175232465772	0.0658100482166543	0.135916616249446	0.0391879809188358	0	0.0957872421670085	0	0	0	0.025	0.206957679063805	0.996381011119961
TCGA-VQ-A91Q-01A-12R-A414-31	0.137105348119238	0	0.00765258694803258	0.0242096535254698	0	0.368224111881055	0.021849181829835	0.00932026058256033	0.0607771442264958	0	0	0	0.0126709571075425	0.0976063554792911	0.0830156793098548	0.0397451522850959	0	0.0924992598560801	0.00462639564959435	0.0384788379072004	0	0.00221907529265497	0.049	0.151162964358044	1.03447974203559
TCGA-HF-7134-01A-11R-2055-13	0.0430569144151449	0	0.148596675166368	0.0440116628098564	0	0.239187631575681	0.0106874449846992	0.00052140298033446	0.0458753547888664	0	0.044813731728469	0	0	0.182873023427916	0.029500122369941	0.10531238100822	0	0.0296861364112562	0	0.0428314295475218	0	0.0330460887857253	0.00700000000000001	0.280318725052479	0.971877075873556
TCGA-CG-4441-01A-01R-1802-13	0.119649837950878	0	0.0107797943534186	0.0940629656054377	0	0.190037140060866	0	0	0.0491611718968372	0	0	0	0	0.183126177784595	0.06082386199848	0.124846707512637	0	0	0	0.112699019852438	0	0.0548133229844125	0.034	0.179399975904292	1.01534587488971
TCGA-FP-8631-01A-11R-2402-13	0.0753876514946645	0	0.0299275385889288	0.013817678241194	0	0.228611994013451	0.0526085528597139	0.0200961597527728	0.01072889605975	0	0	0.023813834207977	0	0.117499960688574	0.0252040580954688	0.151985955491242	0	0.160316009402003	0.0818747631608414	0	0	0.0081269479434179	0.0639999999999999	0.131959157788261	1.02524258290543
TCGA-BR-4279-01A-01R-1131-13	0.0662671973879506	0	0.0726579896628776	0.0753154983179507	0	0.135199140165976	0.069608858864273	0.0106278276796328	0	0.0297589066901555	0.0153811083686189	0	0.0234382887154861	0.117262222938637	0.0422048164746283	0.13965424414963	0.0515563184039653	0	0.0439803238396989	0.0416416532634579	0.00173386865892529	0.0637117364181368	0.015	0.242394815932134	0.979402377529849
TCGA-IN-A6RJ-01A-21R-A33Y-31	0.0295122493551164	0.00831888808719198	0.034279128088002	0.0781629563882223	0	0.242293564601706	0	0.0672645576761823	0.028247061037719	0	0	0.0803463681364154	0.0085126375675766	0.0174314885270552	0.0751744508390123	0.0947218557221383	0.0725205470543765	0.0550859639463673	0.105017271502139	0	0	0.00311101147077933	0.136	0.0823128735758393	1.05183423866159
TCGA-VQ-AA6J-01A-11R-A414-31	0.122961297975825	0	0.0153273912981649	0.029603489208156	0	0.16222032859432	0.0265614323972688	0.0664839246737509	0.0351177842981132	0	0	0.0111045133253365	0	0.362240372875885	0.0796097233150471	0.0543034141171134	0	0	0.0344663279210196	0	0	0	0.004	0.344080158859138	0.946569717510498
TCGA-CD-5800-01A-11R-1602-13	0.167213546737647	0	0	0.101330940873177	0	0.0844923850461782	0	0.076481308405023	0.00953592854085891	0	0	0	0.012903862079514	0.369543907533349	0.044361494060711	0.0559027361733006	0	0.0227767013840156	0	0.0554571891662257	0	0	0.01	0.260961286315249	0.989475888972939
TCGA-CG-4442-01A-01R-1157-13	0.018179975236092	0	0.00183529048074789	0.0672018456219381	0	0.196002743218148	0.182719998807328	0	0	0	0.0506444964219591	0	0	0.0971962612720184	0.0976284110001092	0.154860951863812	0	0.000755625851828497	0	0.0408181424328907	0.004790944046395	0.0873653137467332	0.117	0.0892481900978253	1.04845108537902
TCGA-CG-4465-01A-01R-1157-13	0.0222410528217344	0	0.000703743958062602	0.0540147474115967	0	0.234704101619971	0.0544263283873198	0.0216514374030435	0.010845336310911	0	0.0307208334262417	9.57845703316223e-05	0	0.0397615801872924	0.0878894536961453	0.331098352909648	0.0224969378415552	0	0	0.0248412071092443	0.00232645490746798	0.0621826474394347	0.137	0.0817048918752471	1.05380724020493
TCGA-CG-5720-01A-11R-1602-13	0.0509525402381714	0.0067764434586185	0	0.123314354362385	0	0.165589931624813	0.00885468252635051	0	0.0368466639800389	0	0	0	0.0267514314550653	0.228097422547648	0.0557733591791185	0.0999522143925797	0	0.0265840855047835	0.0224614965826616	0.0948645802955466	0	0.0531807938522191	0.096	0.103529984127476	1.04862263162152
TCGA-D7-6524-01A-11R-1802-13	0.0244514735631509	0	1.09971934281474e-05	0.0681250443461049	0	0.165660779908971	0.00576560220925658	0	0.0195739927273187	0	0	0	0.00199172428468734	0.118474386338416	0	0.100867434525389	0.0504776685933519	0.0487952749302883	0	0.231516018434849	0	0.164289602944789	0.012	0.25175583988393	0.993595341787481
TCGA-CD-A486-01A-11R-A24K-31	0.0302610016274919	0	0.0214967848324802	0.0319395264674498	0	0.1146014339397	0.00432225900865894	0.0451576937004601	0.0504641871530142	0	0	0.0186579801241738	0	0.462961136355029	0.0324418069729599	0.149632989120071	0	0	0	0.0359905354958211	0	0.00207266520269103	0.153	0.0740682635068502	1.10077125312647
TCGA-CG-5716-01A-21R-1802-13	0.0291301475340277	0.10088107879429	0.219145658840061	0.0982022216071776	0	0.232243399594247	0.0139721897341925	0.0378807335062297	0.0592792128805743	0	0.00661296013505532	0	0	0.0265482661653519	0.00833233038958819	0.0418452489861391	0.0337983870173552	0.0177676730643648	0.0422928464849964	0.00871234383455516	0.00275341157023176	0.0206018898615619	0	0.473105940956815	0.881620825080686
TCGA-RD-A7BT-01A-11R-A33Y-31	0.0514390780535019	0	0.0021603049208981	0.0861400506621445	0	0.320829296017701	0.0824404291772417	0.0734703368142002	0.0325438477378949	0	0	0.0595952586973157	0	0.028379591155341	0.0510487195601848	0.0854537529150805	0.0590203832603403	0	0.0488873337407418	0	0	0.0185916172874142	0.159	0.0704419990313406	1.07014250618377
TCGA-IN-A7NT-01A-21R-A354-31	0.00664580850423804	0	0.00104300839130501	0.0582781455957014	0	0	0	0.0432634714166862	0.0608497511281835	0	0	0.00433115752215339	0	0.23179004065519	0.0230831893881943	0.093198526739634	0	0.1864842853773	0	0.27811031813337	0	0.0129222971480443	0.02	0.222802032494688	1.02457683416245
TCGA-BR-8296-01A-11R-2343-13	0.175807908045789	0.0997330680424646	0.0487827103930254	0.120295645665941	0	0.234471988939828	0.0419567575682146	0	0.0795183094910804	0	0.00894395477018737	0	0.00119433741539469	0.0552383768542301	0.0451599472016999	0.0404645960399401	0	0.0311186567585969	0.0173137428136085	0	0	0	0	0.447630163178789	0.894563971771585
TCGA-BR-4187-01A-01R-1131-13	0.0740918394708065	0	0	0.079992111881968	0	0.176067621796639	0.0757747067055453	0	0	0.0261617563230351	0	0	0.00706697328162874	0.00311486132849907	0.0267276199530995	0.285656884824176	0.00112647362376009	0	0.172106597324679	0	0.032948301486501	0.0391642519996627	0	0.425127537686225	0.905659672077255
TCGA-BR-6705-01A-12R-1884-13	0.123878030836095	0	0	0.110433375575065	0	0.215207310854202	0.01542572100522	0.031120052755527	0.100156027773048	0	0.0172016481609111	0	0.00948167384336153	0.0998770557297039	0.0803438122135497	0.0985544906162162	0.0273542992603264	0.0150098017690255	0.0559566996077491	0	0	0	0.029	0.19749447227975	1.00726158573294
TCGA-BR-A4QL-01A-31R-A251-31	0	0.0153803100752121	0	0.135335144049753	0	0.291802454986193	0.179397753758753	0	0.0206340631982798	0	0	0.0875584884045757	0	0.0754753685118187	0.0391853159514007	0.111557395654094	0.023189021142141	0	0.0204846842677786	0	0	0	0.13	0.0842145539736735	1.07111035700852
TCGA-BR-7716-01A-21R-2055-13	0.0784886435212584	0	0.0013956014589414	0.232595094983296	0	0.158696748386262	0.0633014227044796	0.0293370374779362	0.0651287195879934	0	0	0.0116065505883158	0.0252069878111082	0.0611979109655671	0.112166119576611	0.0698832650352838	0.0306781216684838	0	0.0603177762344639	0	0	0	0.081	0.115619451188663	1.04840758150316
TCGA-HU-8608-01A-11R-2402-13	0.113791455007127	0	0.136240055958777	0.127957355900683	0	0.124508728675218	0.0528578629075842	0.041703718762513	0.0275761288674003	0	0.037951314302422	0	0	0.0409095193733854	0.141965106491571	0.0777422262982911	0.0262449427673752	0.0185910154593992	0.0319605692282542	0	0	0	0.001	0.391089018224881	0.922798488730492
TCGA-F1-A72C-01A-21R-A33Y-31	0.0698558264878358	0.0016045438549932	0.0501914265320809	0.176602490099836	0	0.209197667978942	0.0273867242032292	0.0379226997930183	0.0692496119404742	0	0	0.0628698354072279	0	0.0786547788968071	0.0739664654755096	0.122321295862585	0	0.00843923041856979	0.00724051314923104	0.00265724308715317	0	0.00183964681250596	0.034	0.176546406731671	1.02589106300098
TCGA-VQ-A8P3-01A-11R-A36D-31	0.0880437756259349	0	0.0144640065492936	0.307997488157478	0	0.206033060251324	0.0950139336557081	0.00900308569089732	0.0540373002947478	0	0	0.0322105106954438	0.0104460484288474	0.0410764244504921	0.0400150530453755	0.0358570341326744	0.019579441519214	0	0.0462228375025689	0	0	0	0.013	0.246383159110419	1.00261070811108
TCGA-IN-A6RO-01A-12R-A33Y-31	0.0209785291395714	0	0.00155082373708413	0.103514700848788	0	0.229040562373543	0.13710745504991	0.0233647292085215	0	0	0.0747672757015437	0	0.0114514879819436	0.109177115637179	0.0766188647507271	0.131782409341135	0.00966207548170591	0.0230675179915094	0.0479164527568385	0	0	0	0.185	0.0616422456663245	1.06057278555725
TCGA-BR-4280-01A-01R-1131-13	0.086016802736819	0	0.1038309785949	0.117176907859424	0	0.188218080293434	0.145865667732386	0.0297436615576414	0.00342021140236464	0	0.0462512469991088	0	0.00305124299269246	0.0801301459428275	0.0464401890315578	0.118506233525283	0.00311081396347557	0	0	0.00725858519818541	0.00398864805847013	0.0169905841114303	0.004	0.329393786946452	0.948274985978862
TCGA-IN-7808-01A-11R-2203-13	0.189495807875749	0.132542937538689	0.0541841392317817	0.163667019922195	0	0.12944650828974	0.0022452407407005	0.0321805356433858	0.101853259372006	0	0	0.043360316392225	0	0.0453004688606894	0.0387150064907291	0.0474480151536894	0	0	0	0.0129768894491649	0.00158829191410268	0.00499556312515339	0	0.475311352225405	0.880631760616342
TCGA-D7-8572-01A-11R-2343-13	0.0940159887830404	0	0.00694128739186337	0.0637957407175801	0	0.114000953012297	0.0296410415960988	0.0186318092171985	0.0162686134889503	0	0.0359127833709573	0	0	0.396423761245109	0.0450326667956535	0.0993328206340344	0	0	0	0.07820923172042	0	0.0017933020267977	0.05	0.147972400491439	1.04690106290733
TCGA-BR-8366-01A-11R-2343-13	0.0114090475368614	0.0356708967171689	0.0103385535708292	0.198533408118641	0	0.140814091506164	0.142442951218812	0.0216084859397421	0.0367321190169621	0	0	0.0106048304188933	0.00424675297028926	0.10172918709756	0.133155831101988	0.127230142174919	0.00634377922323886	0	0.0187945535624774	0	0	0.000345369825453896	0.1	0.0988940595337432	1.05422356922313
TCGA-3M-AB47-01A-22R-A414-31	0.159683169741375	0	0.174477460146155	0.0524220569564187	0	0.362513555911675	0.013973833000818	0	0.033296031566985	0	0.00709268558128933	0	0	0.060619363681042	0.0164268204506615	0.0889321130049696	0.0119204368850459	0.00980625264411752	0	0.00883622042944736	0	0	0	0.484044678314594	0.874906016121747
TCGA-CD-A48A-01A-12R-A36D-31	0.0180043764716199	0.0234495196373853	0	0.119131846822032	0	0.119063367743126	0.0014551906676592	0.0493085206320317	0.0527123102115632	0	0	0.0455589022475756	0	0.182931827827468	0.0521053267049375	0.246438377487116	0.00598525496356928	0	0.0838551785839163	0	0	0	0.099	0.0996436609117907	1.04754895148184
TCGA-D7-6528-01A-11R-1802-13	0.0746795216021396	0	0.00659474571985602	0	0	0.179831281765174	0	0.0276085050196876	0.00630551760761595	0	0.020749687590872	0.00678226683271884	0	0.403016798902281	0.0623345069337136	0.0944567439663318	0	0.00322760337346297	0	0.114412820686146	0	0	0.034	0.179573989357259	1.03727822346542
TCGA-BR-6707-01A-11R-1884-13	0.0998410786098178	0	0.0883664991350493	0.253796660412451	0	0.131233711066038	0.0977804731380041	0.0429568802683581	0.0335161319983274	0	0	0.0162100496843609	0.0125405613125299	0.0799918115545245	0.0649680188137857	0.0627520275532739	0.00105229747093634	0	0.0149937989825426	0	0	0	0.004	0.312420446204703	0.961496251024986
TCGA-BR-8368-01A-11R-2343-13	0.065569013087005	0	0.00891056332255017	0.166552612724974	0	0.361224106540246	0.101246904229194	0.0445326308860296	0.0755121635003513	0	0	0	7.91327823612046e-05	0.0590910415817211	0.0392766941118209	0.0725616573267422	0.00271984873262097	0	0.00272363117438384	0	0	0	0.106	0.0957317549299116	1.0823661102566
TCGA-VQ-A92D-01A-11R-A414-31	0.0433364809122427	0.00170525952091325	0.00125667623374364	0.032703215276358	0	0.24895611670045	0.0105279654657436	0.0671431847813839	0.0530820892824082	0	0.00722505989250448	0.0429271877756393	0	0.190146991554753	0.117176334046517	0.0717843639426183	0	0	0	0.10233838349433	0.0096906911203946	0	0.182	0.0627713375101494	1.07505474770623
TCGA-HU-A4H2-01A-11R-A251-31	0.0183674908272742	0.0389225508651426	0.00170554005429396	0.187870822216715	0	0.179969786584442	0.0771922225296272	0.0606762265232139	0.0543849226399896	0	0	0.0385329067762541	0.00212361948790336	0.10383075447393	0.0792274549299781	0.0439229793765087	0.0335317736158113	0.00958083527374027	0.0669693645247427	0	0	0.00319074930043353	0.111	0.0930739893111648	1.05750254055508
TCGA-BR-8361-01A-11R-2343-13	0.0487990532596687	0	0.00427639432074882	0.300801179809887	0	0.147404816228752	0.107291518877517	0.0635482258524655	0.0807623120965905	0	0	0	0.0030479792680641	0.00496564822753835	0.0630078260852354	0.0814510226278693	0.00285386004980947	0.0761899776333801	0	0	0.000277256295031209	0.0153229293674421	0.055	0.14274289247006	1.05490011253202
TCGA-VQ-A91Z-01A-11R-A414-31	0.0778820924747388	0	0.0150305474904064	0.0281802497753727	0	0.182691881867758	0	0.076168391019423	0.0235494504752126	0	0.0558673162816628	0	0	0.382277757510082	0.0410474867955502	0.0689252967415651	0	0	0	0.0483795295682282	0	0	0.218	0.0519093679842554	1.08719847292071
TCGA-D7-6527-01A-11R-1802-13	0.219597682785641	0	0.167828325080841	0.0723056866451296	0	0.196818269133481	0.00935341693295966	0.0108933473156303	0.0235881342773917	0	0	0	0.0258764635992447	0.134239566830236	0.0560781697959619	0.0308188988783168	0	0	0.0204755470403807	0.0292646495465348	0	0.00286184213825106	0	0.450437374185625	0.893973354890816
TCGA-RD-A8MW-01A-11R-A36D-31	0	0.00932252934107954	0.0332134898320925	0.0827152747718851	0	0.156831393870925	0.113897119980273	0.00971042489176147	0.0443967043124133	0	0.0262835540028657	0	0	0.277781846172724	0.083502162006474	0.113287701630077	0.00773857308019707	0	0	0.0145388884829585	0.0152782466593727	0.0115020909649006	0.183	0.0622796857603925	1.06770418149284
TCGA-D7-A6EX-01A-11R-A31P-31	0.204709467253729	0	0	0.090787325087886	0	0.251994639976355	0.00305517270423828	0.0650822100512656	0.0835340279610729	0	0	0.0383766123938061	0	0.00867363720196169	0.079048071617491	0.119340752345228	0	0	0.0553980834069667	0	0	0	0.027	0.202024663420442	1.01610790110616
TCGA-VQ-A927-01A-12R-A414-31	0.0157826741334284	0	0.144416958366435	0.0496756986491437	0	0.451170249778641	0.0333180162503619	0	0.00655376242171018	0	0.00632035214374822	0	0.00855634068652125	0.040483652280768	0.0412094382846006	0.116927218835748	0.00201507856686247	0.0175366746663128	0.0329120814352106	0	0.0173277341490142	0.0157940693514939	0.00700000000000001	0.27820106467684	0.976977255414563
TCGA-BR-4257-01A-01R-1131-13	0.0116085474364375	0	0.00210699301693669	0.114606197592914	0	0.139921251699697	0.129061683940403	0.0374257465063806	0	0	0.0343452508929912	0	0	0.204352577260969	0.0429495919514038	0.193274757897584	0.0292784464306375	0	0	0.012133350751802	0	0.0489356046218449	0.014	0.243972037000165	0.987023959830212
TCGA-CG-4475-01A-01R-1157-13	0.0254365717640029	0	0.00914574063254954	0	0	0.269734584633065	0.00286008256826601	0	0	0	0.0263674725092644	0	0.00245435907447721	0.134267037037348	0.00288621399309684	0.0971144508440996	0	0.0574041844015547	0	0.219462394320236	0.0725469935380218	0.0803199146840182	0.04	0.167799391211599	1.02650805728698
TCGA-CD-5801-01A-11R-1602-13	0.116835315722506	0	0.037750978549985	0.397378344559686	0	0.034522770689218	0.190183618280495	0.0133657242909275	0.0287453498942662	0	0.0110312585584381	0	0.00727044261697204	0	0.0612518189196799	0.0850589360759308	0.0127927936549941	0	0.00312472012692447	0	0	0.000687928059976333	0.00700000000000001	0.276492435449308	0.984617775485582
TCGA-VQ-A8PP-01A-21R-A414-31	0.109286582486156	0	0.015049631835684	0.191295449743224	0	0.142170073524294	0.159753299429657	0.0582723456065121	0.0367100811097293	0	0.0351697067100615	0	0	0.0683013829473369	0.0779406728924334	0.077163768362687	0.00301631165932935	0	0.0217079361319487	0	0	0.00416275756094678	0.054	0.145113656479647	1.03442165039329
TCGA-RD-A7C1-01A-11R-A32D-31	0.015791904993032	0.00712424618263708	0.00764374679641292	0.208072188789657	0	0.106600696047565	0.11423235754498	0.0345052142308322	0.053275288399343	0	0	0.00421640860679943	0.00241555666272224	0.0458393429372161	0.0849637157882614	0.109442494698109	0.0211083753727173	0	0	0.123385765238613	0	0.0613826977111027	0.04	0.167851965420589	1.02132406015028
TCGA-HU-8604-01A-11R-2402-13	0.000761899354833062	0	0.0073089071727897	0.208251937687156	0	0.0424825667566377	0.216440899096389	0.118573034980284	0.000176206436320465	0.0207504134327665	0.00282226419816649	0.00531980080737728	0	0.214577495246122	0.0525814491669124	0.0841026577259636	0	0	0.00463441202744173	0	0	0.0212160559108408	0.319	0.0298586150222203	1.08510356457665
TCGA-BR-6456-01A-11R-1802-13	0.0488804152136911	0	0	0.116395043168697	0	0.179556223024999	0.000183874178671056	0.00160581394429814	0.0904257385718821	0	0	0.115774632145742	0.00127980806584638	0.192252768802683	0.0540611992670901	0.104547586400151	0.00443920037405677	0	0.0905976968421911	0	0	0	0.0610000000000001	0.13545110226997	1.03975118130728
TCGA-BR-A4CR-01A-11R-A24K-31	0.147261955664989	0	0	0.0121794298602237	0	0.280374338986762	0.00190160629214086	0.00119468427824334	0.0456644100381587	0	0.0396441731560031	0	0	0.100435129556951	0.0141727835987639	0.149831152800838	0.025144242956589	0.0815850061711054	0	0.0710243566359297	0.0142746549336028	0.0153120750697007	0.488	0.00603284219557497	1.07726683243675
TCGA-BR-7901-01A-11R-2203-13	0.0482418786436836	0	0.00565326787007027	0.0990742809756136	0	0.186336739409706	0	0.022284037612544	0.0627158292056233	0	0	0.0113550806489619	0	0.314838356382735	0.0982867994390424	0.117832775080155	0.00449574477749539	0	0	0.0231390013484224	0	0.00574620860594684	0.037	0.171145838400217	1.03190837184231
TCGA-BR-4371-01A-01R-1157-13	0	0	0.00449082863196543	0.0165561453976678	0	0.396927320117695	0.0575223446729566	0.00755716539916224	0.0457870490225937	0.043361698227249	0.00298190009594149	0	0	0.111850599271365	0.116986563474258	0.125509629681923	0.0266448148767263	0.00696240031511856	0.0347983225460228	0	0	0.00206321826935506	0.095	0.104239717585413	1.05626638508031
TCGA-MX-A663-01A-11R-A31P-31	0.130618169606264	0	0.00711159057373344	0.0940061756918148	0	0.169966335224002	0.00289009354141548	0.0268034500058317	0.0513431112686549	0	0	0.00995853119685974	0.019647167942352	0.140644024963226	0.0550034378188444	0.106538285553568	0	0	0	0.180998558930221	0	0.00447106768321269	0.044	0.159517009893008	1.02651009073708
TCGA-VQ-A8PF-01A-11R-A414-31	0.138667070262138	0	0.0886744025337887	0.171210150366175	0	0.127087921320696	0.124156831946706	0.0245716238330406	0.0282088565079724	0	0.0360801238091955	0	0.00896684505079961	0.016610857884276	0.0857076488796231	0.104198458432947	0.0121352528704902	0.00965218212250226	0.0240717741796493	0	0	0	0.003	0.349032642666695	0.941056749593061
TCGA-BR-7715-01A-11R-2055-13	0.0676542963759904	0	0.00587586391400681	0.0531926400548385	0	0.182462725305374	0.0184810279699514	0.0394343508118704	0.0139839849202161	0	0.00946010751318182	0	0	0.427882273102814	0.0541949470274592	0.0985409567613613	0	0	0.0288368262429359	0	0	0	0.021	0.218190693900164	1.01683279066056
TCGA-BR-4367-01A-01R-1157-13	0.0143228741661384	0	0.0162914685327119	0.10602798798289	0	0.200477658972626	0.0710992858417049	0.0605501458286874	0.0345532260248749	0	0.00733550016419864	0	0.00928440185751224	0.137019944887955	0.0848112293606046	0.183611602092735	0	0	0.00920481435816005	0.00797727857887952	0.0240316900632063	0.0334008912871151	0.2	0.057260752407769	1.06433255133291
TCGA-D7-8575-01A-11R-2343-13	0.152770486997371	0	0.0303572102364375	0.000953935405042959	0	0.13353744913058	0.000795052283420446	0.0255573128911279	0.0422506202084851	0	0	0.0109977133121649	0	0.487686394295285	0	0.0581844550916285	0	0.00634035512718883	0	0.0472902277569283	0	0.00327878726433965	0.005	0.298689559325442	0.98461870835146
TCGA-BR-8077-01A-11R-2343-13	0.121307693910754	0	0.0539920620895716	0.122947813448524	0	0.167225804906576	0.135225448113975	0.00702967771814287	0.028604480267941	0	0	0.018114942131165	0.00663983059162814	0.147402564302379	0.0686073612572026	0.0598742373335917	0.0339403539097253	0.00787848475860931	0.0192911431856256	0	0	0.00191810207458856	0.005	0.30686976678657	0.957172622868473
TCGA-CD-8531-01A-11R-2343-13	0	0.537003402313609	0.0539651239125803	0.0120255514605478	0	0.0194228161592424	0.00487137913629189	0.0346708602096197	0.0104631909149863	0.00344777923462702	0	0	0	0.00696640559581821	0	0.149836039970872	0	0.162618294574026	0	0.00470915651777923	0	0	0	0.509242794948997	0.863919649691066
TCGA-IN-7806-01A-11R-2055-13	0.0867344261460831	0.059755821093222	0	0.055735981336864	0	0.166728540157753	0.0142745458586771	0.0261516604615944	0.0455871719483564	0	0.0206626436113839	0	0	0.258419288680694	0.0210631970050274	0.218980182083812	0	0	0.0259065416165331	0	0	0	0.109	0.0938484366325879	1.05585659268218
TCGA-BR-8485-01A-11R-2402-13	0.075791555062058	0	0.018356010464979	0.238890351712394	0	0.27522981200611	0.0648041117110593	0.0236154883689319	0.0428872189775759	0	0.0258258714233523	0.000193271704290283	0.0156604722486319	0.100078966251	0.0302114554630709	0.0551241403417232	0.012795392823123	0	0.0205358814417009	0	0	0	0.0669999999999999	0.129282569083916	1.05487339840023
TCGA-BR-4361-01A-01R-1157-13	0.0334990827092585	0	0.00392520438296471	0.114730937830943	0	0.203007665582558	0.115828990796651	0.032247107945775	0.0318695841106442	0.0260658376217709	0	0	0	0.0376243433095052	0.112027130563485	0.240656469248908	0.0198632053835565	0	0.00398389379377441	0.00526901395284618	0.0172886094713482	0.00211292329601161	0.0659999999999999	0.130155392497186	1.03612949511086
TCGA-IN-A7NU-01A-22R-A354-31	0.0441452778709377	0.00319284598402223	0.0337375504184279	0.0904542603731608	0	0.195098875341151	0.114675049605044	0	0.111887772096994	0	0.00188387187586256	0	0.00335971862539574	0.0797370741756326	0.0961165782869021	0.148201606221488	0.0202487426311648	0.021402777360198	0.0215795287752781	0	0	0.0142784703583402	0.092	0.10650642359656	1.041797945117
TCGA-HU-A4H5-01A-21R-A251-31	0.000628090989126742	0.0549585794712885	0.0408849569390259	0.102899975606292	0	0	0.00946312456157947	0.00312912275485445	0.0635370474325724	0.00621824061436289	0.0497990677944693	0	0	0.427528577193309	0.0394022494996628	0.0901454496027179	0	0	0	0.071699106845502	0	0.0397064106952373	0.069	0.127545287184211	1.06327071551041
TCGA-RD-A7BW-01A-11R-A32D-31	0.042823153106073	0	0	0.366184953131118	0	0.173740872582499	0.000461778383275269	0.0321442312303196	0.0473890388663899	0	0	0.0706630895640055	0.0488416636935234	0	0.0566035943463343	0.116437586700761	0.0240042009772291	0.00759023482176249	0.0066291741883413	0.00648642840836811	0	0	0	0.421317984213841	0.912874685771534
TCGA-D7-8579-01A-11R-2343-13	0.029421898742823	0.0413680550019012	0.0051602137673283	0.0623087171033878	0	0.233090818458024	0	0	0.0530805089899911	0	0	0.0227780815414439	0.0303821913112574	0.0264607694850237	0.0137700529659417	0.14572350038763	0.0805267455292503	0.0061543841237222	0.148144745773299	0	0.0458335182474695	0.0557957985715074	0.052	0.146375751988185	1.01583759232713
TCGA-BR-8486-01A-31R-2402-13	0.126611089731116	0	0.0271557656123238	0.013315523493801	0	0.274484121655118	0.0773875222009885	0.0322173449228917	0.0544693262699522	0	0.0492568121199526	0	0	0.248922487986302	0.0228369757383767	0.0430435403284757	0.00493840744062444	0.00533805701318543	0	0.0200230254868911	0	0	0.017	0.233630432102156	0.994242821653707
TCGA-RD-A8N6-01A-11R-A36D-31	0.0469331775292722	0	0	0.0427329887937634	0	0.250326358025237	0	0.00381119431159397	0.0448008694063478	0	0	0.0398382988547995	0	0.170946361904762	0.142948114405604	0.197525613693207	0.00136054260337732	0	0.0587764804720356	0	0	0	0.372	0.0223106809455391	1.08744361432757
TCGA-D7-A4YX-01A-11R-A251-31	0.0326498735814933	0	0.00221382472221374	0.260183729582896	0	0.0876923147914046	0.104764950193784	0.0532269334657869	0.014875654340216	0	0	0.0431001693328972	0.0125473156305399	0.0309658763812403	0.159147207172985	0.113032211565826	0.0243658069192727	0.0119408709306876	0.0492932613887573	0	0	0	0.005	0.2951300628269	0.971904212439193
TCGA-BR-A4CS-01A-11R-A24K-31	0.0296823332363353	0	0.00597119068195302	0.0247659835265522	0	0.230644866607941	0.0751405955985764	0	0	0	0.042788315240151	0	0	0.148615544293643	0.0266794342565161	0.0400034389902284	0	0.0860273767182096	0	0.180952899480006	0	0.108728021369888	0.055	0.142275762463824	1.03437627593282
TCGA-BR-4191-01A-02R-1131-13	0.0291983392632053	0	0.00115250376796832	0.0793425603665521	0	0.212944667785915	0.0858310822949259	0	0.0162256075509464	0	0.0201155522310785	0	0.0536506314014679	0.0607644644400364	0.0440849816248705	0.198963526211984	0.108780308590682	0	0.0195552254287926	0	0.0620279076141311	0.00736264142744323	0.107	0.0950543430083043	1.03599335882864
TCGA-B7-A5TI-01A-11R-A31P-31	0.0717165923779778	0	0.0249273505144439	0.11205025079676	0	0.15827186616918	0.0787354175671391	0.0477091589054865	0.0620013577570741	0	0.000307818138403143	0	0	0.111647073453819	0.129350594662232	0.121489774072811	0.0324923987911924	0.00187773679777295	0.0474226099957084	0	0	0	0.0679999999999999	0.12797456994237	1.03435142044283
TCGA-CG-5722-01A-21R-1602-13	0.110746370511814	0	0.0722190319214715	0.242359883124621	0	0.0982480939351578	0.0320796836952668	0.105824534307975	0.0504869467294397	0	0	0.0497245290802467	0.00505730048486444	0.0289516367519356	0.0714598947026067	0.0345705796423713	0.033619841908214	0.0190739637732773	0.0335274702829227	0	0.0120502391478149	0	0.00600000000000001	0.287367723000075	0.976283005702576
TCGA-CG-5726-01A-11R-1602-13	0.0973750932972975	0	0.0116192982835738	0.123443018182835	0	0.229880182585542	0.0521965170406486	0	0.0190647397485904	0	0.038733737290146	0	0	0.165397615756565	0.0564265232131215	0.132378458707904	0.0275634317567161	0	0	0.0324070350625195	0	0.0135143490745411	0.079	0.118297609287875	1.03846146145712
TCGA-D7-A748-01A-12R-A32D-31	0.0541581690225723	0	0.00927398056605188	0.0187395078619829	0	0.190933851147081	0.00330192865063691	0.0124902660356981	0.0537460004995304	0	0	0.017537699320035	0	0.156743024072365	0.0513376005869334	0.249036856346167	0.0678336533958373	0.00421098766374	0.0418431642128868	0	0	0.0688133106184821	0.004	0.342981335011378	0.941743674535748
TCGA-BR-8373-01A-11R-2343-13	0.0461009261758314	0	0.00372723814707085	0.0420881204368874	0	0.302155306257907	0.0347335183970425	0	0.0451014184208962	0	0.0188504581599436	0	0.0314107572838304	0.22465285066163	0.0760846449277268	0.0518918233100595	0.0397977935419802	0.0192900306542285	0.0543511029537735	0	0	0.0097640106711922	0.154	0.0733203123388873	1.05755960900303
TCGA-HU-A4GH-01A-11R-A24K-31	0.222711328702275	0	0.0106622029267424	0	0	0.279814215527139	0	0	0	0	0.0204353657208524	0.003304812267257	0	0.275131563560065	0.0243629880676089	0	0	0.0122535699320873	0	0.0915656788338859	0	0.0597582744620876	0.028	0.199659967463246	1.01454964845902
TCGA-CG-4437-01A-01R-1802-13	0.0792472119034496	0	0.0113883694402995	0.239528325450946	0	0.0451434448446089	0.135609725619424	0.0463546025458165	0.0162535466990587	0	0.0184187237560264	0.0134606302126889	0.0067861403538018	0.0294663328881935	0.0719169380725395	0.195664819339227	0.0157443219553082	0.00518080827020496	0.0210548431374944	0	0	0.0487812155109125	0.038	0.169997482303478	1.01449516543893
TCGA-CG-4469-01A-01R-1157-13	0.0382480513736315	0	0.00384033033132653	0	0	0.215117877274817	0.015341217867104	0.0233321677872112	0	0.0138450081616488	0.00132672581590634	0	0	0.0623271339050983	0.048770695977779	0.301836203028383	0.0555020069481008	0.0366821438669347	0	0.0974827082747849	0	0.086347729387274	0.012	0.249399714231134	0.982789981373449
TCGA-VQ-A8PE-01A-11R-A414-31	0.13428028973304	0	0	0.117107003924848	0	0.255517747509402	0.0580458036942233	0.0388595839705716	0.0270898114952631	0	0.0324278982339329	0	0	0.161079245341949	0.0563052668288815	0.058282575068393	0	0.0161097295374201	0	0.0448950446620758	0	0	0.049	0.149355554717079	1.03210974571011
TCGA-CD-8534-01A-11R-2343-13	0.130842366503982	0	0.0477615908411443	0.0725193550827709	0	0.223193815312905	0	0	0.064557648954771	0	0	0.00629090623935337	0	0.120842380351296	0.0989268707690413	0.137420371514473	0.0458896423255262	0	0.0517550521047366	0	0	0	0.00900000000000001	0.266335011238877	0.975182371858889
TCGA-BR-8364-01A-11R-2343-13	0.0873038210645461	0	0	0.133447365174057	0	0.237043525986107	0	0.0163017863295084	0.0530330356059069	0	0	0.0272262301332806	0.0114910465638878	0.0626778631547864	0.0336181205788049	0.218404177135852	0.0198005698245974	0.0119699605747423	0.0876824978739232	0	0	0	0.027	0.201866586098915	1.00238448214312
TCGA-KB-A93J-01A-11R-A39E-31	0.0397848052909968	0	0	0.0401142067145798	0	0.196206813647795	0.0586433079522558	0.0121122525145172	0.045189364087857	0.00445978192117758	0	0.0480273187034256	0.00307282030896517	0.23873676103643	0.0864285774936292	0.166257509328408	0.0248428900546662	0	0.0361235909452969	0	0	0	0.097	0.103058496523187	1.04927991782672
TCGA-IN-8462-01A-11R-2343-13	0.167590335195722	0	0.0639055071130358	0.0621573178843062	0	0.0939731533810626	0.0329828085041488	0.0209824654446463	0.0771688020278551	0	0	0.0392316152736223	0.0037647194525552	0.0582784456338287	0.115846885571216	0.0812231497624179	0.0627163490944057	0	0.120178445661178	0	0	0	0.004	0.311348094784602	0.955188622135308
TCGA-F1-6874-01A-11R-1884-13	0.00655364272108356	0	0.000802541333384986	0.0432740413691198	0	0.142704612536377	0.0770321597704971	0	0.00259332596571042	0	0.0620716781029441	0	0	0.419809134725418	0.0737342813015373	0.0428209439329425	0	0	0	0.0945787608619788	0	0.0340248773790071	0.00800000000000001	0.270239890870123	0.993039530189709
TCGA-CD-A487-01A-21R-A24K-31	0.0268583425154839	0	0	0.0798315511008941	0	0.199812785283207	0.0825360722560853	0.00376583219457878	0.011074417138846	0	0	0.0757470298456234	0	0.0228831065196957	0.004326639100555	0.073729446529614	0	0.081886632019271	0.13323711436197	0	0	0.204311031134175	0.22	0.0510950772759387	1.07062405481153
TCGA-CG-4301-01A-01R-1157-13	0.138587789446586	0	0.0199732929044386	0.016472637399688	0	0.258291442323071	0.014902483087268	0.0257030486585556	0.00240744597923145	0	0.00809855374776988	0	0	0.0654834559624534	0.066505504968762	0.214059412147394	0.0639798611807147	0.00155118709105964	0.0408065640223657	0.0214535367013998	0.0277447934622545	0.013978990916988	0.004	0.317390918529763	0.950620400441105
TCGA-BR-8060-01A-11R-2343-13	0.0417986464857143	0	0.0279460442870509	0.0664137353744141	0	0.156159685283671	0.0719285142955496	0.0338018668197979	0.0446306763430711	0	0.0183898868836021	0.00954505014199564	0.016931001207856	0.207515706211386	0.0707346029550481	0.08857561104	0.0265282117485574	0.0123209397490291	0	0.0863141778232489	0.00824249524773943	0.012223148102269	0.111	0.0929754291611829	1.04665232403886
TCGA-HU-A4HD-01A-11R-A251-31	0.0573703530521982	0	0.00534940672662952	0.0799529228535249	0	0.192837553994637	0.031140900042416	0.0218753919716404	0.0976676215568473	0	0	0.0108356891191152	0	0.250980393475425	0.0565096660367061	0.100264483087574	0.0224858919833639	0	0.0656955808246102	0.000889688134670196	0	0.00614445714064224	0.105	0.0963672473562159	1.05068146476164
TCGA-BR-8369-01A-11R-2343-13	0.285197258544957	0.0500005258754114	0.0158436253519188	0.0266453342823776	0	0.23454067625911	0.00498567266152266	0	0.011639917585682	0	0.0028627052992516	0.00357868963249721	0	0.196415433588224	0.047191443053115	0.0824041525200263	0	0	0.0386945653459059	0	0	0	0.004	0.338693597733284	0.950875873755152
TCGA-BR-4267-01A-01R-1131-13	0.104658743808551	0	0.0377536236430622	0.0540029475415434	0	0.224541327508163	0.0114245415288273	0.00311628819852908	0.0122301389253602	0	0.0379828775692251	0	0	0.124515557205221	0.0338214613075696	0.142416353476907	0.0097354090578148	0.0144492457019716	0	0.107548486982972	0	0.0818029975442833	0.0580000000000001	0.139023320942492	1.02658154034346
TCGA-BR-8284-01A-11R-2343-13	0.0611256388347766	0	0.00480574888869904	0.294783517431515	0	0.253782926279676	0.0400055265367078	0.0266525028674431	0.03522533615649	0	0	0.0166357796991332	0.00992503286744217	0.0264646264700918	0.0602780899738492	0.121450133503088	0.0140502761010661	0	0.0348148643900216	0	0	0	0.0610000000000001	0.136055523529673	1.05506799141336
TCGA-VQ-A8PD-01A-11R-A414-31	0.0987998443412021	0.117523778273353	0.00982190279919458	0.122750247781863	0	0.319024325998146	0.0475697775792679	0.0061771433355076	0.0309779907945891	0	0.0424475348683939	0	0.00140732371916247	0.0687708174141417	0.0595006105173058	0.0394576543783206	0.0169666247335817	0.00333451348572957	0.00318030197166285	0	0	0.0122896080085779	0.005	0.293868830710214	0.97264633428887
TCGA-VQ-A922-01A-11R-A414-31	0.173217845045942	0	0.0151910782279037	0.04863320720329	0	0.306070815059078	0.0178672108189875	0.0417790765338944	0.0105880682088134	0	0	0.00473078308331556	0	0.217199706207522	0.090811372972818	0.0315142234697268	0	0	0	0.0423966131687082	0	0	0.081	0.115645067752714	1.05071408044386
TCGA-VQ-A8PB-01A-11R-A39E-31	0.0374618568044973	0	0.00365124234140238	0.124716947471049	0	0.1747419700372	0.0482999733733241	0.0502860644976244	0.0104373885955386	0	0.0223093848332651	0	0	0.27315710773018	0.0333511067633661	0.0663189461184698	0	0.00541097663472795	0	0.129777147737708	0.000580582692535509	0.0194993043691117	0.147	0.0765990324067765	1.06841442635142
TCGA-FP-8210-01A-11R-2343-13	0.134557004728035	0.0877763047331356	0.0255731227587082	0.175434880048743	0	0.156465776829365	0.0173117341136818	0.0211589462513525	0.0882922275672799	0	0	0.0241734219949301	0.000975817730625024	0.0450841582789892	0.0305421837285134	0.0499345249193281	0.0543910710439789	0.0300434452799314	0.0475891851162227	0	0	0.0106961948771806	0.001	0.398858552201324	0.917823839908679
TCGA-RD-A8N0-01A-12R-A36D-31	0.0276937391801572	0.204531312515721	0.0876843366509718	0.18086733546809	0	0.201198229203426	0.014224114717467	0.0803356326190998	0.04457399449481	0	0	0.0185666387589984	0.00214538318707071	0.0160818326859758	0.0299384777352923	0.0317842934150244	0.0057478733223624	0.00967748927037653	0.044949316775157	0	0	0	0	0.433294858651781	0.904207827003329
TCGA-BR-8289-01A-11R-2343-13	0.0590595874605514	0	0	0.0716918682802012	0	0.223605778368571	0.00200733400721794	0	0.0444421068716981	0.00102139756980519	0.000630431982877587	0	0	0.282060258855771	0.0614801783693939	0.174062746397296	0	0	0.0799383118366173	0	0	0	0.098	0.0998354358117458	1.05448909698535
TCGA-HU-A4GJ-01A-11R-A251-31	0.226567259402237	0.0816755034694695	0.110643921264314	0.116906696137652	0	0.210777621120785	0.0285417246531328	0.0909852721800558	0.0196116644193254	0	0.00103627476335851	0	0	0.0432126389470238	0.00234741781248473	0.0285064277630677	0	0.0181848072627964	0	0.0210027708042983	0	0	0	0.496099791563936	0.869343139191544
TCGA-HU-A4H3-01A-21R-A251-31	0.0479167566892101	0	0.00416543258912168	0.18984689758645	0	0.153660787448264	0.112199409817381	0.0660382750701483	0.043194503128803	0	0.0152125292621953	0.00521577360463357	0	0.0693335039152855	0.0623246783537623	0.0708190747794307	0	0.0268776169930252	0	0.103853097976786	0.0157948750343783	0.0135467877511251	0.054	0.14516930192983	1.03447580565017
TCGA-BR-8687-01A-11R-2402-13	0.0300613403970768	0	0	0.0367862037633533	0	0.368859768962161	0.00798635025860168	0.00865818233712498	0.0238308051335784	0	0.00057392600648043	0.0130372468715345	0.000203381102480934	0.0471562476885914	0.0736594160426866	0.191527040188789	0.138731387166752	0	0.0589287040807888	0	0	0	0.102	0.0982688222591152	1.04532919463321
TCGA-BR-4253-01A-01R-1131-13	0.0230805734451164	0	0.00223478297192287	0.203506793623041	0	0	0.313268060250785	0.00159026674409184	0	0.0303747708723837	0.0657672849976113	0	0	0.0623385073830004	0.108820094522812	0.1420939192741	0.00659177573437653	0.00557471033163067	0.0222796465498607	0	0.0020117641732075	0.0104670491260598	0.00800000000000001	0.274615020380449	0.975405036771248
TCGA-BR-8381-01A-11R-2402-13	0.0381532602782482	0	0.0441985879629824	0.28745296018287	0	0.126160171982114	0.100859329591307	0.0677037467048063	0.071706352857707	0	0.00595524829608219	0	0.00216812969021169	0.0713268078687006	0.0643525242335883	0.0989531116631642	0.0130387939587852	0.0018424756021722	0	0.0061284991272616	0	0	0.0639999999999999	0.131873721748962	1.05023102021846
TCGA-FP-7998-01A-11R-2203-13	0.0768076627904638	0	0.0360224318526384	0.243736068695424	0	0.115114069456242	0.123965972830861	0.0259444042665075	0.0154440281283238	0	0.0350376180939707	0	0	0.092664969455201	0.0832756612089181	0.0935617581051799	0.00630758692209005	0	0.0521177681941794	0	0	0	0.034	0.177357733992524	1.0160015439159
TCGA-HU-A4GD-01A-11R-A36D-31	0.12897733226701	0	0.0237948827527833	0.118137142614408	0	0.254062718791177	0.019983292826526	0	0.147570905262607	0	0	0	0.018011853612475	0.148909226136506	0.000299286579610312	0	0.0107248682319529	0.0456170097613545	0	0.0786866581129243	0.00522482305066591	0	0.138	0.0802347176584066	1.06829291438537
TCGA-VQ-A8DV-01A-12R-A36D-31	0.0942721351227752	0	0	0.105100675902206	0	0.189424621484458	0	0.03353055704119	0	0	0	0.00597948457869076	0.00290523939221062	0.293885731840486	0.0985509327363858	0.0547861841987641	0	0.0180603120729873	0.0577797748686608	0.00447509203224943	0	0.0412492587289364	0.103	0.0977932697267395	1.0562694538043
TCGA-CG-4306-01A-01R-1157-13	0.0265119981448895	0	0.0603357386907327	0.0420252686345031	0	0.218931854310711	0.0913322871242825	0	0	0	0.0491737907497755	0	0	0.0747080591945692	0.0394536919338503	0.081391523415259	0	0.0358788635904238	0	0.193010222033551	0	0.0872467021774522	0.041	0.16623794616978	1.01954719798536
TCGA-VQ-A8PH-01A-12R-A414-31	0.0478030575866429	0.0345680447259464	0	0.180702738580345	0	0.371657174991119	0	0.0996092156547168	0.048791728737494	0	0	0.0297002855024849	0.0170697034860009	0.092146724804431	0.0252518514830063	0.014720493183186	0.0106963458877008	0	0.0272826353769259	0	0	0	0.081	0.115758218526981	1.08071511839528
TCGA-R5-A7ZR-01A-11R-A354-31	0	0.106635735697535	0.0351363327481896	0.0819415452909806	0	0.240818389250421	0	0	0.107736895929301	0	0	0.0692317494903514	0.00716614113735534	0.145812190056069	0.0534968271988552	0.0989846963570344	0.00354820582881244	0.0203911029289586	0.0128255096097877	0.0162746784763493	0	0	0.033	0.186181132833907	1.01516458859124
TCGA-BR-6564-01A-12R-1884-13	0.107975224629866	0	0	0.186491935573663	0	0.232582636585413	0.0044922637554217	0	0.077492860403238	0	0	0.0106450831873406	0.0149142888607999	0	0.0894865916856303	0.130009751872797	0.0158914863093715	0	0.130017877136459	0	0	0	0.004	0.314537706887236	0.957578873786365
TCGA-IN-A6RN-01A-12R-A33Y-31	0.130879746982807	0	0.031719214369842	0.0540142762597963	0	0.379856450977558	0	0.00545959932395219	0.0314200081562295	0	0	0.015945515115407	0	0.109017566596064	0.0513966496824444	0.139966337206426	0.00454527628424607	0.00720831822951507	0.0335753625841388	0.00499567823157331	0	0	0.043	0.160555296414606	1.02638756869879
TCGA-VQ-A928-01A-11R-A414-31	0.054805462888836	0	0.00887351078302463	0.0271828973790948	0	0.272005110572453	0	0.0260746395390496	0.0326099334790984	0	0.0495777817093553	0	0	0.350895622757054	0.0118547460721952	0.0168190941689943	0	0.016000854139731	0	0.125871824088319	0.00053054777208539	0.00689797465070919	0.015	0.242339997143506	0.999895989631318
TCGA-BR-7958-01A-21R-2343-13	0.0319235265499587	0.003453773354735	0	0.299436761133926	0	0.0642729777591645	0.159514525969816	0.0646043086842722	0.0457833343930514	0	0	0.0269519238034009	0.0219973947554604	0.0308116608209661	0.0906788265518421	0.0825023609794384	0.0441439392678537	0.0155702145429624	0.00511416986625793	0.0132403015668945	0	0	0.0620000000000001	0.134744842847314	1.04633109325672
TCGA-CG-4305-01A-01R-1157-13	0.0894847708355602	0	0.00241947132471766	0.105887224646701	0	0.179023274354248	0.14691089286733	0.00792619254649184	0.0053144722858637	0.0239979056667665	0.0298538145066511	0	0.00938347469657089	0.0380796762201005	0.111982312929638	0.208329512987529	0.00738955456657174	0	0.0310373985005607	0	0	0.00298005106469988	0.00900000000000001	0.26556386118656	0.974713349889593
